# Supplementary material for: The pesticides carbofuran and picloram alter the diversity and abundance of soil microbial communities
Source: PLoS One. 2024 Nov 26;19(11):e0314492. doi: 10.1371/journal.pone.0314492 (PMC11594414; doi:10.1371/journal.pone.0314492)
Supplement: S1 File — S1 Table. Residual concentrations of carbofuran (Car) and picloram (Pic) in soil samples at 15 and 30 days of incubation under microcosm conditions. S2 Table. Total number of sequences of soil samples at different sequencing phases. S3 Table. Absolute and relative abundance of archaeal OTUs in soil samples treated (Y) or not (N) with picloram (Pic) under microcosm conditions, at experimental times of 15 and 30 days. S4 Table. Absolute and relative abundance of bacterial OTUs in soil samples treated (Y) or not (N) with picloram (Pic) under microcosm conditions, at experimental times of 15 and 30 days. S5 Table. Absolute and relative abundance of fungal OTUs in soil samples treated (Y) or not (N) with picloram (Pic) under microcosm conditions, at experimental times of 15 and 30 days. S6 Table. Absolute and relative abundance of archaeal OTUs in soil samples treated (Y) or not (N) with carbofuran (Car) under microcosm conditions, at experimental times of 15 and 30 days. S7 Table. Absolute and relative abundance of bacterial OTUs in soil samples treated (Y) or not (N) with carbofuran (Car) under microcosm condition, at experimental times of 15 and 30 days. S8 Table. Absolute and relative abundance of fungal OTUs in soil samples treated (Y) or not (N) with carbofuran (Car) under microcosm conditions, at experimental times of 15 and 30 days. S9 Table. OTUs diversity in soil samples treated (Y) or not (N) with carbofuran (Car) and picloram (Pic), at experimental times of 15 and 30 days. S10 Table. ANOSIM statistical analysis of soil microbial communities in soil samples treated with carbofuran (Car) and picloram (Pic), under microcosm conditions. S11 Table. Indicator OTUs of soil microbial communities in soil samples treated (Y) or not (N) carbofuran (Car) and picloram (Pic) under microcosm conditions, at experimental times of 15 and 30 days. S12 Table. Indicator taxa of soil microbial communities in soil samples treated (Y) or not (N) with carbofuran (Car) and picloram (P [file pone.0314492.s011.xlsx]

## Sheet: Planilha1
The pesticides carbofuran and picloram alter the diversity and abundance of soil microbial communities
Jaqueline Alves Senabio1, Rafael Correia da Silva2, Daniel Guariz Pinheiro3, Leonardo Gomes de Vasconcelos4, Marcos Antônio Soares1*#a
1 Institute of Biosciences, Department of Botany and Ecology, Federal University of Mato Grosso,. Cuiabá - Mato Grosso, Brazil. 2 Center for Molecular Biology and Genetic Engineering (CBMEG), State University of Campinas (UNICAMP). Campinas – SP, Brazil. 3 Faculty of Agricultural and Veterinary Sciences, Paulista State University (UNESP),Campus Jaboticabal – SP, Brazil. 4 Department of Chemistry,…

## Sheet: Table S1
Table S1. Residual concentrations of carbofuran and picloram pesticides in microcosm soils at 15 and 30 days of incubation
Pesticide	15 days (mg. kg −1 of soil)	30 days (mg. kg −1 of soli)
Carbofuran	8.18 ± 0.1	1.97 ± 0.16
Picloram	52.43 ± 6.08	3.44 ± 0.75
Values represent mean values (n = 3) ± standard errors, in milligrams of pesticide active ingredient per kilogram of soil.

## Sheet: Table S2
Table S2 Total number of sequences of microcosms the different sequencing phases
Defensive	Region	SampleID	R1	R2	Merged	Trimmed	Filtered	Mapped
Picloram	16S	BPicY30d_r1	169889	169889	123617	122340	116329	68564
		BPicY30d_r2	101846	101846	73378	72616	68757	43043
		BPicY30d_r3	153399	153399	110234	109249	103701	64727
		BPicN30d_r1	138375	138375	100095	99613	94309	81421
		BPicN30d_r2	130399	130399	94287	93793	88530	73448
		BPicN30d_r3	155944	155944	110769	110262	104035	91541
		BPicN15d_r1	127440	127440	89377	89123	83161	75790
		BPicN15d_r2	108698	108698	78917	78707	74342	68198
		BPicN15d_r3	135294	135294	96993	96785	91189	85666
		BPicY15d_r1	149952	149952	107506	106817	101461	76704
		BPicY15d_r2	130682	130682	94236	93424	88713	65214
		BPicY15d_r3	180837	180837	130928	129675	123243	85686
	28S	FPicY30d_r1	165620	165620	148265	148182	146798	120422
		FPicY30d_r2	120647	120647	107469	107405	106478	84950
		FPicY30d_r3	145156	145156	130313	130253	129114	110074
		FPicN30d_r1	134793	134793	115995	115882	114875	102334
		FPicN30d_r2	128432	128432	109771	109653	108673	96853
		FPicN30d_r3	156543	156543	133443	133298	132056	116087
		FPicN15d_r1	137123	137123	118232	117984	116900	104367
		FPicN15d_r2	133849	133849	115962	115738	114698	102459
		FPicN15d_r3	154518	154518	131945	131712	130544	115911
		FPicY15d_r1	167242	167242	148822	148692	147346	128222
		FPicY15d_r2	135804	135804	120945	120846	119804	101843
		FPicY15d_r3	195568	195568	174555	174505	173024	148791
Carbofuran	16S	BCarN15d	171164	171164	125256	123958	104653	81548
		BCarN15d	137511	137511	87373	86596	69018	56765
		BCarN15d	140039	140039	100730	100350	82904	78411
		BCarN30d	146812	146812	107163	106629	90008	82219
		BCarN30d	130041	130041	94734	93937	78965	60622
		BCarN30d	149306	149306	106896	105841	88596	67660
		BCarY15d	130450	130450	94365	93684	78155	61604
		BCarY15d	135914	135914	98970	98107	82709	64175
		BCarY15d	148335	148335	105857	105480	88052	87471
		BCarY30d	139584	139584	100903	100157	84497	67020
		BCarY30d	132557	132557	96248	95468	80152	63186
		BCarY30d	206347	206347	149023	147897	125111	103527
	28S	FCarN15d	132406	132406	116241	116187	115275	113222
		FCarN15d	121512	121512	107355	107302	106349	105440
		FCarN15d	115608	115608	100529	100490	99576	98453
		FCarN30d	134686	134686	119745	119572	118671	117311
		FCarN30d	126054	126054	111490	111322	110412	108665
		FCarN30d	123909	123909	107941	107890	107034	105467
		FCarY15d	116049	116049	102424	102335	101455	99996
		FCarY15d	118460	118460	104717	104669	103815	102212
		FCarY15d	127030	127030	111574	111529	110594	109785
		FCarY30d	131360	131360	115692	115630	114668	113203
		FCarY30d	119433	119433	104939	104892	104023	102637
		FCarY30d	179930	179930	159409	159300	158114	155657

## Sheet: Table S3
Table S3 Absolute and relative abundance of archaeal OTUs in microcosms without pesticide (N) and with pesticide (Y) picloram (Pic). at 15 and 30 days.
	Absolute abundance													Relative Abundance	Classification
#OTU	APicY30d_r1	APicY30d_r2	APicY30d_r3	APicN30d_r1	APicN30d_r2	APicN30d_r3	APicN15d_r1	APicN15d_r2	APicN15d_r3	APicY15d_r1	APicY15d_r2	APicY15d_r3	Total		Domain	Phyllum	Class	Order	Family	Genus
Otu1003	4	7	2	3	3	1	6	11	6	17	7	3	70	0.18458	Archaea	Euryarchaeota	Methanomicrobia	Methanocellales	Methanocellaceae	Methanocella
Otu1292	7	9	4	7	3	7	6	14	18	13	2	4	94	0.247864	Archaea	Euryarchaeota	Methanomicrobia	Methanosarcinales	Methanotrichaceae	Methanothrix
Otu131	17	26	38	34	23	18	52	45	39	39	33	17	381	1.00464	Archaea	Euryarchaeota	Methanomicrobia	Methanosarcinales	Methanotrichaceae	Methanothrix
Otu132	28	34	31	25	27	29	73	82	120	74	86	76	685	1.80624	Archaea	Euryarchaeota	Methanomicrobia	Methanosarcinales	Methanotrichaceae	Methanothrix
Otu1322	0	1	0	0	2	2	7	1	8	1	2	0	24	0.0632845	Archaea	Euryarchaeota	Methanomicrobia	Methanocellales	Methanocellaceae	Methanocella
Otu133	36	31	24	37	17	27	106	95	76	93	121	41	704	1.85634	Archaea	Euryarchaeota	Methanomicrobia	Methanosarcinales	Methanotrichaceae	Methanothrix
Otu1429	0	0	0	0	2	2	0	0	2	0	0	1	7	0.018458	Archaea	Thaumarchaeota	U	U	U	U
Otu149	14	12	16	21	18	20	56	55	62	43	37	42	396	1.04419	Archaea	Euryarchaeota	Methanomicrobia	Methanocellales	Methanocellaceae	Methanocella
Otu1562	2	0	1	0	0	0	0	1	0	4	0	0	8	0.0210948	Archaea	U	U	U	U	U
Otu1563	26	41	35	23	18	23	32	21	22	5	8	3	257	0.677671	Archaea	Euryarchaeota	Thermoplasmata	Methanomassiliicoccales	Methanomassiliicoccaceae	Methanomassiliicoccus
Otu162	8	7	13	12	7	9	46	46	39	51	42	21	301	0.793693	Archaea	U	U	U	U	U
Otu164	38	33	34	45	36	38	88	83	114	81	113	83	786	2.07257	Archaea	Euryarchaeota	Methanomicrobia	Methanosarcinales	Methanotrichaceae	Methanothrix
Otu1744	2	1	3	2	1	2	0	0	0	0	0	0	11	0.0290054	Archaea	Thaumarchaeota	U	U	U	U
Otu175	123	102	87	65	73	66	60	43	55	26	45	27	772	2.03565	Archaea	Euryarchaeota	Methanomicrobia	U	U	U
Otu1801	23	28	18	7	15	13	12	19	21	8	19	9	192	0.506276	Archaea	Euryarchaeota	Thermoplasmata	Methanomassiliicoccales	Methanomassiliicoccaceae	Methanomassiliicoccus
Otu1834	0	0	0	0	1	1	0	0	0	0	0	0	2	0.00527371	Archaea	U	U	U	U	U
Otu1920	0	2	1	1	0	0	0	1	0	0	0	0	5	0.0131843	Archaea	Euryarchaeota	Methanomicrobia	Methanosarcinales	U	U
Otu193	23	23	16	21	28	16	46	38	51	57	71	46	436	1.14967	Archaea	Euryarchaeota	Methanomicrobia	Methanosarcinales	Methanotrichaceae	Methanothrix
Otu212	45	53	46	45	32	35	122	126	123	68	86	66	847	2.23341	Archaea	Euryarchaeota	Methanomicrobia	Methanocellales	Methanocellaceae	Methanocella
Otu221	30	40	51	56	29	31	119	117	113	64	107	119	876	2.30988	Archaea	Euryarchaeota	Methanomicrobia	Methanosarcinales	Methanotrichaceae	Methanothrix
Otu2248	0	0	0	0	0	1	1	2	0	0	1	0	5	0.0131843	Archaea	Euryarchaeota	Thermoplasmata	Methanomassiliicoccales	Methanomassiliicoccaceae	Methanomassiliicoccus
Otu231	14	14	15	17	11	13	45	27	43	20	31	17	267	0.70404	Archaea	Euryarchaeota	Methanomicrobia	Methanocellales	Methanocellaceae	Methanocella
Otu235	24	21	21	20	11	24	15	24	17	13	18	9	217	0.572197	Archaea	Euryarchaeota	Thermoplasmata	Methanomassiliicoccales	Methanomassiliicoccaceae	Methanomassiliicoccus
Otu24	151	152	162	126	131	131	434	519	342	296	327	282	3053	8.05031	Archaea	Euryarchaeota	Methanomicrobia	Methanocellales	Methanocellaceae	Methanocella
Otu2488	3	0	1	2	1	0	3	3	0	1	4	5	23	0.0606476	Archaea	Euryarchaeota	Methanomicrobia	Methanocellales	U	U
Otu2568	0	1	0	0	3	0	0	0	0	0	0	0	4	0.0105474	Archaea	U	U	U	U	U
Otu2647	4	9	4	1	2	7	6	2	5	1	2	4	47	0.123932	Archaea	Euryarchaeota	Methanobacteria	Methanobacteriales	Methanobacteriaceae	Methanobacterium
Otu2658	2	0	7	4	0	4	0	0	0	0	0	0	17	0.0448265	Archaea	U	U	U	U	U
Otu2666	0	1	1	0	0	0	4	1	0	0	0	0	7	0.018458	Archaea	Euryarchaeota	Methanomicrobia	Methanomicrobiales	Methanoregulaceae	U
Otu2686	2	1	1	2	0	0	2	0	1	2	4	0	15	0.0395528	Archaea	U	U	U	U	U
Otu27	108	178	123	128	114	107	275	361	297	192	193	118	2194	5.78525	Archaea	Euryarchaeota	Methanomicrobia	Methanocellales	Methanocellaceae	Methanocella
Otu2828	1	0	1	0	0	0	2	0	0	0	0	0	4	0.0105474	Archaea	U	U	U	U	U
Otu29	152	189	184	173	128	136	388	364	401	376	336	309	3136	8.26917	Archaea	Euryarchaeota	Methanomicrobia	Methanosarcinales	Methanotrichaceae	Methanothrix
Otu2919	8	8	7	7	5	8	22	41	36	16	27	14	199	0.524734	Archaea	Euryarchaeota	Methanomicrobia	Methanocellales	Methanocellaceae	Methanocella
Otu2944	1	0	0	0	0	0	0	0	0	3	3	0	7	0.018458	Archaea	Euryarchaeota	Thermoplasmata	Methanomassiliicoccales	Methanomassiliicoccaceae	Methanomassiliicoccus
Otu297	7	6	8	7	9	8	25	39	38	17	20	23	207	0.545828	Archaea	Euryarchaeota	Methanomicrobia	Methanocellales	Methanocellaceae	Methanocella
Otu2987	0	1	0	0	0	2	0	0	4	0	0	0	7	0.018458	Archaea	U	U	U	U	U
Otu3178	0	0	0	0	0	0	0	1	1	0	1	0	3	0.00791056	Archaea	Euryarchaeota	Methanomicrobia	Methanomicrobiales	U	U
Otu3187	4	1	1	2	1	0	2	4	0	4	0	0	19	0.0501002	Archaea	Euryarchaeota	Methanomicrobia	Methanosarcinales	Methanotrichaceae	Methanothrix
Otu34	301	337	235	220	135	207	401	549	412	314	362	271	3744	9.87238	Archaea	Euryarchaeota	Methanobacteria	Methanobacteriales	Methanobacteriaceae	Methanobacterium
Otu362	13	17	15	10	14	9	29	37	30	23	38	17	252	0.664487	Archaea	Euryarchaeota	Methanomicrobia	Methanocellales	Methanocellaceae	Methanocella
Otu3826	1	0	0	0	0	0	1	1	5	0	0	0	8	0.0210948	Archaea	Euryarchaeota	U	U	U	U
Otu41	345	306	276	228	160	203	576	559	511	532	665	545	4906	12.9364	Archaea	Euryarchaeota	Methanomicrobia	Methanosarcinales	Methanosarcinaceae	Methanosarcina
Otu411	29	35	43	27	24	26	28	36	23	16	27	9	323	0.851703	Archaea	U	U	U	U	U
Otu414	13	19	16	9	9	17	35	37	54	44	25	36	314	0.827972	Archaea	Euryarchaeota	Methanomicrobia	Methanosarcinales	Methanotrichaceae	Methanothrix
Otu466	12	11	13	16	16	16	49	47	41	56	55	50	382	1.00728	Archaea	Euryarchaeota	Methanomicrobia	Methanosarcinales	Methanotrichaceae	Methanothrix
Otu469	5	8	5	3	2	6	9	4	14	8	8	9	81	0.213585	Archaea	Euryarchaeota	Methanomicrobia	Methanosarcinales	Methanotrichaceae	Methanothrix
Otu476	1	2	2	8	2	1	8	14	13	9	10	12	82	0.216222	Archaea	Euryarchaeota	Methanomicrobia	Methanocellales	Methanocellaceae	Methanocella
Otu49	86	98	82	69	67	61	225	264	225	183	183	181	1724	4.54593	Archaea	Euryarchaeota	Methanomicrobia	Methanocellales	Methanocellaceae	Methanocella
Otu500	6	11	13	9	2	10	8	43	10	11	11	9	143	0.37707	Archaea	Euryarchaeota	Methanomicrobia	Methanocellales	Methanocellaceae	Methanocella
Otu516	12	18	16	14	13	18	38	44	39	43	36	23	314	0.827972	Archaea	Euryarchaeota	Methanomicrobia	Methanocellales	Methanocellaceae	Methanocella
Otu531	18	8	15	20	8	18	13	20	19	8	9	2	158	0.416623	Archaea	Euryarchaeota	Methanobacteria	Methanobacteriales	Methanobacteriaceae	Methanobacterium
Otu56	123	127	163	108	118	102	319	301	355	283	309	292	2600	6.85582	Archaea	Euryarchaeota	Methanomicrobia	Methanosarcinales	Methanotrichaceae	Methanothrix
Otu566	10	4	1	6	9	9	26	12	16	18	13	10	134	0.353338	Archaea	Euryarchaeota	Methanomicrobia	Methanocellales	Methanocellaceae	Methanocella
Otu776	2	3	3	4	1	2	22	17	10	6	11	3	84	0.221496	Archaea	Euryarchaeota	Methanomicrobia	Methanocellales	Methanocellaceae	Methanocella
Otu82	136	91	126	85	243	304	483	333	109	129	131	190	2360	6.22297	Archaea	U	U	U	U	U
Otu847	3	2	6	16	6	5	0	0	1	0	0	0	39	0.102837	Archaea	Thaumarchaeota	Nitrososphaeria	Nitrososphaerales	Nitrososphaeraceae	Nitrososphaera
Otu86	63	84	84	96	77	113	253	313	288	204	253	254	2082	5.48993	Archaea	Euryarchaeota	Methanomicrobia	Methanocellales	Methanocellaceae	Methanocella
Otu871	1	1	5	4	0	2	5	0	2	10	8	0	38	0.1002	Archaea	Euryarchaeota	Methanomicrobia	Methanosarcinales	Methanotrichaceae	Methanothrix
Otu896	0	1	2	5	1	4	3	0	4	0	0	0	20	0.0527371	Archaea	U	U	U	U	U
Otu90	67	88	80	87	66	78	272	277	247	177	223	189	1851	4.88081	Archaea	Euryarchaeota	Methanomicrobia	Methanocellales	Methanocellaceae	Methanocella
U: Unidentified taxon.

## Sheet: Table S4
Table S4 Absolute and relative abundance of bacterial OTUs in microcosms without pesticide (N) and with pesticide (Y) picloram (Pic), at times of 15 and 30 days.
	Absolute abundance													Relative Abundance	Classification
#OTU	BPicY30d_r1	BPicY30d_r2	BPicY30d_r3	BPicN30d_r1	BPicN30d_r2	BPicN30d_r3	BPicN15d_r1	BPicN15d_r2	BPicN15d_r3	BPicY15d_r1	BPicY15d_r2	BPicY15d_r3	Total		Domain	Phyllum	Class	Order	Family	Genus
Otu1	6023	5930	5345	1462	1317	1731	3417	2362	1710	5187	5195	4419	44098	9.30106	Bacteria	Firmicutes	Bacilli	Bacillales	U	U
Otu10	43	62	60	845	689	655	860	1018	750	132	88	119	5321	1.12229	Bacteria	Proteobacteria	Alphaproteobacteria	Rhizobiales	Bradyrhizobiaceae	U
Otu100	6	0	0	88	60	58	84	98	74	4	5	8	485	0.102295	Bacteria	U	U	U	U	U
Otu1000	13	9	0	0	0	1	1	7	6	1	7	4	49	0.010335	Bacteria	U	U	U	U	U
Otu1001	4	1	0	8	12	11	17	6	16	18	9	9	111	0.0234119	Bacteria	Actinobacteria	Actinobacteria	Actinomycetales	Microbacteriaceae	U
Otu1002	5	0	4	3	4	3	5	5	6	1	5	5	46	0.00970223	Bacteria	U	U	U	U	U
Otu1004	0	1	7	1	1	2	1	3	0	4	5	10	35	0.00738213	Bacteria	Actinobacteria	Actinobacteria	Actinomycetales	Thermomonosporaceae	U
Otu1005	0	0	9	0	0	0	0	1	1	0	1	0	12	0.00253102	Bacteria	Planctomycetes	Planctomycetia	U	U	U
Otu1006	5	10	8	1	0	3	0	3	0	5	8	8	51	0.0107568	Bacteria	U	U	U	U	U
Otu1007	0	0	0	10	2	1	0	0	1	0	0	0	14	0.00295285	Bacteria	Proteobacteria	Alphaproteobacteria	Rhizobiales	U	U
Otu1008	0	0	0	1	10	7	10	6	8	2	0	0	44	0.00928039	Bacteria	Proteobacteria	Betaproteobacteria	Burkholderiales	U	U
Otu1009	0	0	1	21	13	9	6	2	6	0	2	1	61	0.012866	Bacteria	U	U	U	U	U
Otu101	39	29	29	28	29	34	34	42	44	76	68	84	536	0.113052	Bacteria	Proteobacteria	Alphaproteobacteria	Rhizobiales	Hyphomicrobiaceae	U
Otu1010	5	2	4	20	25	20	7	10	10	10	3	11	127	0.0267866	Bacteria	Actinobacteria	Actinobacteria	Solirubrobacterales	U	U
Otu1011	0	1	0	1	5	4	2	1	3	0	1	0	18	0.00379652	Bacteria	U	U	U	U	U
Otu1012	3	0	1	5	2	1	0	4	2	1	9	5	33	0.00696029	Bacteria	U	U	U	U	U
Otu1013	2	2	2	5	7	0	3	3	3	7	5	7	46	0.00970223	Bacteria	U	U	U	U	U
Otu1014	0	0	0	4	8	4	11	29	3	1	1	3	64	0.0134987	Bacteria	Actinobacteria	Actinobacteria	Actinomycetales	Promicromonosporaceae	U
Otu1015	13	0	0	0	0	0	4	1	1	1	1	0	21	0.00442928	Bacteria	Proteobacteria	Alphaproteobacteria	U	U	U
Otu1016	1	0	0	0	0	0	2	0	2	3	0	4	12	0.00253102	Bacteria	Proteobacteria	Alphaproteobacteria	Rhodospirillales	Acetobacteraceae	Roseomonas
Otu1017	1	1	0	4	2	0	9	2	7	0	0	1	27	0.00569478	Bacteria	Proteobacteria	Deltaproteobacteria	U	U	U
Otu1018	5	3	13	8	2	5	5	5	2	21	10	17	96	0.0202481	Bacteria	Proteobacteria	Deltaproteobacteria	Syntrophobacterales	Syntrophobacteraceae	Syntrophobacter
Otu1019	0	0	0	7	10	3	5	2	9	0	1	0	37	0.00780396	Bacteria	Candidatus_Saccharibacteria	U	U	U	U
Otu102	58	84	54	26	24	30	18	29	42	66	67	43	541	0.114107	Bacteria	U	U	U	U	U
Otu1020	4	2	0	0	2	0	1	2	0	1	1	0	13	0.00274193	Bacteria	Firmicutes	Clostridia	Clostridiales	U	U
Otu1021	4	2	1	4	1	5	5	3	2	2	3	5	37	0.00780396	Bacteria	Acidobacteria	Acidobacteria_Gp2	U	U	Gp2
Otu1022	2	6	1	49	58	55	34	30	53	14	8	11	321	0.0677047	Bacteria	Acidobacteria	Acidobacteria_Gp1	U	U	Gp1
Otu1023	0	0	1	1	9	0	2	0	3	10	12	2	40	0.00843672	Bacteria	U	U	U	U	U
Otu1024	3	3	2	3	3	2	4	7	2	0	4	5	38	0.00801488	Bacteria	U	U	U	U	U
Otu1025	1	1	1	3	3	2	4	6	2	0	1	0	24	0.00506203	Bacteria	U	U	U	U	U
Otu1026	0	0	4	2	5	5	0	6	2	5	2	5	36	0.00759305	Bacteria	Proteobacteria	Deltaproteobacteria	Myxococcales	Cystobacteraceae	U
Otu1027	3	2	0	2	5	0	3	2	2	2	0	1	22	0.0046402	Bacteria	Actinobacteria	U	U	U	U
Otu1028	4	7	2	3	2	3	3	6	4	6	7	11	58	0.0122332	Bacteria	U	U	U	U	U
Otu1029	3	1	6	7	3	2	2	8	6	0	0	6	44	0.00928039	Bacteria	U	U	U	U	U
Otu103	10	5	6	93	105	91	45	54	71	15	17	30	542	0.114318	Bacteria	Acidobacteria	U	U	Acidobacteria_Gp2	Gp2
Otu1030	0	0	0	0	1	7	5	2	1	0	1	0	17	0.00358561	Bacteria	U	U	U	U	U
Otu1031	12	7	19	1	1	4	2	3	0	7	8	6	70	0.0147643	Bacteria	Firmicutes	Bacilli	Bacillales	Paenibacillaceae_1	Paenibacillus
Otu1032	3	0	0	3	1	8	6	6	5	6	3	6	47	0.00991314	Bacteria	Chloroflexi	Anaerolineae	Anaerolineales	Anaerolineaceae	U
Otu1033	0	0	0	2	2	2	3	2	1	0	0	0	12	0.00253102	Bacteria	U	U	U	U	U
Otu1034	7	4	0	3	3	1	3	1	5	1	6	8	42	0.00885855	Bacteria	Planctomycetes	Planctomycetia	U	U	U
Otu1035	2	2	9	13	16	17	9	11	14	15	9	9	126	0.0265757	Bacteria	Planctomycetes	U	U	U	U
Otu1036	3	1	6	0	0	1	0	0	0	3	0	6	20	0.00421836	Bacteria	Firmicutes	Bacilli	U	U	U
Otu1037	1	0	0	1	2	3	0	0	0	0	0	3	10	0.00210918	Bacteria	Planctomycetes	Planctomycetia	Planctomycetales	Planctomycetaceae	U
Otu1038	0	0	0	3	3	3	8	5	2	0	2	3	29	0.00611662	Bacteria	Proteobacteria	Deltaproteobacteria	U	U	U
Otu1039	3	2	9	1	2	2	1	5	0	2	1	1	29	0.00611662	Bacteria	Planctomycetes	U	U	U	U
Otu104	4	18	11	117	51	35	142	138	176	37	66	27	822	0.173375	Bacteria	Acidobacteria	Acidobacteria_Gp1	U	U	U
Otu1040	4	0	0	1	2	5	3	6	2	6	1	3	33	0.00696029	Bacteria	U	U	U	U	U
Otu1041	0	3	3	0	2	0	1	0	1	5	6	0	21	0.00442928	Bacteria	U	U	U	U	U
Otu1042	0	0	0	12	5	8	7	13	11	3	0	4	63	0.0132878	Bacteria	U	U	U	U	U
Otu1043	8	12	8	1	0	4	3	3	1	14	15	15	84	0.0177171	Bacteria	Firmicutes	Clostridia	Clostridiales	Ruminococcaceae	U
Otu1044	1	6	6	1	3	3	3	2	2	5	4	5	41	0.00864764	Bacteria	Proteobacteria	Deltaproteobacteria	Myxococcales	U	U
Otu1045	17	15	13	3	2	0	3	2	4	7	9	7	82	0.0172953	Bacteria	Firmicutes	Clostridia	Clostridiales	Ruminococcaceae	U
Otu1046	2	1	11	0	1	0	0	1	1	2	1	1	21	0.00442928	Bacteria	Proteobacteria	Deltaproteobacteria	Myxococcales	Polyangiaceae	U
Otu1047	16	35	37	8	5	8	16	15	18	35	58	31	282	0.0594789	Bacteria	Proteobacteria	Deltaproteobacteria	Myxococcales	Polyangiaceae	U
Otu1048	0	3	1	11	14	16	20	29	10	0	4	2	110	0.023201	Bacteria	Acidobacteria	U	U	Acidobacteria_Gp3	Gp3
Otu1049	0	6	0	2	0	2	1	4	2	13	17	5	52	0.0109677	Bacteria	U	U	U	U	U
Otu105	10	14	6	174	216	176	88	93	112	29	21	51	990	0.208809	Bacteria	Actinobacteria	Actinobacteria	Actinomycetales	U	U
Otu1050	0	0	0	5	1	2	3	2	3	3	1	7	27	0.00569478	Bacteria	Acidobacteria	U	U	Acidobacteria_Gp13	Gp13
Otu1051	0	0	0	2	10	8	2	1	5	1	2	0	31	0.00653846	Bacteria	Actinobacteria	Actinobacteria	Actinomycetales	Nocardioidaceae	Nocardioides
Otu1053	2	1	1	8	4	3	15	13	8	4	8	9	76	0.0160298	Bacteria	Planctomycetes	Planctomycetia	Planctomycetales	U	U
Otu1054	0	1	0	0	3	0	10	3	10	0	0	5	32	0.00674937	Bacteria	Bacteroidetes	Sphingobacteriia	Sphingobacteriales	Sphingobacteriaceae	Mucilaginibacter
Otu1055	7	6	10	7	7	3	10	7	7	5	7	7	83	0.0175062	Bacteria	U	U	U	U	U
Otu1056	4	14	8	1	1	5	5	5	1	7	1	1	53	0.0111787	Bacteria	U	U	U	U	U
Otu1057	0	0	0	2	3	3	0	1	3	0	1	2	15	0.00316377	Bacteria	Chloroflexi	Anaerolineae	U	U	U
Otu1058	2	2	5	0	1	2	0	1	0	0	0	1	14	0.00295285	Bacteria	Firmicutes	Clostridia	Clostridiales	Clostridiaceae_1	Clostridium_sensu_stricto
Otu1059	0	5	4	9	4	3	10	17	13	0	4	0	69	0.0145533	Bacteria	U	U	U	U	U
Otu106	58	35	39	11	14	7	13	9	16	40	41	53	336	0.0708684	Bacteria	Firmicutes	Clostridia	Clostridiales	Ruminococcaceae	U
Otu1060	4	1	1	5	3	10	4	5	5	3	3	1	45	0.00949131	Bacteria	U	U	U	U	U
Otu1061	1	0	0	5	2	3	11	6	10	1	1	1	41	0.00864764	Bacteria	Planctomycetes	U	U	U	U
Otu1062	7	3	4	5	6	6	1	1	1	3	4	2	43	0.00906947	Bacteria	U	U	U	U	U
Otu1063	11	6	8	1	0	1	2	1	5	2	3	9	49	0.010335	Bacteria	Firmicutes	Clostridia	Clostridiales	Ruminococcaceae	U
Otu1065	2	2	13	0	0	0	1	0	0	0	3	4	25	0.00527295	Bacteria	Firmicutes	Clostridia	Clostridiales	Clostridiaceae_1	U
Otu1066	1	2	8	0	0	1	0	1	1	1	5	0	20	0.00421836	Bacteria	Chloroflexi	Dehalococcoidetes	U	U	Dehalogenimonas
Otu1067	4	14	7	3	1	0	0	1	0	11	3	2	46	0.00970223	Bacteria	Planctomycetes	U	U	U	U
Otu1068	6	18	13	0	0	4	0	1	1	7	17	7	74	0.0156079	Bacteria	Firmicutes	Clostridia	Clostridiales	Peptostreptococcaceae	U
Otu1069	4	9	10	5	0	0	0	4	2	8	6	4	52	0.0109677	Bacteria	Actinobacteria	Actinobacteria	Actinomycetales	Mycobacteriaceae	Mycobacterium
Otu107	10	2	2	35	43	58	53	23	56	8	4	15	309	0.0651736	Bacteria	Proteobacteria	Gammaproteobacteria	Xanthomonadales	Xanthomonadaceae	U
Otu1070	0	0	0	3	2	1	0	4	4	1	2	2	19	0.00400744	Bacteria	U	U	U	U	U
Otu1071	0	4	8	8	1	4	5	1	5	13	13	6	68	0.0143424	Bacteria	Planctomycetes	Planctomycetia	Planctomycetales	Planctomycetaceae	U
Otu1072	7	0	7	2	1	0	3	0	0	0	4	1	25	0.00527295	Bacteria	U	U	U	U	U
Otu1073	5	6	5	54	40	52	48	41	41	8	13	11	324	0.0683374	Bacteria	Chloroflexi	U	U	U	U
Otu1074	0	1	0	8	1	0	3	4	7	0	0	0	24	0.00506203	Bacteria	Verrucomicrobia	Spartobacteria	U	U	Spartobacteria_genera_incertae_sedis
Otu1075	2	6	0	2	4	5	8	6	5	1	7	6	52	0.0109677	Bacteria	Acidobacteria	Acidobacteria_Gp1	U	U	Gp1
Otu1076	7	2	3	26	23	22	23	18	26	10	13	18	191	0.0402853	Bacteria	Actinobacteria	Actinobacteria	U	U	U
Otu1077	31	20	18	3	2	7	1	7	6	13	26	20	154	0.0324814	Bacteria	Firmicutes	Clostridia	Clostridiales	Ruminococcaceae	U
Otu1078	0	0	0	5	4	5	1	0	3	0	0	0	18	0.00379652	Bacteria	Acidobacteria	Acidobacteria_Gp6	U	U	Gp6
Otu1079	0	0	3	5	1	3	4	5	7	0	4	1	33	0.00696029	Bacteria	U	U	U	U	U
Otu108	147	99	102	33	29	25	44	27	17	63	80	101	767	0.161774	Bacteria	Firmicutes	Bacilli	Bacillales	Paenibacillaceae_1	Paenibacillus
Otu1080	5	7	10	4	3	1	1	3	1	13	10	12	70	0.0147643	Bacteria	Firmicutes	Bacilli	Bacillales	Paenibacillaceae_1	Brevibacillus
Otu1081	0	0	0	7	7	4	2	4	2	1	0	2	29	0.00611662	Bacteria	U	U	U	U	U
Otu1082	0	4	4	1	6	7	7	6	8	3	2	3	51	0.0107568	Bacteria	U	U	U	U	U
Otu1083	196	123	114	24	21	26	38	28	13	102	86	95	866	0.182655	Bacteria	Firmicutes	Bacilli	Bacillales	Planococcaceae	Lysinibacillus
Otu1084	3	5	0	10	6	7	1	4	7	2	4	11	60	0.0126551	Bacteria	Planctomycetes	Planctomycetia	Planctomycetales	Planctomycetaceae	U
Otu1085	1	0	1	3	3	3	1	2	6	3	5	3	31	0.00653846	Bacteria	Chlamydiae	Chlamydiia	Chlamydiales	Parachlamydiaceae	U
Otu1086	15	9	7	2	7	3	2	1	0	15	1	10	72	0.0151861	Bacteria	Firmicutes	Bacilli	Bacillales	Thermoactinomycetaceae_1	Shimazuella
Otu1087	0	4	2	0	0	1	0	0	1	3	3	1	15	0.00316377	Bacteria	U	U	U	U	U
Otu1088	3	0	0	1	1	7	6	1	7	1	0	0	27	0.00569478	Bacteria	Actinobacteria	Actinobacteria	Actinomycetales	Micromonosporaceae	U
Otu1089	3	8	0	2	2	3	1	1	3	0	5	0	28	0.0059057	Bacteria	U	U	U	U	U
Otu109	13	5	5	66	63	68	73	57	51	12	16	13	442	0.0932257	Bacteria	Actinobacteria	Actinobacteria	Actinomycetales	Pseudonocardiaceae	Actinomycetospora
Otu1090	0	0	0	2	0	0	0	2	1	4	0	0	9	0.00189826	Bacteria	U	U	U	U	U
Otu1091	8	5	6	1	1	3	1	1	1	6	4	3	40	0.00843672	Bacteria	Firmicutes	Clostridia	Clostridiales	Clostridiaceae_1	U
Otu1092	0	4	0	5	7	7	6	6	6	3	7	6	57	0.0120223	Bacteria	U	U	U	U	U
Otu1093	1	5	0	1	0	1	0	0	1	1	3	2	15	0.00316377	Bacteria	U	U	U	U	U
Otu1094	9	1	1	0	1	1	2	0	0	0	2	2	19	0.00400744	Bacteria	Firmicutes	Clostridia	U	U	U
Otu1095	1	0	16	5	6	5	4	4	2	3	0	4	50	0.0105459	Bacteria	Proteobacteria	Betaproteobacteria	Burkholderiales	Burkholderiaceae	Burkholderia
Otu1096	2	2	0	8	8	2	15	11	9	4	5	8	74	0.0156079	Bacteria	Planctomycetes	Planctomycetia	Planctomycetales	U	U
Otu1097	3	1	0	1	3	0	2	1	25	5	0	6	47	0.00991314	Bacteria	Proteobacteria	Alphaproteobacteria	Rhodospirillales	Acetobacteraceae	U
Otu1098	2	4	1	2	10	8	17	13	12	9	8	6	92	0.0194045	Bacteria	Acidobacteria	Acidobacteria_Gp3	U	U	Gp3
Otu1099	1	3	6	8	11	10	16	18	13	5	5	6	102	0.0215136	Bacteria	Acidobacteria	Acidobacteria_Gp1	U	U	U
Otu11	1205	426	1309	4	4	9	5	3	4	4	24	25	3022	0.637394	Bacteria	Proteobacteria	Betaproteobacteria	Burkholderiales	Burkholderiaceae	Burkholderia
Otu110	8	9	11	33	17	20	26	29	25	25	39	15	257	0.0542059	Bacteria	Proteobacteria	Alphaproteobacteria	Rhizobiales	U	U
Otu1100	0	0	0	3	5	7	1	1	1	0	0	1	19	0.00400744	Bacteria	Planctomycetes	Planctomycetia	Planctomycetales	Planctomycetaceae	U
Otu1101	0	0	0	5	4	5	4	4	1	0	1	6	30	0.00632754	Bacteria	Planctomycetes	U	U	U	U
Otu1102	0	1	0	3	2	4	9	5	8	2	1	1	36	0.00759305	Bacteria	U	U	U	U	U
Otu1103	7	6	17	34	29	34	62	62	32	10	22	11	326	0.0687593	Bacteria	Verrucomicrobia	Subdivision3	U	U	Subdivision3_genera_incertae_sedis
Otu1104	1	2	0	1	6	3	11	11	4	2	1	3	45	0.00949131	Bacteria	U	U	U	U	U
Otu1105	0	0	0	11	5	7	8	4	4	6	3	1	49	0.010335	Bacteria	Actinobacteria	Actinobacteria	U	U	U
Otu1106	0	0	0	2	3	2	5	3	4	5	0	0	24	0.00506203	Bacteria	Acidobacteria	Acidobacteria_Gp1	U	U	Gp1
Otu1107	3	6	6	27	41	44	13	12	12	6	7	9	186	0.0392307	Bacteria	Actinobacteria	Actinobacteria	Gaiellales	U	U
Otu1108	8	6	6	28	22	16	52	22	16	2	4	6	188	0.0396526	Bacteria	Proteobacteria	Alphaproteobacteria	Rhodospirillales	Acetobacteraceae	Rhodopila
Otu1109	5	0	1	0	0	3	0	0	0	3	2	5	19	0.00400744	Bacteria	U	U	U	U	U
Otu111	29	35	21	0	0	0	0	0	0	39	54	60	238	0.0501985	Bacteria	Proteobacteria	U	U	U	U
Otu1110	0	2	2	16	17	14	6	4	7	2	2	1	73	0.015397	Bacteria	U	U	U	U	U
Otu1111	37	10	20	10	2	2	4	4	6	13	15	11	134	0.028263	Bacteria	Firmicutes	Negativicutes	Selenomonadales	Veillonellaceae	U
Otu1112	2	1	4	20	7	14	22	20	15	1	1	3	110	0.023201	Bacteria	Proteobacteria	Alphaproteobacteria	Rhodospirillales	Acetobacteraceae	U
Otu1113	0	0	0	2	4	7	4	4	5	0	0	2	28	0.0059057	Bacteria	Armatimonadetes	U	U	U	U
Otu1114	18	29	15	39	20	27	28	40	26	23	34	27	326	0.0687593	Bacteria	U	U	U	U	U
Otu1115	2	1	0	3	4	5	0	3	1	7	0	0	26	0.00548387	Bacteria	Gemmatimonadetes	Gemmatimonadetes	U	U	U
Otu1116	0	0	0	8	13	5	12	6	6	0	1	2	53	0.0111787	Bacteria	U	U	U	U	U
Otu1117	11	0	2	0	0	1	1	0	0	3	4	2	24	0.00506203	Bacteria	Firmicutes	Negativicutes	U	U	U
Otu1118	2	2	6	6	17	17	5	12	14	8	5	13	107	0.0225682	Bacteria	Proteobacteria	Betaproteobacteria	Burkholderiales	Comamonadaceae	U
Otu1119	8	16	12	29	25	15	11	26	29	21	13	13	218	0.0459801	Bacteria	U	U	U	U	U
Otu112	3	14	2	66	71	47	52	72	50	11	16	14	418	0.0881637	Bacteria	Actinobacteria	Actinobacteria	Actinomycetales	Bogoriellaceae	Georgenia
Otu1120	1	7	1	7	3	3	7	7	4	11	1	7	59	0.0124442	Bacteria	Proteobacteria	Deltaproteobacteria	Myxococcales	U	U
Otu1121	2	3	0	0	0	0	0	0	1	2	1	0	9	0.00189826	U	U	U	U	U	U
Otu1122	7	7	0	0	1	0	0	0	0	4	3	5	27	0.00569478	Bacteria	Firmicutes	Clostridia	Clostridiales	U	U
Otu1123	0	0	0	9	2	5	2	7	4	1	5	4	39	0.0082258	Bacteria	Actinobacteria	Actinobacteria	U	U	U
Otu1124	1	0	5	0	0	0	1	0	0	2	0	1	10	0.00210918	Bacteria	Firmicutes	Clostridia	Clostridiales	Clostridiaceae_1	Clostridium_sensu_stricto
Otu1125	1	0	0	2	7	3	2	2	5	0	0	0	22	0.0046402	Bacteria	Verrucomicrobia	Subdivision3	U	U	Subdivision3_genera_incertae_sedis
Otu1126	0	0	0	3	3	2	3	0	1	0	0	1	13	0.00274193	Bacteria	Planctomycetes	Planctomycetia	U	U	U
Otu1127	0	0	0	0	1	1	3	3	6	2	5	0	21	0.00442928	Bacteria	U	U	U	U	U
Otu1128	0	0	3	1	1	3	8	3	7	0	1	5	32	0.00674937	Bacteria	U	U	U	U	U
Otu1129	0	2	0	6	9	19	1	3	4	6	1	2	53	0.0111787	Bacteria	Proteobacteria	U	U	U	U
Otu113	7	5	10	79	93	122	33	30	63	18	16	24	500	0.105459	Bacteria	candidate_division_WPS-2	U	U	U	U
Otu1130	0	7	0	1	1	7	5	3	2	6	2	3	37	0.00780396	Bacteria	U	U	U	U	U
Otu1131	0	0	0	2	1	1	1	4	2	0	0	0	11	0.0023201	Bacteria	Planctomycetes	Planctomycetia	U	U	U
Otu1132	0	0	0	1	1	0	3	1	2	3	1	5	17	0.00358561	Bacteria	U	U	U	U	U
Otu1133	5	1	1	0	0	1	0	2	3	3	0	1	17	0.00358561	Bacteria	Firmicutes	Bacilli	Bacillales	Alicyclobacillaceae	U
Otu1134	0	2	0	1	0	0	3	4	4	2	3	1	20	0.00421836	Bacteria	U	U	U	U	U
Otu1135	5	0	0	7	0	4	6	6	8	2	1	0	39	0.0082258	Bacteria	Planctomycetes	Planctomycetia	Planctomycetales	U	U
Otu1136	4	5	0	2	3	4	4	9	8	7	2	6	54	0.0113896	Bacteria	Proteobacteria	Alphaproteobacteria	Rhizobiales	Hyphomicrobiaceae	Hyphomicrobium
Otu1137	0	4	2	5	5	3	5	8	6	4	9	4	55	0.0116005	Bacteria	Proteobacteria	Deltaproteobacteria	Myxococcales	U	U
Otu1138	0	0	0	4	4	3	1	1	2	0	0	0	15	0.00316377	Bacteria	Actinobacteria	Actinobacteria	U	U	U
Otu1139	4	2	0	1	2	2	0	0	19	3	12	3	48	0.0101241	Bacteria	U	U	U	U	U
Otu114	12	18	12	196	221	201	150	149	185	23	28	31	1226	0.258585	Bacteria	Acidobacteria	Acidobacteria_Gp1	U	U	U
Otu1140	8	7	7	29	27	43	32	29	36	13	12	18	261	0.0550496	Bacteria	Acidobacteria	Acidobacteria_Gp1	U	U	Gp1
Otu1141	3	8	3	1	0	0	1	1	0	1	6	1	25	0.00527295	Bacteria	U	U	U	U	U
Otu1142	0	0	3	6	6	2	1	2	4	3	0	2	29	0.00611662	Bacteria	Chloroflexi	Anaerolineae	Anaerolineales	Anaerolineaceae	U
Otu1143	1	0	0	5	9	3	11	6	8	2	2	0	47	0.00991314	Bacteria	U	U	U	U	U
Otu1144	24	22	19	9	6	4	8	7	3	24	31	16	173	0.0364888	Bacteria	Firmicutes	Clostridia	Clostridiales	Ruminococcaceae	U
Otu1145	8	2	7	1	2	0	0	2	0	5	4	6	37	0.00780396	Bacteria	Firmicutes	Bacilli	Bacillales	Alicyclobacillaceae	U
Otu1146	0	0	2	4	0	1	7	5	1	0	0	0	20	0.00421836	Bacteria	Proteobacteria	Alphaproteobacteria	Rhodospirillales	Acetobacteraceae	U
Otu1147	3	3	11	0	1	0	0	0	0	2	1	2	23	0.00485111	Bacteria	Firmicutes	Clostridia	Clostridiales	Clostridiaceae_1	U
Otu1148	2	2	0	2	1	0	0	3	0	1	2	5	18	0.00379652	Bacteria	U	U	U	U	U
Otu1149	4	4	2	1	2	0	3	2	2	1	1	4	26	0.00548387	Bacteria	Proteobacteria	Deltaproteobacteria	Myxococcales	Cystobacteraceae	U
Otu115	54	75	66	13	8	15	8	17	7	39	44	40	386	0.0814143	Bacteria	Firmicutes	Negativicutes	U	U	U
Otu1150	1	0	1	0	2	1	1	0	0	4	1	2	13	0.00274193	Bacteria	U	U	U	U	U
Otu1151	0	5	3	2	3	0	1	1	1	3	4	2	25	0.00527295	Bacteria	Firmicutes	Bacilli	Bacillales	Alicyclobacillaceae	Tumebacillus
Otu1152	0	0	1	2	1	0	13	2	4	0	1	4	28	0.0059057	Bacteria	Acidobacteria	Acidobacteria_Gp3		U	Gp3
Otu1153	1	1	0	4	3	2	1	2	4	4	6	3	31	0.00653846	Bacteria	Planctomycetes	U	U	U	U
Otu1154	4	1	0	1	0	0	0	0	0	0	12	1	19	0.00400744	U	U	U	U	U	U
Otu1155	0	0	5	0	0	0	1	0	0	2	1	0	9	0.00189826	Bacteria	Firmicutes	Bacilli	Bacillales	Alicyclobacillaceae	Alicyclobacillus
Otu1156	0	0	1	3	5	4	1	1	4	1	0	0	20	0.00421836	Bacteria	U	U	U	U	U
Otu1157	0	0	0	0	0	1	2	0	2	3	2	1	11	0.0023201	Bacteria	Chloroflexi	Anaerolineae	Anaerolineales	Anaerolineaceae	U
Otu1158	4	2	0	1	1	0	1	1	0	1	1	5	17	0.00358561	Bacteria	Firmicutes	Clostridia	Clostridiales	Ruminococcaceae	U
Otu1159	9	15	3	0	0	2	1	3	1	9	7	12	62	0.0130769	Bacteria	Firmicutes	Clostridia	Clostridiales	Ruminococcaceae	U
Otu116	40	54	23	176	112	137	232	190	169	107	133	94	1467	0.309417	Bacteria	U	U	U	U	U
Otu1160	0	0	0	1	0	4	1	0	1	0	1	0	8	0.00168734	Bacteria	U	U	U	U	U
Otu1161	1	5	2	8	3	2	2	2	4	2	5	4	40	0.00843672	Bacteria	Acidobacteria	Acidobacteria_Gp16	U	U	Gp16
Otu1162	1	0	0	0	2	2	3	3	0	0	0	0	11	0.0023201	Bacteria	Proteobacteria	Gammaproteobacteria	Legionellales	U	U
Otu1163	0	0	0	0	0	1	1	3	0	1	1	0	7	0.00147643	Bacteria	U	U	U	U	U
Otu1164	1	3	1	0	0	0	0	2	0	2	1	2	12	0.00253102	Bacteria	U	U	U	U	U
Otu1165	1	0	0	0	0	1	1	2	1	0	0	2	8	0.00168734	Bacteria	U	U	U	U	U
Otu1166	0	0	0	4	0	1	6	3	6	1	2	5	28	0.0059057	Bacteria	Acidobacteria	Acidobacteria_Gp3	U	U	Gp3
Otu1167	0	1	0	0	0	1	1	2	4	5	1	1	16	0.00337469	Bacteria	U	U	U	U	U
Otu1168	1	2	0	2	0	2	0	2	5	0	0	4	18	0.00379652	Bacteria	U	U	U	U	U
Otu1169	4	5	4	2	2	6	1	7	5	6	13	4	59	0.0124442	Bacteria	Planctomycetes	U	U	U	U
Otu117	203	205	168	66	46	57	103	95	180	413	173	205	1914	0.403697	Bacteria	Actinobacteria	Actinobacteria	Actinomycetales	Micromonosporaceae	U
Otu1170	0	0	0	0	0	1	0	0	0	3	0	0	4	0.000843672	Bacteria	Firmicutes	Clostridia	Clostridiales	Peptostreptococcaceae	Sporacetigenium
Otu1171	2	1	0	2	1	0	1	3	3	2	1	0	16	0.00337469	Bacteria	Planctomycetes	Planctomycetia	Planctomycetales	Planctomycetaceae	U
Otu1172	11	5	5	0	2	3	2	5	1	5	3	11	53	0.0111787	Bacteria	Firmicutes	Clostridia	U	U	U
Otu1173	0	0	0	0	0	5	1	0	8	1	1	3	19	0.00400744	Bacteria	U	U	U	U	U
Otu1174	1	0	4	5	2	5	4	4	3	1	1	4	34	0.00717121	Bacteria	U	U	U	U	U
Otu1175	0	0	4	0	0	2	0	1	2	0	1	0	10	0.00210918	Bacteria	U	U	U	U	U
Otu1176	2	8	7	1	0	0	1	0	0	0	1	2	22	0.0046402	Bacteria	Firmicutes	Clostridia	Clostridiales	Clostridiaceae_1	U
Otu1177	2	3	0	1	1	4	1	2	2	3	5	2	26	0.00548387	Bacteria	U	U	U	U	U
Otu1178	5	7	4	6	10	4	10	13	7	8	6	4	84	0.0177171	Bacteria	Proteobacteria	Deltaproteobacteria	Myxococcales	Cystobacteraceae	Anaeromyxobacter
Otu1179	2	7	8	10	4	3	17	16	10	9	11	9	106	0.0223573	Bacteria	U	U	U	U	U
Otu118	3	5	6	169	148	145	175	191	173	6	12	15	1048	0.221042	Bacteria	Actinobacteria	Actinobacteria	Actinomycetales	U	U
Otu1180	3	0	2	0	0	0	18	11	5	1	1	6	47	0.00991314	Bacteria	Bacteroidetes	Sphingobacteriia	Sphingobacteriales	Chitinophagaceae	U
Otu1181	4	1	0	1	2	0	3	6	2	3	2	3	27	0.00569478	Bacteria	Planctomycetes	Planctomycetia	Planctomycetales	U	U
Otu1182	7	0	0	2	2	1	6	2	3	3	2	3	31	0.00653846	Bacteria	Planctomycetes	Planctomycetia	Planctomycetales	Planctomycetaceae	U
Otu1183	1	0	4	7	1	3	3	5	4	0	0	3	31	0.00653846	Bacteria	Planctomycetes	U	U	U	U
Otu1184	3	0	2	3	2	14	4	5	9	8	6	2	58	0.0122332	Bacteria	Chloroflexi	Anaerolineae	Anaerolineales	Anaerolineaceae	U
Otu1185	2	4	0	3	4	5	3	7	3	4	6	4	45	0.00949131	Bacteria	U	U	U	U	U
Otu1186	0	0	0	0	4	2	9	8	7	0	1	0	31	0.00653846	Bacteria	Proteobacteria	Betaproteobacteria	Burkholderiales	U	U
Otu1187	0	6	7	13	11	14	16	26	20	11	5	9	138	0.0291067	Bacteria	Verrucomicrobia	Subdivision3	U	U	Subdivision3_genera_incertae_sedis
Otu1188	2	3	0	2	0	1	1	0	2	3	3	4	21	0.00442928	Bacteria	Firmicutes	U	U	U	U
Otu1189	33	21	20	3	5	6	7	8	4	14	24	17	162	0.0341687	Bacteria	Firmicutes	Bacilli	Bacillales	U	U
Otu119	42	51	288	10	11	6	12	14	6	50	42	45	577	0.1217	Bacteria	Firmicutes	Clostridia	Clostridiales	Clostridiaceae_1	Clostridium_sensu_stricto
Otu1190	1	0	7	0	0	0	0	0	0	3	1	0	12	0.00253102	Bacteria	Firmicutes	Clostridia	Clostridiales	Ruminococcaceae	U
Otu1191	0	0	5	0	0	0	1	0	0	0	0	0	6	0.00126551	Bacteria	Firmicutes	Clostridia	Clostridiales	Lachnospiraceae	U
Otu1192	6	3	7	10	7	8	1	11	11	5	3	9	81	0.0170844	Bacteria	Proteobacteria	Alphaproteobacteria	Rhizobiales	U	U
Otu1193	20	19	14	3	5	2	2	2	2	9	10	10	98	0.02067	Bacteria	Firmicutes	U	U	U	U
Otu1194	0	0	0	3	7	3	9	8	6	4	3	4	47	0.00991314	Bacteria	Proteobacteria	U	U	U	U
Otu1195	2	0	1	4	4	0	5	1	0	3	2	2	24	0.00506203	Bacteria	Proteobacteria	Deltaproteobacteria	U	U	U
Otu1196	6	2	1	0	1	0	0	0	0	1	3	1	15	0.00316377	Bacteria	Firmicutes	U	U	U	U
Otu1197	6	6	3	6	1	0	13	5	3	5	2	5	55	0.0116005	Bacteria	Proteobacteria	Gammaproteobacteria	Xanthomonadales	Sinobacteraceae	Steroidobacter
Otu1198	2	2	0	2	1	1	2	0	0	5	5	0	20	0.00421836	Bacteria	U	U	U	U	U
Otu1199	0	4	0	1	1	0	0	1	2	0	1	0	10	0.00210918	Bacteria	Planctomycetes	U	U	U	U
Otu12	268	295	232	352	296	343	473	474	392	471	412	328	4336	0.91454	Bacteria	Proteobacteria	Alphaproteobacteria	Rhizobiales	Hyphomicrobiaceae	Rhodomicrobium
Otu120	71	53	28	50	36	29	25	41	40	46	41	50	510	0.107568	Bacteria	U	U	U	U	U
Otu1200	4	1	3	10	6	2	13	5	16	4	2	10	76	0.0160298	Bacteria	Proteobacteria	Betaproteobacteria	U	U	U
Otu1201	2	0	0	0	1	1	1	2	0	0	0	0	7	0.00147643	Bacteria	Proteobacteria	Deltaproteobacteria	U	U	U
Otu1202	6	2	0	2	0	0	0	0	0	2	2	0	14	0.00295285	Bacteria	Firmicutes	Clostridia	Clostridiales	Ruminococcaceae	U
Otu1203	0	1	0	1	5	7	3	5	6	0	1	4	33	0.00696029	Bacteria	U	U	U	U	U
Otu1204	10	4	4	133	163	259	92	85	60	16	8	9	843	0.177804	Bacteria	Proteobacteria	Alphaproteobacteria	Sphingomonadales	Sphingomonadaceae	Sphingomonas
Otu1205	12	6	18	3	2	3	2	2	3	12	8	5	76	0.0160298	Bacteria	Firmicutes	Clostridia	Clostridiales	Ruminococcaceae	U
Otu1206	0	0	0	2	5	5	1	1	2	1	0	0	17	0.00358561	Bacteria	U	U	U	U	U
Otu1207	8	0	7	9	12	2	8	11	9	4	5	3	78	0.0164516	Bacteria	U	U	U	U	U
Otu1208	0	6	0	1	5	3	15	21	10	3	5	2	71	0.0149752	Bacteria	Verrucomicrobia	Subdivision3	U	U	Subdivision3_genera_incertae_sedis
Otu1209	1	1	0	0	0	1	0	1	2	1	4	3	14	0.00295285	Bacteria	Chloroflexi	Anaerolineae	Anaerolineales	Anaerolineaceae	U
Otu121	0	0	0	122	93	148	61	67	108	0	2	1	602	0.126973	Bacteria	Actinobacteria	Actinobacteria	Actinomycetales	Catenulisporaceae	Catenulispora
Otu1210	2	0	3	0	0	0	0	2	0	2	1	5	15	0.00316377	Bacteria	Firmicutes	Clostridia	Clostridiales	Ruminococcaceae	U
Otu1211	1	0	0	2	4	2	5	1	4	1	6	0	26	0.00548387	Bacteria	Acidobacteria	Acidobacteria_Gp3	U	U	Gp3
Otu1212	2	5	3	13	10	8	16	16	5	6	7	13	104	0.0219355	Bacteria	Proteobacteria	Deltaproteobacteria	Myxococcales	Cystobacteraceae	Anaeromyxobacter
Otu1213	0	0	3	0	2	1	3	0	2	0	0	0	11	0.0023201	Bacteria	Candidatus_Saccharibacteria	U	U	U	Saccharibacteria_genera_incertae_sedis
Otu1214	0	0	1	2	0	2	2	0	5	0	2	4	18	0.00379652	Bacteria	Chloroflexi	U	U	U	U
Otu1215	0	5	8	0	1	1	0	0	0	3	5	0	23	0.00485111	Bacteria	U	U	U	U	U
Otu1216	1	0	3	0	0	1	0	0	0	0	1	1	7	0.00147643	Bacteria	Planctomycetes	Planctomycetia	Planctomycetales	Planctomycetaceae	U
Otu1217	3	0	1	1	2	1	4	6	4	6	1	4	33	0.00696029	Bacteria	Proteobacteria	Betaproteobacteria	U	U	U
Otu1218	4	2	0	0	0	0	0	1	0	4	0	0	11	0.0023201	Bacteria	Firmicutes	Clostridia	Clostridiales	U	U
Otu1219	0	0	0	8	4	7	12	9	8	0	1	0	49	0.010335	Bacteria	Proteobacteria	Betaproteobacteria	Nitrosomonadales	Nitrosomonadaceae	Nitrosospira
Otu122	17	32	22	152	117	114	88	131	137	44	31	43	928	0.195732	Bacteria	Acidobacteria	Acidobacteria_Gp16	U	U	Gp16
Otu1220	0	4	2	2	6	7	4	2	6	2	4	2	41	0.00864764	Bacteria	U	U	U	U	U
Otu1221	15	5	12	3	3	1	2	2	2	17	6	21	89	0.0187717	Bacteria	Firmicutes	Clostridia	Clostridiales	Clostridiaceae_1	Clostridium_sensu_stricto
Otu1222	0	5	0	0	1	0	0	1	0	0	0	0	7	0.00147643	Bacteria	U	U	U	U	U
Otu1223	0	0	0	5	3	2	4	5	2	2	2	0	25	0.00527295	Bacteria	U	U	U	U	U
Otu1224	2	4	4	0	1	0	0	1	0	2	6	3	23	0.00485111	Bacteria	Firmicutes	U	U	U	U
Otu1225	0	0	0	3	5	1	0	3	2	0	0	6	20	0.00421836	Bacteria	Proteobacteria	Alphaproteobacteria	Rhizobiales	U	U
Otu1226	0	0	0	3	4	5	1	2	1	0	0	0	16	0.00337469	Bacteria	Proteobacteria	Alphaproteobacteria	Rhodospirillales	U	U
Otu1227	0	0	0	6	3	4	0	1	0	0	0	0	14	0.00295285	Bacteria	Actinobacteria	Actinobacteria	Actinomycetales	Nocardioidaceae	Nocardioides
Otu1228	0	0	0	1	2	3	1	2	1	3	1	1	15	0.00316377	Bacteria	Chlamydiae	Chlamydiia	Chlamydiales	U	U
Otu1229	0	0	2	3	2	2	4	3	4	2	0	2	24	0.00506203	Bacteria	Planctomycetes	U	U	U	U
Otu123	76	50	68	14	20	16	22	14	16	58	70	39	463	0.097655	Bacteria	Firmicutes	Bacilli	Bacillales	Paenibacillaceae_1	Paenibacillus
Otu1230	2	0	0	0	1	2	0	1	2	4	1	1	14	0.00295285	Bacteria	U	U	U	U	U
Otu1231	0	0	0	2	3	2	2	4	7	2	4	1	27	0.00569478	Bacteria	U	U	U	U	U
Otu1232	0	0	0	0	7	2	5	3	0	0	7	0	24	0.00506203	Bacteria	Planctomycetes	Planctomycetia	Planctomycetales	U	U
Otu1233	0	0	0	6	3	1	3	0	3	2	2	1	21	0.00442928	Bacteria	U	U	U	U	U
Otu1234	2	1	1	8	6	6	13	15	9	0	4	2	67	0.0141315	Bacteria	U	U	U	U	U
Otu1235	1	4	5	24	45	49	37	28	60	13	2	6	274	0.0577915	Bacteria	Acidobacteria	Acidobacteria_Gp1	U	U	Gp1
Otu1236	0	0	0	5	2	1	2	5	1	1	1	1	19	0.00400744	Bacteria	U	U	U	U	U
Otu1237	5	7	11	14	21	26	11	7	22	3	7	13	147	0.0310049	Bacteria	Planctomycetes	Planctomycetia	Planctomycetales	Planctomycetaceae	U
Otu1238	3	3	3	2	0	1	1	3	0	2	5	2	25	0.00527295	Bacteria	Firmicutes	Negativicutes	Selenomonadales	Veillonellaceae	U
Otu1239	0	1	2	0	0	0	0	0	0	2	1	3	9	0.00189826	Bacteria	U	U	U	U	U
Otu124	44	36	22	58	46	69	59	75	66	35	38	45	593	0.125074	Bacteria	Proteobacteria	Alphaproteobacteria	Rhizobiales	Roseiarcaceae	Roseiarcus
Otu1240	0	0	2	2	0	3	0	1	5	1	3	1	18	0.00379652	Bacteria	Planctomycetes	Planctomycetia	U	U	U
Otu1241	2	1	0	5	3	2	2	0	3	2	0	1	21	0.00442928	Bacteria	U	U	U	U	U
Otu1242	2	10	1	4	2	3	2	1	1	6	4	9	45	0.00949131	Bacteria	Actinobacteria	Actinobacteria	Actinomycetales	Nocardiaceae	Nocardia
Otu1243	1	5	0	0	3	13	7	7	7	4	2	2	51	0.0107568	Bacteria	Chloroflexi	Ktedonobacteria	Ktedonobacterales	U	U
Otu1244	0	0	0	3	2	2	5	0	1	0	0	0	13	0.00274193	Bacteria	Candidatus_Saccharibacteria	g:Saccharibacteria_genera_incertae_sedis	U	U	U
Otu1245	3	0	5	1	2	1	0	0	1	6	9	1	29	0.00611662	Bacteria	U	U	U	U	U
Otu1246	0	2	0	8	12	5	7	12	6	0	1	4	57	0.0120223	Bacteria	Proteobacteria	Alphaproteobacteria	Rhodospirillales	U	U
Otu1247	1	2	1	2	2	1	1	1	3	1	6	3	24	0.00506203	Bacteria	U	U	U	U	U
Otu1248	6	1	2	1	3	0	5	2	2	5	4	5	36	0.00759305	Bacteria	Planctomycetes	Planctomycetia	Planctomycetales	Planctomycetaceae	U
Otu1249	2	0	1	3	2	1	0	5	6	0	2	0	22	0.0046402	Bacteria	U	U	U	U	U
Otu125	21	27	14	54	59	58	17	29	30	25	34	51	419	0.0883746	Bacteria	Actinobacteria	Actinobacteria	Acidimicrobiales	Acidimicrobineae_incertae_sedis	Aciditerrimonas
Otu1250	0	0	1	5	9	4	5	4	6	0	0	4	38	0.00801488	Bacteria	Planctomycetes	Planctomycetia	Planctomycetales	Planctomycetaceae	U
Otu1251	2	0	3	0	1	1	0	0	5	4	0	3	19	0.00400744	Bacteria	Proteobacteria	Deltaproteobacteria	Myxococcales	U	U
Otu1252	11	2	6	2	2	2	2	4	3	7	10	6	57	0.0120223	Bacteria	U	U	U	U	U
Otu1253	2	3	3	3	1	4	0	2	4	6	3	7	38	0.00801488	Bacteria	Proteobacteria	Deltaproteobacteria	Myxococcales	Cystobacteraceae	U
Otu1254	6	11	6	14	3	12	29	45	21	14	18	9	188	0.0396526	Bacteria	Proteobacteria	Deltaproteobacteria	Myxococcales	U	U
Otu1255	0	2	1	2	5	6	3	2	4	0	0	1	26	0.00548387	Bacteria	Acidobacteria	Acidobacteria_Gp12	U	U	Gp12
Otu1256	8	2	0	1	1	3	0	1	0	3	1	5	25	0.00527295	Bacteria	Firmicutes	Negativicutes	U	U	U
Otu1257	0	0	0	1	0	0	0	0	2	5	1	1	10	0.00210918	Bacteria	Chlamydiae	Chlamydiia	Chlamydiales	Parachlamydiaceae	U
Otu1258	1	1	0	0	1	1	5	3	3	9	2	6	32	0.00674937	Bacteria	Proteobacteria	Deltaproteobacteria	Myxococcales	U	U
Otu1259	5	0	0	1	1	5	0	1	3	4	2	0	22	0.0046402	Bacteria	U	U	U	U	U
Otu126	77	57	77	6	9	9	23	12	8	76	56	46	456	0.0961786	Bacteria	Firmicutes	Bacilli	Bacillales	Paenibacillaceae_1	Paenibacillus
Otu1260	4	4	4	2	0	3	2	4	1	5	7	3	39	0.0082258	Bacteria	Actinobacteria	U	U	U	U
Otu1261	3	1	2	8	2	5	9	5	3	0	2	7	47	0.00991314	Bacteria	U	U	U	U	U
Otu1262	3	7	2	0	1	0	2	0	4	7	1	11	38	0.00801488	Bacteria	Firmicutes	Negativicutes	Selenomonadales	Veillonellaceae	U
Otu1263	1	2	1	7	10	3	8	11	8	0	0	1	52	0.0109677	Bacteria	U	U	U	U	U
Otu1264	0	0	0	1	2	0	5	4	5	0	2	0	19	0.00400744	Bacteria	U	U	U	U	U
Otu1265	2	2	0	0	0	1	1	2	1	1	2	5	17	0.00358561	Bacteria	Proteobacteria	Alphaproteobacteria	Rhodospirillales	g:Reyranella	U
Otu1266	3	16	3	1	1	1	0	1	1	1	10	3	41	0.00864764	Bacteria	Firmicutes	Clostridia	Clostridiales	U	U
Otu1267	1	2	1	11	15	17	33	36	21	7	9	1	154	0.0324814	Bacteria	Acidobacteria	Acidobacteria_Gp18	U	U	Gp18
Otu1268	3	3	3	9	1	6	2	10	10	3	4	5	59	0.0124442	Bacteria	Actinobacteria	Actinobacteria	Actinomycetales	Micromonosporaceae	U
Otu1269	0	2	3	5	7	3	5	9	3	2	0	3	42	0.00885855	Bacteria	U	U	U	U	U
Otu127	98	115	87	610	488	484	421	578	548	222	232	230	4113	0.867506	Bacteria	Proteobacteria	Alphaproteobacteria	Rhizobiales	U	U
Otu1270	0	0	0	0	1	6	0	2	1	1	0	0	11	0.0023201	Bacteria	U	U	U	U	U
Otu1271	0	0	0	1	1	0	0	2	0	1	1	1	7	0.00147643	Bacteria	U	U	U	U	U
Otu1272	1	0	1	2	2	3	7	7	3	1	1	6	34	0.00717121	Bacteria	Proteobacteria	Deltaproteobacteria	Myxococcales	U	U
Otu1273	1	1	0	4	6	2	1	4	4	2	0	2	27	0.00569478	Bacteria	Actinobacteria	Actinobacteria	Actinomycetales	Nocardioidaceae	Nocardioides
Otu1274	0	1	5	0	0	0	0	0	1	1	2	4	14	0.00295285	Bacteria	Firmicutes	Clostridia	Clostridiales	Peptococcaceae_2	Pelotomaculum
Otu1275	48	20	24	7	3	5	6	3	4	24	23	26	193	0.0407072	Bacteria	Firmicutes	Negativicutes	Selenomonadales	Veillonellaceae	U
Otu1276	1	0	0	4	4	7	3	2	5	0	2	3	31	0.00653846	Bacteria	U	U	U	U	U
Otu1277	26	0	0	0	0	0	0	0	0	0	0	0	26	0.00548387	Bacteria	Proteobacteria	Gammaproteobacteria	Legionellales	Legionellaceae	Legionella
Otu1278	43	41	23	3	0	1	1	4	7	21	24	24	192	0.0404962	Bacteria	Firmicutes	Clostridia	Clostridiales	U	U
Otu1279	3	0	0	4	2	0	1	0	1	3	6	1	21	0.00442928	Bacteria	Firmicutes	Bacilli	Bacillales	Paenibacillaceae_1	Paenibacillus
Otu128	96	52	60	11	10	10	22	11	10	61	54	45	442	0.0932257	Bacteria	Firmicutes	Bacilli	Bacillales	Paenibacillaceae_1	Cohnella
Otu1280	0	0	1	12	13	10	1	6	4	0	2	4	53	0.0111787	Bacteria	Actinobacteria	Actinobacteria	Gaiellales	Gaiellaceae	U
Otu1281	0	2	0	1	5	5	4	4	5	3	2	3	34	0.00717121	Bacteria	Proteobacteria	U	U	U	U
Otu1282	2	0	2	10	4	6	13	16	8	1	1	5	68	0.0143424	Bacteria	U	U	U	U	U
Otu1283	7	0	11	1	6	1	3	4	2	0	0	2	37	0.00780396	Bacteria	U	U	U	U	U
Otu1284	0	0	0	10	11	10	9	3	4	0	3	0	50	0.0105459	Bacteria	Proteobacteria	Alphaproteobacteria	Rhodospirillales	Rhodospirillaceae	U
Otu1285	0	0	3	4	4	5	14	7	8	1	2	0	48	0.0101241	Bacteria	Verrucomicrobia	Subdivision3	g:Subdivision3_genera_incertae_sedis	U	U
Otu1286	0	0	0	14	3	10	11	6	12	8	5	0	69	0.0145533	Bacteria	U	U	U	U	U
Otu1287	6	4	0	2	5	6	5	2	8	4	0	1	43	0.00906947	Bacteria	candidate_division_WPS-2	U	U	U	WPS-2_genera_incertae_sedis
Otu1288	0	0	0	6	4	4	4	3	6	2	2	2	33	0.00696029	Bacteria	U	U	U	U	U
Otu1289	1	0	0	12	5	12	2	12	4	1	0	0	49	0.010335	Bacteria	U	U	U	U	U
Otu129	216	132	179	35	47	63	63	58	63	209	147	165	1377	0.290434	Bacteria	Firmicutes	Bacilli	Bacillales	Bacillaceae_1	Bacillus
Otu1290	0	0	0	0	3	0	1	12	0	0	0	0	16	0.00337469	Bacteria	U	U	U	U	U
Otu1291	0	0	0	19	19	12	17	14	10	3	3	4	101	0.0213027	Bacteria	U	U	U	U	U
Otu1293	0	0	0	1	1	1	0	3	0	1	2	0	9	0.00189826	Bacteria	Chloroflexi	Anaerolineae	Anaerolineales	U	U
Otu1294	5	3	9	21	22	24	11	15	16	2	2	13	143	0.0301613	Bacteria	Actinobacteria	Actinobacteria	U	U	U
Otu1295	0	0	0	4	2	5	1	2	8	1	0	2	25	0.00527295	Bacteria	Planctomycetes	Planctomycetia	Planctomycetales	Planctomycetaceae	U
Otu1296	2	3	0	5	3	0	4	2	3	0	1	0	23	0.00485111	Bacteria	U	U	U	U	U
Otu1297	1	1	1	0	1	1	0	2	0	2	5	5	19	0.00400744	Bacteria	Firmicutes	Clostridia	Clostridiales	Clostridiaceae_1	Clostridium_sensu_stricto
Otu1298	0	5	7	1	1	0	0	0	0	1	1	3	19	0.00400744	Bacteria	Firmicutes	Negativicutes	U	U	U
Otu1299	1	0	2	2	5	8	4	2	6	0	1	4	35	0.00738213	Bacteria	Proteobacteria	Alphaproteobacteria	Rhodospirillales	Acetobacteraceae	U
Otu13	77	86	65	488	537	417	353	605	449	173	262	158	3670	0.774069	Bacteria	Actinobacteria	Actinobacteria	Actinomycetales	Mycobacteriaceae	Mycobacterium
Otu130	6	1	0	40	45	44	26	36	30	4	9	18	259	0.0546278	Bacteria	U	U	U	U	U
Otu1300	3	0	0	7	6	3	3	5	4	5	0	1	37	0.00780396	Bacteria	Proteobacteria	Gammaproteobacteria	U	U	U
Otu1301	0	1	3	2	2	3	9	3	4	4	3	6	40	0.00843672	Bacteria	Proteobacteria	Deltaproteobacteria	Myxococcales	U	U
Otu1302	4	3	2	21	15	14	10	12	13	6	10	14	124	0.0261538	Bacteria	Actinobacteria	Actinobacteria	Solirubrobacterales	U	U
Otu1303	19	5	3	0	3	0	1	2	5	1	3	13	55	0.0116005	Bacteria	Firmicutes	Bacilli	Bacillales	Paenibacillaceae_1	Paenibacillus
Otu1304	1	4	3	1	4	3	3	1	5	2	5	7	39	0.0082258	Bacteria	Proteobacteria	Alphaproteobacteria	Rhodospirillales	U	U
Otu1305	0	3	1	5	2	1	4	6	8	3	1	2	36	0.00759305	Bacteria	Verrucomicrobia	Spartobacteria	U	U	Spartobacteria_genera_incertae_sedis
Otu1306	0	0	3	2	4	2	1	3	2	1	0	0	18	0.00379652	Bacteria	Planctomycetes	Planctomycetia	Planctomycetales	Planctomycetaceae	U
Otu1307	2	3	7	1	0	1	2	0	0	5	1	4	26	0.00548387	Bacteria	Firmicutes	Clostridia	Clostridiales	U	U
Otu1308	0	0	0	4	2	3	3	4	1	2	6	2	27	0.00569478	Bacteria	Chloroflexi	U	U	U	U
Otu1309	1	3	8	6	3	2	4	3	6	0	1	3	40	0.00843672	Bacteria	U	U	U	U	U
Otu1310	0	0	0	5	6	10	1	1	4	0	0	0	27	0.00569478	Bacteria	Verrucomicrobia	Subdivision3	U	U	Subdivision3_genera_incertae_sedis
Otu1311	3	4	7	15	9	9	9	16	11	4	6	13	106	0.0223573	Bacteria	U	U	U	U	U
Otu1312	0	1	0	7	12	5	6	0	5	2	2	1	41	0.00864764	Bacteria	Gemmatimonadetes	U	U	U	U
Otu1313	1	0	3	2	4	2	6	3	2	2	0	6	31	0.00653846	Bacteria	U	U	U	U	U
Otu1314	0	0	4	7	3	5	12	8	9	0	1	3	52	0.0109677	Bacteria	U	U	U	U	U
Otu1315	1	10	5	10	15	9	6	10	11	12	13	9	111	0.0234119	Bacteria	Proteobacteria	Alphaproteobacteria	Rhodospirillales	U	U
Otu1316	0	0	0	19	3	8	8	11	2	0	0	1	52	0.0109677	Bacteria	Chloroflexi	U	U	U	U
Otu1317	0	0	0	7	7	1	3	4	7	2	2	0	33	0.00696029	Bacteria	Proteobacteria	Alphaproteobacteria	U	U	U
Otu1318	0	0	0	1	0	1	1	0	0	0	0	1	4	0.000843672	Bacteria	Acidobacteria	U	U	U	U
Otu1319	2	1	21	0	0	1	1	0	1	0	2	1	30	0.00632754	Bacteria	Firmicutes	Bacilli	Bacillales	U	U
Otu1320	0	0	0	2	4	3	2	1	7	0	0	2	21	0.00442928	Bacteria	Verrucomicrobia	Subdivision3	U	U	U
Otu1321	0	4	0	1	1	1	2	2	4	1	2	6	24	0.00506203	Bacteria	Proteobacteria	Alphaproteobacteria	U	U	U
Otu1323	0	1	0	0	0	0	0	1	16	0	1	0	19	0.00400744	Bacteria	Chloroflexi	Ktedonobacteria	Ktedonobacterales	Ktedonobacteraceae	Ktedonobacter
Otu1324	1	4	8	0	0	0	0	0	0	0	1	2	16	0.00337469	Bacteria	Firmicutes	Clostridia	U	U	U
Otu1325	4	9	8	5	5	3	3	1	2	13	5	9	67	0.0141315	Bacteria	Firmicutes	Bacilli	Bacillales	Bacillaceae_1	Bacillus
Otu1326	1	4	0	0	0	0	0	1	0	1	0	5	12	0.00253102	Bacteria	Firmicutes	Clostridia	Clostridiales	Clostridiaceae_1	Oxobacter
Otu1327	0	4	0	10	15	27	27	17	13	11	4	3	131	0.0276303	Bacteria	Acidobacteria	Acidobacteria_Gp3	U	U	Gp3
Otu1328	3	0	0	1	1	0	0	0	1	0	3	1	10	0.00210918	Bacteria	U	U	U	U	U
Otu1329	1	1	8	3	1	0	3	0	1	2	1	0	21	0.00442928	Bacteria	U	U	U	U	U
Otu1330	7	1	2	5	5	3	4	7	4	6	4	3	51	0.0107568	Bacteria	Proteobacteria	U	U	U	U
Otu1331	2	0	2	4	1	2	2	0	2	0	5	4	24	0.00506203	Bacteria	U	U	U	U	U
Otu1332	2	1	2	1	0	1	4	0	2	0	2	0	15	0.00316377	Bacteria	U	U	U	U	U
Otu1333	0	0	0	1	2	5	4	9	3	0	0	0	24	0.00506203	Bacteria	Actinobacteria	Actinobacteria	Actinomycetales	Pseudonocardiaceae	Saccharopolyspora
Otu1334	1	6	0	2	3	2	1	1	3	2	2	8	31	0.00653846	Bacteria	Actinobacteria	Actinobacteria	Actinomycetales	Geodermatophilaceae	U
Otu1335	1	0	2	6	10	2	2	1	8	3	2	2	39	0.0082258	Bacteria	Planctomycetes	Planctomycetia	Planctomycetales	Planctomycetaceae	U
Otu1336	2	7	1	0	0	0	1	2	2	7	7	6	35	0.00738213	Bacteria	U	U	U	U	U
Otu1337	1	3	11	0	1	0	1	0	2	1	3	2	25	0.00527295	Bacteria	Firmicutes	Bacilli	Bacillales	Paenibacillaceae_1	Brevibacillus
Otu1338	5	8	4	4	4	5	14	11	2	10	5	2	74	0.0156079	Bacteria	Proteobacteria	Betaproteobacteria	Burkholderiales	Comamonadaceae	U
Otu1339	2	2	5	8	6	4	6	16	8	2	7	13	79	0.0166625	Bacteria	Actinobacteria	Actinobacteria	Actinomycetales	Geodermatophilaceae	U
Otu134	83	101	128	21	16	9	18	25	10	61	60	79	611	0.128871	Bacteria	Firmicutes	Clostridia	Clostridiales	Clostridiaceae_1	Clostridium_sensu_stricto
Otu1340	0	5	0	1	0	0	2	0	1	0	2	1	12	0.00253102	Bacteria	Proteobacteria	Deltaproteobacteria	U	U	U
Otu1341	4	1	5	0	0	0	2	1	2	3	9	4	31	0.00653846	Bacteria	Spirochaetes	Spirochaetia	Spirochaetales	Spirochaetaceae	U
Otu1342	0	0	0	2	0	0	2	2	4	0	0	0	10	0.00210918	Bacteria	U	U	U	U	U
Otu1343	1	0	3	0	1	1	0	1	1	0	3	0	11	0.0023201	Bacteria	Firmicutes	Negativicutes	Selenomonadales	Veillonellaceae	Sporomusa
Otu1345	4	6	0	0	0	2	1	1	0	1	0	0	15	0.00316377	Bacteria	Chloroflexi	U	U	U	U
Otu1346	6	0	0	0	0	2	0	1	0	3	3	4	19	0.00400744	Bacteria	U	U	U	U	U
Otu1347	1	4	0	2	1	1	1	1	0	1	0	0	12	0.00253102	Bacteria	U	U	U	U	U
Otu1348	1	7	0	2	2	4	2	3	0	5	1	5	32	0.00674937	Bacteria	U	U	U	U	U
Otu1349	0	1	0	0	2	0	4	3	5	0	2	5	22	0.0046402	Bacteria	U	U	U	U	U
Otu135	19	21	23	239	421	440	213	220	333	60	55	99	2143	0.451997	Bacteria	Acidobacteria	Acidobacteria_Gp1	U	U	Gp1
Otu1350	3	0	2	3	2	0	7	5	4	4	6	5	41	0.00864764	Bacteria	U	U	U	U	U
Otu1351	2	0	6	5	1	0	1	0	1	0	1	2	19	0.00400744	Bacteria	Planctomycetes	Planctomycetia	Planctomycetales	Planctomycetaceae	U
Otu1352	2	0	5	4	3	3	1	0	2	4	4	7	35	0.00738213	Bacteria	Planctomycetes	Planctomycetia	Planctomycetales	Planctomycetaceae	U
Otu1353	5	1	2	0	0	1	0	0	1	0	4	1	15	0.00316377	Bacteria	Firmicutes	Bacilli	Bacillales	U	U
Otu1354	0	4	6	5	0	1	4	4	4	1	5	0	34	0.00717121	Bacteria	Proteobacteria	Deltaproteobacteria	Myxococcales	U	U
Otu1355	0	2	0	4	2	0	2	1	3	1	3	5	23	0.00485111	Bacteria	U	U	U	U	U
Otu1356	3	2	0	2	2	1	6	2	3	0	3	1	25	0.00527295	Bacteria	Planctomycetes	Planctomycetia	U	U	U
Otu1357	0	0	0	1	2	1	9	3	5	0	0	0	21	0.00442928	Bacteria	Proteobacteria	Deltaproteobacteria	Syntrophobacterales	Syntrophaceae	U
Otu1358	1	0	0	3	8	4	10	12	16	1	0	1	56	0.0118114	Bacteria	Planctomycetes	Planctomycetia	Planctomycetales	Planctomycetaceae	U
Otu1359	0	0	0	6	2	4	6	3	5	0	1	0	27	0.00569478	Bacteria	Acidobacteria	Acidobacteria_Gp18	U	U	Gp18
Otu136	12	12	11	51	38	55	57	55	66	21	29	28	435	0.0917493	Bacteria	Acidobacteria	Acidobacteria_Gp1	U	U	Gp1
Otu1360	3	2	0	2	3	2	2	1	5	0	1	4	25	0.00527295	Bacteria	Chloroflexi	Ktedonobacteria	Ktedonobacterales	U	U
Otu1361	0	0	0	3	9	5	3	3	2	1	1	0	27	0.00569478	Bacteria	U	U	U	U	U
Otu1362	3	1	0	13	7	10	6	6	8	2	2	5	63	0.0132878	Bacteria	U	U	U	U	U
Otu1363	0	0	0	4	2	1	1	2	0	3	1	1	15	0.00316377	Bacteria	Proteobacteria	Alphaproteobacteria	Rhizobiales	U	U
Otu1364	0	2	0	0	5	1	1	0	1	0	5	0	15	0.00316377	Bacteria	U	U	U	U	U
Otu1365	0	0	0	4	5	0	0	4	0	0	0	0	13	0.00274193	Bacteria	U	U	U	U	U
Otu1366	0	0	0	4	0	1	7	3	3	2	6	5	31	0.00653846	Bacteria	U	U	U	U	U
Otu1367	3	4	6	42	63	48	4	8	9	6	5	3	201	0.0423945	Bacteria	Actinobacteria	U	U	U	U
Otu1368	0	0	0	22	6	20	29	11	18	1	0	0	107	0.0225682	Bacteria	U	U	U	U	U
Otu137	9	34	19	25	34	23	11	19	36	31	30	62	333	0.0702357	Bacteria	Cyanobacteria/Chloroplast	Cyanobacteria	U	Family_I	GpI
Otu1370	0	0	0	1	0	0	0	3	1	1	0	0	6	0.00126551	Bacteria	Planctomycetes	Planctomycetia	U	U	U
Otu1371	4	3	1	0	2	0	5	1	1	1	2	1	21	0.00442928	Bacteria	U	U	U	U	U
Otu1372	13	3	5	2	1	1	0	1	1	2	0	1	30	0.00632754	Bacteria	Firmicutes	Negativicutes	U	U	U
Otu1373	0	0	3	3	3	4	4	10	12	0	3	1	43	0.00906947	Bacteria	Firmicutes	U	U	U	U
Otu1374	3	2	0	1	1	0	1	0	1	8	1	3	21	0.00442928	Bacteria	U	U	U	U	U
Otu1375	0	0	3	1	0	0	2	0	0	1	0	2	9	0.00189826	Bacteria	U	U	U	U	U
Otu1376	0	0	1	1	5	3	0	2	1	0	0	0	13	0.00274193	Bacteria	U	U	U	U	U
Otu1377	0	4	2	2	2	0	3	1	0	2	3	0	19	0.00400744	Bacteria	U	U	U	U	U
Otu1378	1	0	0	2	0	2	3	5	3	1	1	1	19	0.00400744	Bacteria	U	U	U	U	U
Otu1379	0	2	0	1	0	0	1	2	2	2	0	2	12	0.00253102	Bacteria	Bacteroidetes	Sphingobacteriia	Sphingobacteriales	Chitinophagaceae	U
Otu138	13	24	14	101	117	108	95	115	106	22	39	53	807	0.170211	Bacteria	U	U	U	U	U
Otu1380	7	6	5	1	2	2	1	3	0	2	3	9	41	0.00864764	Bacteria	Actinobacteria	Actinobacteria	Actinomycetales	Geodermatophilaceae	Geodermatophilus
Otu1381	0	0	1	1	1	2	2	2	4	3	0	1	17	0.00358561	Bacteria	U	U	U	U	U
Otu1382	2	2	0	3	2	1	2	1	1	0	0	0	14	0.00295285	Bacteria	U	U	U	U	U
Otu1383	3	3	4	9	4	2	7	9	7	8	7	1	64	0.0134987	Bacteria	U	U	U	U	U
Otu1384	2	0	0	0	0	0	0	0	2	5	2	5	16	0.00337469	Bacteria	Planctomycetes	Planctomycetia	Planctomycetales	Planctomycetaceae	U
Otu1385	0	0	0	1	1	1	0	1	1	0	1	0	6	0.00126551	Bacteria	Proteobacteria	Alphaproteobacteria	Rhizobiales	Methylobacteriaceae	Methylobacterium
Otu1386	0	2	0	5	21	15	1	2	4	0	4	4	58	0.0122332	Bacteria	Actinobacteria	Actinobacteria	U	U	U
Otu1387	1	0	2	3	6	1	4	3	5	0	5	3	33	0.00696029	Bacteria	U	U	U	U	U
Otu1388	8	5	2	0	0	0	2	3	0	2	3	1	26	0.00548387	Bacteria	U	U	U	U	U
Otu1389	0	1	4	6	5	8	20	17	14	2	8	3	88	0.0185608	Bacteria	Spirochaetes	Spirochaetia	Spirochaetales	U	U
Otu14	265	315	293	109	93	123	156	121	88	306	211	246	2326	0.490595	Bacteria	Proteobacteria	Alphaproteobacteria	Rhodospirillales	Acetobacteraceae	U
Otu140	12	23	17	95	80	88	28	61	36	55	56	37	588	0.12402	Bacteria	Firmicutes	Bacilli	Bacillales	Planococcaceae	U
Otu1400	0	0	0	4	2	1	6	0	4	3	1	0	21	0.00442928	Bacteria	Actinobacteria	Actinobacteria	Actinomycetales	U	U
Otu1401	3	0	0	1	0	0	2	0	2	4	2	3	17	0.00358561	Bacteria	U	U	U	U	U
Otu1402	0	2	1	19	16	11	8	9	8	3	6	11	94	0.0198263	Bacteria	Proteobacteria	Deltaproteobacteria	U	U	U
Otu1403	2	1	5	5	5	4	6	5	13	6	7	7	66	0.0139206	Bacteria	Proteobacteria	Deltaproteobacteria	Myxococcales	U	U
Otu1404	0	0	0	1	2	2	2	2	9	0	0	2	20	0.00421836	Bacteria	Actinobacteria	Actinobacteria	U	U	U
Otu1405	3	1	4	7	3	3	6	5	6	5	7	10	60	0.0126551	Bacteria	Candidatus_Saccharibacteria	U	U	U	U
Otu1406	1	0	0	3	0	0	0	0	0	1	2	1	8	0.00168734	Bacteria	Planctomycetes	Planctomycetia	Planctomycetales	Planctomycetaceae	U
Otu1407	1	2	2	0	0	0	0	1	1	0	0	0	7	0.00147643	Bacteria	U	U	U	U	U
Otu1408	0	0	0	3	0	1	5	3	4	0	1	1	18	0.00379652	Bacteria	U	U	U	U	U
Otu1409	3	0	0	4	5	1	3	1	1	0	0	4	22	0.0046402	Bacteria	Candidatus_Saccharibacteria	U	U	U	Saccharibacteria_genera_incertae_sedis
Otu141	6	7	11	47	36	25	23	21	23	16	34	13	262	0.0552605	Bacteria	Proteobacteria	Alphaproteobacteria	Rhodospirillales	Acetobacteraceae	U
Otu1410	1	0	0	1	2	2	5	1	3	4	2	3	24	0.00506203	Bacteria	U	U	U	U	U
Otu1411	0	0	3	0	0	1	0	0	1	0	6	1	12	0.00253102	Bacteria	Planctomycetes	Planctomycetia	Planctomycetales	Planctomycetaceae	U
Otu1412	13	22	19	5	1	2	10	10	4	21	13	16	136	0.0286848	U	U	U	U	U	U
Otu1413	4	0	0	7	4	5	6	4	11	3	5	9	58	0.0122332	Bacteria	Actinobacteria	Actinobacteria	Actinomycetales	Micromonosporaceae	U
Otu1414	0	0	1	1	0	0	0	0	1	1	0	2	6	0.00126551	Bacteria	Acidobacteria	Acidobacteria_Gp7	U	U	U
Otu1415	0	0	0	7	4	2	0	2	4	0	0	3	22	0.0046402	Bacteria	Chlamydiae	Chlamydiia	Chlamydiales	U	U
Otu1416	0	0	0	1	2	1	3	3	3	1	0	2	16	0.00337469	Bacteria	Planctomycetes	Planctomycetia	Planctomycetales	Planctomycetaceae	U
Otu1417	0	0	0	0	2	1	1	1	0	0	2	1	8	0.00168734	Bacteria	Chloroflexi	U	U	U	U
Otu1418	12	6	14	2	5	1	1	1	1	11	7	5	66	0.0139206	Bacteria	Planctomycetes	Planctomycetia	Planctomycetales	U	U
Otu1419	0	8	1	1	0	1	0	1	1	0	2	3	18	0.00379652	Bacteria	Firmicutes	Negativicutes	Selenomonadales	Veillonellaceae	U
Otu142	0	3	1	22	18	19	29	21	19	10	16	14	172	0.0362779	Bacteria	Firmicutes	U	U	U	U
Otu1420	0	0	0	3	3	1	2	4	3	0	1	2	19	0.00400744	Bacteria	U	U	U	U	U
Otu1421	0	0	4	3	1	1	2	0	2	1	2	4	20	0.00421836	Bacteria	candidate_division_WPS-1	U	U	U	WPS-1_genera_incertae_sedis
Otu1422	0	0	0	5	3	0	3	1	3	0	0	3	18	0.00379652	Bacteria	Planctomycetes	U	U	U	U
Otu1423	22	6	8	3	0	0	1	1	3	13	5	10	72	0.0151861	Bacteria	U	U	U	U	U
Otu1424	7	1	2	1	0	0	0	0	2	0	2	1	16	0.00337469	Bacteria	Firmicutes	Clostridia	Clostridiales	Ruminococcaceae	U
Otu1425	0	0	0	5	3	3	3	2	3	5	0	0	24	0.00506203	Bacteria	Firmicutes	Clostridia	Clostridiales	Ruminococcaceae	U
Otu1427	1	1	1	0	0	0	0	0	0	1	2	0	6	0.00126551	Bacteria	BRC1	U	U	U	BRC1_genera_incertae_sedis
Otu1428	1	0	0	4	4	2	2	4	3	2	2	3	27	0.00569478	Bacteria	Firmicutes	Clostridia	Clostridiales	U	U
Otu143	69	35	21	12	4	5	13	10	5	37	29	25	265	0.0558933	Bacteria	U	U	U	U	U
Otu1430	1	0	0	0	0	0	0	2	16	0	2	0	21	0.00442928	Bacteria	Firmicutes	Bacilli	Bacillales	U	U
Otu1431	0	0	0	4	1	0	2	5	3	2	1	1	19	0.00400744	Bacteria	candidate_division_WPS-1	U	U	U	WPS-1_genera_incertae_sedis
Otu1432	2	4	4	0	0	0	1	0	0	0	3	0	14	0.00295285	Bacteria	Chloroflexi	Ktedonobacteria	Ktedonobacterales	U	U
Otu1433	4	2	9	0	0	0	1	0	0	0	0	3	19	0.00400744	Bacteria	Firmicutes	Bacilli	Bacillales	U	U
Otu1434	0	0	0	0	0	0	1	0	1	6	0	0	8	0.00168734	Bacteria	Firmicutes	Negativicutes	Selenomonadales	Veillonellaceae	U
Otu1435	0	1	2	7	1	2	8	9	7	0	2	0	39	0.0082258	Bacteria	U	U	U	U	U
Otu1436	1	1	0	1	1	3	6	3	11	0	2	0	29	0.00611662	Bacteria	U	U	U	U	U
Otu1437	2	0	0	1	1	2	2	1	3	0	5	2	19	0.00400744	Bacteria	Bacteroidetes	Sphingobacteriia	Sphingobacteriales	Chitinophagaceae	U
Otu1438	0	0	0	2	5	4	2	4	4	7	0	5	33	0.00696029	Bacteria	Parcubacteria	U	U	U	Parcubacteria_genera_incertae_sedis
Otu1439	0	0	1	0	1	2	2	1	2	0	0	2	11	0.0023201	Bacteria	Planctomycetes	Planctomycetia	Planctomycetales	Planctomycetaceae	U
Otu144	270	282	274	55	84	96	191	119	101	294	267	219	2252	0.474987	Bacteria	Acidobacteria	Acidobacteria_Gp13	U	U	Gp13
Otu1440	9	5	3	1	2	0	0	0	0	5	4	3	32	0.00674937	Bacteria	Firmicutes	Bacilli	Bacillales	Bacillaceae_1	Bacillus
Otu1441	0	8	1	3	3	1	1	0	1	0	2	0	20	0.00421836	Bacteria	Firmicutes	Clostridia	Clostridiales	Lachnospiraceae	U
Otu1442	2	3	2	0	1	1	1	3	1	3	0	7	24	0.00506203	Bacteria	U	U	U	U	U
Otu1443	0	4	0	0	1	1	1	2	3	1	2	2	17	0.00358561	Bacteria	U	U	U	U	U
Otu1444	0	0	0	2	1	2	3	0	0	2	0	0	10	0.00210918	Bacteria	Planctomycetes	Planctomycetia	Planctomycetales	Planctomycetaceae	U
Otu1445	12	10	5	0	0	5	3	5	6	11	19	18	94	0.0198263	Bacteria	Planctomycetes	Planctomycetia	Planctomycetales	Planctomycetaceae	U
Otu1446	0	0	5	3	4	3	7	3	11	0	1	1	38	0.00801488	Bacteria	Firmicutes	Clostridia	Clostridiales	U	U
Otu1447	10	11	10	5	1	0	2	2	1	11	9	10	72	0.0151861	Bacteria	Acidobacteria	Acidobacteria_Gp3	U	U	Gp3
Otu1448	2	9	0	0	0	1	2	0	1	2	1	1	19	0.00400744	Bacteria	Firmicutes	Clostridia	Clostridiales	Ruminococcaceae	U
Otu1449	0	4	2	0	0	1	2	0	1	2	0	2	14	0.00295285	Bacteria	Planctomycetes	Planctomycetia	Planctomycetales	Planctomycetaceae	U
Otu145	38	38	43	24	17	20	26	26	32	72	98	52	486	0.102506	Bacteria	U	U	U	U	U
Otu1450	3	3	4	4	4	3	7	6	3	8	7	6	58	0.0122332	Bacteria	U	U	U	U	U
Otu1451	2	4	2	7	10	4	6	10	6	3	3	6	63	0.0132878	Bacteria	Proteobacteria	Deltaproteobacteria	Myxococcales	U	U
Otu1452	0	0	0	16	11	4	5	8	4	4	0	1	53	0.0111787	Bacteria	Acidobacteria	Acidobacteria_Gp16	U	U	Gp16
Otu1453	0	3	0	6	2	4	5	0	8	2	0	0	30	0.00632754	Bacteria	U	U	U	U	U
Otu1454	3	0	0	0	0	0	0	0	1	1	1	2	8	0.00168734	Bacteria	U	U	U	U	U
Otu1455	0	0	0	4	2	0	1	2	1	0	0	0	10	0.00210918	Bacteria	U	U	U	U	U
Otu1456	1	0	0	1	1	1	0	0	2	2	0	3	11	0.0023201	Bacteria	U	U	U	U	U
Otu1457	0	2	2	4	4	2	1	2	1	5	6	3	32	0.00674937	Bacteria	U	U	U	U	U
Otu1458	2	9	5	6	0	2	1	2	6	2	2	15	52	0.0109677	Bacteria	Planctomycetes	Planctomycetia	Planctomycetales	Planctomycetaceae	U
Otu1459	4	0	3	1	0	2	0	1	1	1	0	2	15	0.00316377	Bacteria	U	U	U	U	U
Otu146	7	19	8	97	55	57	48	72	76	16	11	17	483	0.101873	Bacteria	Planctomycetes	U	U	U	U
Otu1460	5	6	10	7	4	3	7	8	2	7	12	8	79	0.0166625	Bacteria	U	U	U	U	U
Otu1461	4	1	0	0	0	0	1	1	1	0	1	0	9	0.00189826	Bacteria	Planctomycetes	Planctomycetia	U	U	U
Otu1462	4	2	0	7	7	3	4	10	4	5	5	3	54	0.0113896	Bacteria	Firmicutes	Clostridia	Clostridiales	Clostridiaceae_1	Clostridium_sensu_stricto
Otu1463	2	1	0	0	0	0	1	0	0	1	1	4	10	0.00210918	Bacteria	Chloroflexi	Anaerolineae	Anaerolineales	Anaerolineaceae	U
Otu1464	4	8	0	0	1	0	0	2	0	4	1	1	21	0.00442928	Bacteria	Firmicutes	Clostridia	Clostridiales	Ruminococcaceae	U
Otu1465	5	0	4	0	1	0	0	0	3	0	0	0	13	0.00274193	Bacteria	Firmicutes	Clostridia	Clostridiales	Clostridiaceae_1	U
Otu1466	14	8	14	2	0	4	3	3	0	3	7	11	69	0.0145533	Bacteria	U	U	U	U	U
Otu1467	0	5	0	1	1	1	4	2	0	2	1	0	17	0.00358561	Bacteria	Firmicutes	Clostridia	Clostridiales	U	U
Otu1468	0	0	0	1	2	3	0	1	1	0	0	1	9	0.00189826	Bacteria	Chloroflexi	Anaerolineae	Anaerolineales	U	U
Otu1469	2	1	0	3	2	0	7	6	2	3	4	3	33	0.00696029	Bacteria	Candidatus_Saccharibacteria	U	U	U	Saccharibacteria_genera_incertae_sedis
Otu147	27	21	29	45	23	24	27	38	25	21	55	27	362	0.0763523	Bacteria	U	U	U	U	U
Otu1470	2	0	0	1	1	0	3	4	3	0	1	2	17	0.00358561	Bacteria	U	U	U	U	U
Otu1471	0	2	3	3	4	8	9	7	4	5	15	5	65	0.0137097	Bacteria	Bacteroidetes	U	U	U	U
Otu1472	5	5	3	0	2	0	0	0	1	1	1	4	22	0.0046402	Bacteria	Planctomycetes	Planctomycetia	Planctomycetales	Planctomycetaceae	U
Otu1473	2	0	3	1	1	2	1	2	1	1	0	4	18	0.00379652	Bacteria	U	U	U	U	U
Otu1474	2	2	0	4	3	6	2	6	5	2	2	0	34	0.00717121	Bacteria	Candidatus_Saccharibacteria	U	U	U	Saccharibacteria_genera_incertae_sedis
Otu1475	0	0	0	6	8	6	3	4	7	1	0	1	36	0.00759305	Bacteria	Acidobacteria	Acidobacteria_Gp3	U	U	U
Otu1476	1	8	8	0	0	0	1	0	0	2	3	3	26	0.00548387	Bacteria	Proteobacteria	Gammaproteobacteria	Methylococcales	U	U
Otu1477	6	7	3	2	0	0	0	0	2	6	1	3	30	0.00632754	Bacteria	Firmicutes	Clostridia	Clostridiales	U	U
Otu1478	6	11	2	2	2	2	0	2	2	6	4	7	46	0.00970223	Bacteria	Firmicutes	Clostridia	Clostridiales	U	U
Otu1479	0	0	1	4	2	1	1	2	3	0	0	0	14	0.00295285	Bacteria	Firmicutes	Clostridia	Clostridiales	Ruminococcaceae	U
Otu148	63	28	34	11	7	7	14	10	6	41	45	45	311	0.0655955	Bacteria	U	U	U	U	U
Otu1480	0	2	0	1	2	5	4	4	1	0	2	0	21	0.00442928	Bacteria	Firmicutes	Clostridia	Clostridiales	Heliobacteriaceae	U
Otu1481	0	0	0	3	2	1	0	3	2	0	0	0	11	0.0023201	Bacteria	U	U	U	U	U
Otu1482	0	0	0	2	1	3	0	6	2	1	0	1	16	0.00337469	Bacteria	Proteobacteria	Alphaproteobacteria	Rhodospirillales	U	U
Otu1483	2	0	1	3	1	4	1	0	1	3	0	6	22	0.0046402	Bacteria	Proteobacteria	Alphaproteobacteria	Rhodospirillales	U	U
Otu1484	7	6	4	3	2	1	1	2	4	3	2	1	36	0.00759305	Bacteria	U	U	U	U	U
Otu1485	1	4	0	2	0	4	1	0	2	10	2	2	28	0.0059057	Bacteria	U	U	U	U	U
Otu1486	5	5	0	2	2	1	1	2	2	8	4	6	38	0.00801488	Bacteria	U	U	U	U	U
Otu1487	0	1	0	11	0	0	0	1	0	0	0	0	13	0.00274193	Bacteria	U	U	U	U	U
Otu1488	1	0	0	1	4	5	1	2	1	0	0	0	15	0.00316377	Bacteria	Candidatus_Saccharibacteria	g:Saccharibacteria_genera_incertae_sedis	U	U	U
Otu1489	1	5	1	8	16	3	15	13	9	6	6	5	88	0.0185608	Bacteria	Proteobacteria	Betaproteobacteria	U	U	U
Otu1490	0	0	0	4	4	2	0	0	2	2	3	4	21	0.00442928	Bacteria	U	U	U	U	U
Otu1491	0	2	0	6	4	1	9	7	8	6	6	0	49	0.010335	Bacteria	U	U	U	U	U
Otu1492	0	1	0	0	0	0	0	0	16	0	1	0	18	0.00379652	Bacteria	U	U	U	U	U
Otu1493	3	4	7	38	37	39	30	27	27	7	3	7	229	0.0483002	Bacteria	Proteobacteria	Deltaproteobacteria	Myxococcales	U	U
Otu1494	5	3	6	20	14	10	9	20	13	9	10	14	133	0.0280521	Bacteria	Proteobacteria	Gammaproteobacteria	U	U	U
Otu1495	1	5	0	3	3	0	4	2	2	1	6	2	29	0.00611662	Bacteria	Proteobacteria	Alphaproteobacteria	Rhodospirillales	Rhodospirillaceae	U
Otu1496	0	4	9	0	1	0	0	1	1	0	5	1	22	0.0046402	Bacteria	U	U	U	U	U
Otu1497	0	2	0	2	1	2	4	4	1	0	0	0	16	0.00337469	Bacteria	Chlamydiae	Chlamydiia	Chlamydiales	Parachlamydiaceae	Neochlamydia
Otu1498	2	1	1	5	8	7	2	6	5	4	2	5	48	0.0101241	Bacteria	U	U	U	U	U
Otu1499	0	0	0	1	3	1	0	1	2	1	3	2	14	0.00295285	Bacteria	Proteobacteria	Alphaproteobacteria	Rhodospirillales	U	U
Otu15	92	126	75	270	277	267	243	398	332	307	336	264	2987	0.630012	Bacteria	U	U	U	U	U
Otu150	95	57	51	18	13	15	11	14	26	52	38	59	449	0.0947022	Bacteria	Actinobacteria	Actinobacteria	Actinomycetales	Mycobacteriaceae	Mycobacterium
Otu1500	44	26	12	2	8	6	10	11	7	12	28	22	188	0.0396526	Bacteria	Firmicutes	Clostridia	Clostridiales	Ruminococcaceae	U
Otu1501	0	0	0	2	3	3	5	6	0	0	4	6	29	0.00611662	Bacteria	Firmicutes	Clostridia	Clostridiales	Ruminococcaceae	U
Otu1502	1	0	2	1	0	0	0	0	0	1	3	4	12	0.00253102	Bacteria	Planctomycetes	Planctomycetia	U	U	U
Otu1503	1	3	4	0	0	0	1	1	1	3	0	5	19	0.00400744	Bacteria	U	U	U	U	U
Otu1504	8	4	3	0	0	2	2	3	1	1	3	2	29	0.00611662	Bacteria	Firmicutes	Clostridia	Clostridiales	Clostridiaceae_1	Clostridium_sensu_stricto
Otu1505	0	5	0	1	4	0	7	2	6	1	5	0	31	0.00653846	Bacteria	Firmicutes	Bacilli	Bacillales	Paenibacillaceae_1	U
Otu1506	8	0	5	3	3	1	1	7	2	12	7	2	51	0.0107568	Bacteria	Proteobacteria	Alphaproteobacteria	Rhizobiales	U	U
Otu1507	0	0	0	0	1	1	0	0	1	0	3	0	6	0.00126551	Bacteria	U	U	U	U	U
Otu1508	0	0	0	2	2	5	0	2	2	1	0	0	14	0.00295285	Bacteria	U	U	U	U	U
Otu1509	0	0	0	1	2	2	0	0	1	0	0	2	8	0.00168734	Bacteria	U	U	U	U	U
Otu151	8	4	3	94	80	115	53	93	114	25	15	24	628	0.132456	Bacteria	U	U	U	U	U
Otu1510	0	0	0	3	3	1	2	2	2	0	0	0	13	0.00274193	Bacteria	Verrucomicrobia	Spartobacteria	U	U	Spartobacteria_genera_incertae_sedis
Otu1511	1	0	1	2	1	0	0	2	0	1	0	1	9	0.00189826	Bacteria	U	U	U	U	U
Otu1512	0	2	4	1	3	1	1	0	1	3	1	4	21	0.00442928	Bacteria	Verrucomicrobia	Subdivision3	U	U	Subdivision3_genera_incertae_sedis
Otu1513	8	2	4	2	2	2	3	2	2	3	1	2	33	0.00696029	Bacteria	Gemmatimonadetes	U	U	U	U
Otu1514	2	1	4	0	0	0	1	1	1	4	2	3	19	0.00400744	Bacteria	U	U	U	U	U
Otu1515	1	0	6	0	0	0	0	0	0	0	0	0	7	0.00147643	Bacteria	Firmicutes	U	U	U	U
Otu1516	0	2	0	0	0	0	0	0	1	5	2	3	13	0.00274193	Bacteria	Actinobacteria	Actinobacteria	Actinomycetales	U	U
Otu1517	0	0	0	2	2	0	5	1	1	4	6	14	35	0.00738213	Bacteria	Firmicutes	Clostridia	Clostridiales	Clostridiales_Incertae_Sedis_XI	Tissierella
Otu1518	0	0	0	1	4	2	2	8	3	1	0	0	21	0.00442928	Bacteria	Planctomycetes	U	U	U	U
Otu1519	0	0	1	2	3	1	2	3	2	0	0	2	16	0.00337469	Bacteria	Proteobacteria	Betaproteobacteria	Gallionellales	Gallionellaceae	U
Otu152	54	44	65	12	8	8	10	10	6	60	43	32	352	0.0742431	Bacteria	Proteobacteria	Betaproteobacteria	U	U	U
Otu1520	3	3	2	0	0	0	0	0	0	1	1	0	10	0.00210918	Bacteria	Firmicutes	Clostridia	Clostridiales	Ruminococcaceae	U
Otu1521	0	0	2	3	3	2	3	8	4	1	0	0	26	0.00548387	Bacteria	Firmicutes	Negativicutes	Selenomonadales	U	U
Otu1522	0	12	2	4	9	6	0	2	7	11	10	18	81	0.0170844	Bacteria	U	U	U	U	U
Otu1523	0	0	0	1	5	3	2	2	4	2	0	1	20	0.00421836	Bacteria	Planctomycetes	Planctomycetia	Planctomycetales	Planctomycetaceae	U
Otu1524	0	0	0	5	5	1	1	3	2	0	1	2	20	0.00421836	Bacteria	Planctomycetes	Planctomycetia	U	U	U
Otu1525	0	0	0	2	3	3	1	1	2	0	0	0	12	0.00253102	Bacteria	U	U	U	U	U
Otu1526	0	0	0	7	0	0	4	1	0	0	0	0	12	0.00253102	Bacteria	U	U	U	U	U
Otu1527	0	0	0	0	0	0	0	2	0	0	0	0	2	0.000421836	Bacteria	U	U	U	U	U
Otu1528	0	0	0	1	0	1	1	2	1	0	1	1	8	0.00168734	Bacteria	Actinobacteria	Actinobacteria	U	U	U
Otu1529	3	0	0	3	0	3	1	5	3	0	1	0	19	0.00400744	Bacteria	U	U	U	U	U
Otu153	54	29	21	4	10	9	14	12	12	29	21	26	241	0.0508312	Bacteria	candidate_division_WPS-1	U	U	U	WPS-1_genera_incertae_sedis
Otu1530	0	0	2	7	4	3	7	7	7	3	1	1	42	0.00885855	Bacteria	Firmicutes	U	U	U	U
Otu1531	0	0	0	2	2	5	2	7	6	1	1	3	29	0.00611662	Bacteria	U	U	U	U	U
Otu1532	0	0	0	3	5	5	2	2	7	0	1	0	25	0.00527295	Bacteria	U	U	U	U	U
Otu1533	2	1	0	0	1	1	0	1	1	2	2	1	12	0.00253102	Bacteria	Actinobacteria	Actinobacteria	Actinomycetales	U	U
Otu1534	4	6	8	3	0	5	3	1	2	2	10	2	46	0.00970223	Bacteria	Proteobacteria	Deltaproteobacteria	Syntrophobacterales	Syntrophobacteraceae	Syntrophobacter
Otu1535	2	0	7	6	3	10	10	2	9	4	3	6	62	0.0130769	Bacteria	Firmicutes	Bacilli	Bacillales	Paenibacillaceae_1	Paenibacillus
Otu1536	0	0	0	11	15	9	7	16	7	0	1	0	66	0.0139206	Bacteria	Proteobacteria	Betaproteobacteria	U	U	U
Otu1537	0	2	0	2	0	1	0	0	1	0	1	3	10	0.00210918	Bacteria	Actinobacteria	Actinobacteria	Actinomycetales	Actinospicaceae	Actinospica
Otu1538	10	0	16	0	0	0	2	2	1	8	4	11	54	0.0113896	Bacteria	U	U	U	U	U
Otu1539	2	0	1	3	3	0	2	1	0	4	2	5	23	0.00485111	Bacteria	Firmicutes	Clostridia	Clostridiales	Ruminococcaceae	U
Otu154	11	28	122	0	0	0	0	0	0	0	0	4	165	0.0348015	Bacteria	Actinobacteria	U	U	U	U
Otu1540	1	0	0	0	0	0	0	0	0	0	0	7	8	0.00168734	Bacteria	Acidobacteria	Acidobacteria_Gp1	U	U	Acidicapsa
Otu1541	0	1	0	1	0	3	2	2	1	2	3	0	15	0.00316377	Bacteria	Planctomycetes	Planctomycetia	Planctomycetales	Planctomycetaceae	U
Otu1542	0	2	0	1	0	0	0	1	0	2	1	2	9	0.00189826	Bacteria	U	U	U	U	U
Otu1543	2	1	2	5	0	3	8	5	7	3	5	5	46	0.00970223	Bacteria	U	U	U	U	U
Otu1544	17	11	4	1	1	1	1	2	4	5	4	2	53	0.0111787	Bacteria	Planctomycetes	Planctomycetia	Planctomycetales	U	U
Otu1545	7	7	7	3	5	4	1	2	6	1	2	1	46	0.00970223	Bacteria	Firmicutes	Clostridia	Clostridiales	Ruminococcaceae	U
Otu1546	0	1	0	2	1	1	1	4	0	2	20	0	32	0.00674937	Bacteria	U	U	U	U	U
Otu1547	0	0	0	2	1	1	5	3	4	0	0	0	16	0.00337469	Bacteria	U	U	U	U	U
Otu1548	1	0	3	0	0	0	5	3	3	9	2	2	28	0.0059057	Bacteria	Acidobacteria	U	U	U	U
Otu1549	0	0	0	2	8	1	3	6	2	0	0	4	26	0.00548387	Bacteria	Proteobacteria	Betaproteobacteria	Burkholderiales	U	U
Otu155	48	31	42	10	10	11	9	11	9	34	14	45	274	0.0577915	Bacteria	Planctomycetes	Planctomycetia	Planctomycetales	Planctomycetaceae	Gemmata
Otu1550	8	0	4	0	3	0	1	0	0	0	3	6	25	0.00527295	Bacteria	Firmicutes	Negativicutes	Selenomonadales	Veillonellaceae	U
Otu1551	0	1	4	9	11	3	3	3	11	4	3	7	59	0.0124442	Bacteria	Firmicutes	U	U	U	U
Otu1552	2	0	0	1	2	2	7	5	5	0	2	0	26	0.00548387	Bacteria	Planctomycetes	U	U	U	U
Otu1553	0	0	0	0	2	2	2	1	5	1	1	3	17	0.00358561	Bacteria	U	U	U	U	U
Otu1554	9	2	2	0	0	0	2	4	0	0	2	5	26	0.00548387	Bacteria	U	U	U	U	U
Otu1555	4	0	5	0	0	2	0	0	0	1	4	0	16	0.00337469	Bacteria	Gemmatimonadetes	Gemmatimonadetes	Gemmatimonadales	Gemmatimonadaceae	Gemmatimonas
Otu1556	0	1	0	15	11	9	10	12	14	6	5	5	88	0.0185608	Bacteria	U	U	U	U	U
Otu1557	0	3	0	1	4	2	2	1	1	1	0	1	16	0.00337469	Bacteria	U	U	U	U	U
Otu1558	0	0	0	1	1	5	0	2	2	0	1	0	12	0.00253102	Bacteria	U	U	U	U	U
Otu1559	0	0	0	3	1	3	0	0	0	0	0	1	8	0.00168734	Bacteria	Acidobacteria	Acidobacteria_Gp3	U	U	Gp3
Otu156	106	74	96	14	18	22	12	27	14	122	67	83	655	0.138151	Bacteria	Actinobacteria	Actinobacteria	Actinomycetales	Sporichthyaceae	Sporichthya
Otu1560	0	0	0	3	0	3	1	0	1	0	0	0	8	0.00168734	Bacteria	Firmicutes	Clostridia	Clostridiales	Clostridiaceae_1	Clostridium_sensu_stricto
Otu1561	0	0	0	2	1	1	1	0	0	2	0	0	7	0.00147643	Bacteria	Candidatus_Saccharibacteria	U	U	U	Saccharibacteria_genera_incertae_sedis
Otu1564	0	1	0	2	4	2	2	5	5	8	2	5	36	0.00759305	Bacteria	Planctomycetes	Planctomycetia	Planctomycetales	Planctomycetaceae	U
Otu1565	0	0	0	1	2	4	1	0	1	0	3	1	13	0.00274193	Bacteria	U	U	U	U	U
Otu1566	1	1	0	0	0	0	0	0	0	2	0	11	15	0.00316377	Bacteria	Actinobacteria	Actinobacteria	Actinomycetales	Micromonosporaceae	U
Otu1567	7	5	4	1	1	1	2	0	1	6	4	6	38	0.00801488	Bacteria	Gemmatimonadetes	U	U	U	U
Otu1568	0	1	0	1	0	0	1	0	2	1	1	0	7	0.00147643	Bacteria	Firmicutes	U	U	U	U
Otu1569	0	0	0	8	1	0	11	8	6	0	0	0	34	0.00717121	Bacteria	Proteobacteria	Deltaproteobacteria	U	U	U
Otu157	31	35	32	12	13	20	20	32	21	35	39	56	346	0.0729776	Bacteria	U	U	U	U	U
Otu1570	1	1	0	3	0	1	4	2	1	0	0	1	14	0.00295285	Bacteria	U	U	U	U	U
Otu1571	0	0	0	1	2	5	2	2	0	0	0	0	12	0.00253102	Bacteria	Chloroflexi	U	U	U	U
Otu1572	2	3	0	0	1	0	0	0	1	3	0	0	10	0.00210918	Bacteria	Chloroflexi	Anaerolineae	Anaerolineales	Anaerolineaceae	U
Otu1573	4	7	0	0	0	0	0	3	1	5	1	5	26	0.00548387	Bacteria	Planctomycetes	U	U	U	U
Otu1574	1	2	3	1	1	0	2	2	2	0	5	1	20	0.00421836	Bacteria	Firmicutes	Clostridia	Clostridiales	Peptostreptococcaceae	Terrisporobacter
Otu1575	4	0	1	3	1	1	6	2	5	1	0	2	26	0.00548387	Bacteria	Proteobacteria	Deltaproteobacteria	Myxococcales	U	U
Otu1576	1	2	1	2	6	4	7	2	3	3	2	1	34	0.00717121	Bacteria	Acidobacteria	Acidobacteria_Gp10	U	U	Gp10
Otu1577	0	2	0	2	2	0	8	9	8	2	6	1	40	0.00843672	Bacteria	Acidobacteria	U	U	U	U
Otu1578	4	5	1	5	7	12	7	5	5	5	1	8	65	0.0137097	Bacteria	U	U	U	U	U
Otu1579	0	0	0	3	0	1	5	3	5	0	1	0	18	0.00379652	Bacteria	Verrucomicrobia	Opitutae	Opitutales	Opitutaceae	Opitutus
Otu158	10	160	36	2	2	3	1	5	6	12	13	20	270	0.0569478	Bacteria	Candidatus_Saccharibacteria	U	U	U	Saccharibacteria_genera_incertae_sedis
Otu1581	0	0	0	0	0	0	0	2	7	1	0	0	10	0.00210918	Bacteria	Firmicutes	Bacilli	Bacillales	Alicyclobacillaceae	Tumebacillus
Otu1582	0	0	0	11	14	9	3	2	8	2	2	1	52	0.0109677	Bacteria	Gemmatimonadetes	U	U	U	U
Otu1583	0	0	0	0	0	0	0	1	4	4	0	0	9	0.00189826	Bacteria	U	U	U	U	U
Otu1584	0	0	0	1	0	0	1	1	1	4	0	2	10	0.00210918	Bacteria	Acidobacteria	Acidobacteria_Gp4	U	U	Blastocatella
Otu1585	0	0	0	0	1	0	3	1	2	0	0	0	7	0.00147643	Bacteria	U	U	U	U	U
Otu1586	19	16	22	3	8	4	2	8	5	27	13	26	153	0.0322704	Bacteria	Verrucomicrobia	Subdivision3	g:Subdivision3_genera_incertae_sedis	U	U
Otu1587	0	3	0	0	2	1	2	1	1	3	4	0	17	0.00358561	Bacteria	Firmicutes	Negativicutes	Selenomonadales	Veillonellaceae	U
Otu1588	2	5	0	0	0	0	0	2	0	1	6	1	17	0.00358561	Bacteria	U	U	U	U	U
Otu1589	0	2	2	4	7	2	4	5	3	1	0	1	31	0.00653846	Bacteria	Planctomycetes	Planctomycetia	Planctomycetales	U	U
Otu159	69	45	46	12	14	18	21	15	13	37	39	39	368	0.0776178	Bacteria	U	U	U	U	U
Otu1590	0	0	0	3	1	1	3	5	2	0	0	0	15	0.00316377	Bacteria	Firmicutes	Bacilli	Bacillales	U	U
Otu1591	1	0	0	10	6	6	11	14	10	1	0	5	64	0.0134987	Bacteria	U	U	U	U	U
Otu1592	0	1	4	3	3	5	2	0	3	0	0	3	24	0.00506203	Bacteria	Proteobacteria	Alphaproteobacteria	Rhodospirillales	Rhodospirillaceae	U
Otu1593	0	0	0	0	0	0	0	0	0	0	0	3	3	0.000632754	Bacteria	Planctomycetes	U	U	U	U
Otu1594	4	0	0	0	0	0	0	0	3	3	1	3	14	0.00295285	Bacteria	U	U	U	U	U
Otu1595	3	0	1	0	4	6	0	1	1	2	1	4	23	0.00485111	Bacteria	Proteobacteria	Gammaproteobacteria	U	U	U
Otu1596	0	0	0	5	2	5	3	0	0	0	0	0	15	0.00316377	Bacteria	U	U	U	U	U
Otu1597	0	0	0	1	1	2	2	5	3	2	3	2	21	0.00442928	Bacteria	Proteobacteria	Alphaproteobacteria	Rhodospirillales	Acetobacteraceae	U
Otu1598	4	4	1	0	1	0	0	0	1	0	2	1	14	0.00295285	Bacteria	Proteobacteria	U	U	U	U
Otu1599	10	21	9	4	3	5	2	2	2	9	6	12	85	0.017928	Bacteria	Firmicutes	U	U	U	U
Otu16	239	252	192	84	82	75	148	116	75	231	193	195	1882	0.396948	Bacteria	Firmicutes	Clostridia	Clostridiales	Ruminococcaceae	U
Otu160	0	3	8	79	76	54	51	39	68	11	18	26	433	0.0913275	Bacteria	Firmicutes	Bacilli	Bacillales	Bacillaceae_1	Bacillus
Otu1600	1	3	0	1	0	1	0	1	0	4	3	2	16	0.00337469	Bacteria	U	U	U	U	U
Otu1601	0	3	0	0	0	0	0	0	0	0	0	1	4	0.000843672	Bacteria	U	U	U	U	U
Otu1602	0	0	1	2	3	0	1	1	1	2	1	0	12	0.00253102	Bacteria	Firmicutes	Clostridia	Clostridiales	Lachnospiraceae	U
Otu1603	2	3	4	0	1	2	0	3	1	1	1	0	18	0.00379652	Bacteria	U	U	U	U	U
Otu1604	2	0	0	7	4	2	9	12	5	2	1	2	46	0.00970223	Bacteria	Firmicutes	Bacilli	Bacillales	U	U
Otu1605	0	0	0	12	3	0	1	0	1	0	0	0	17	0.00358561	Bacteria	Acidobacteria	Acidobacteria_Gp18	U	U	Gp18
Otu1606	0	0	0	6	5	1	7	13	5	1	3	1	42	0.00885855	U	U	U	U	U	U
Otu1607	2	0	0	0	0	1	0	0	0	0	1	4	8	0.00168734	Bacteria	Acidobacteria	Acidobacteria_Gp18	U	U	Gp18
Otu1608	2	7	4	0	1	1	0	0	0	1	1	4	21	0.00442928	Bacteria	U	U	U	U	U
Otu1609	0	0	0	1	5	0	0	1	4	0	2	0	13	0.00274193	Bacteria	Firmicutes	Bacilli	Bacillales	Paenibacillaceae_1	Paenibacillus
Otu161	58	86	109	12	15	9	8	20	7	48	47	25	444	0.0936476	Bacteria	U	U	U	U	U
Otu1610	3	0	0	3	5	3	11	6	4	0	2	0	37	0.00780396	Bacteria	Firmicutes	Clostridia	Clostridiales	Clostridiaceae_1	Clostridium_sensu_stricto
Otu1611	4	2	0	6	2	3	3	3	8	3	5	8	47	0.00991314	Bacteria	Proteobacteria	Deltaproteobacteria	Myxococcales	U	U
Otu1613	2	2	3	1	1	0	0	0	0	1	3	2	15	0.00316377	Bacteria	U	U	U	U	U
Otu1614	9	1	5	0	0	1	0	0	0	1	0	8	25	0.00527295	Bacteria	Firmicutes	Clostridia	Clostridiales	Ruminococcaceae	U
Otu1615	0	4	8	0	0	1	2	1	0	6	4	2	28	0.0059057	Bacteria	Proteobacteria	Alphaproteobacteria	U	U	U
Otu1616	6	5	7	0	1	1	1	2	2	0	2	1	28	0.0059057	Bacteria	Firmicutes	Clostridia	Clostridiales	Ruminococcaceae	U
Otu1617	0	0	4	0	0	0	0	0	1	0	0	0	5	0.00105459	Bacteria	U	U	U	U	U
Otu1618	1	0	4	7	1	3	2	1	4	0	0	0	23	0.00485111	Bacteria	U	U	U	U	U
Otu1619	0	7	1	5	9	5	8	6	11	1	0	2	55	0.0116005	Bacteria	U	U	U	U	U
Otu1620	2	2	0	0	0	0	0	0	0	0	2	3	9	0.00189826	Bacteria	Proteobacteria	Betaproteobacteria	Burkholderiales	Burkholderiaceae	Ralstonia
Otu1621	5	2	8	0	1	0	1	2	0	0	1	0	20	0.00421836	Bacteria	U	U	U	U	U
Otu1622	1	0	0	1	0	1	3	1	1	1	0	1	10	0.00210918	Bacteria	Firmicutes	Clostridia	Clostridiales	Clostridiaceae_1	Clostridium_sensu_stricto
Otu1623	0	1	2	1	1	1	1	2	2	2	1	3	17	0.00358561	Bacteria	candidate_division_WPS-2	U	U	U	WPS-2_genera_incertae_sedis
Otu1624	5	8	2	0	2	0	0	0	3	5	0	3	28	0.0059057	Bacteria	Gemmatimonadetes	U	U	U	U
Otu1625	17	16	32	1	2	4	5	4	1	15	18	26	141	0.0297394	Bacteria	U	U	U	U	U
Otu1626	1	0	0	1	4	2	5	6	5	2	2	5	33	0.00696029	Bacteria	Firmicutes	U	U	U	U
Otu1627	0	1	1	0	0	1	0	1	0	0	0	3	7	0.00147643	Bacteria	U	U	U	U	U
Otu1628	3	0	0	1	1	1	6	5	8	1	0	0	26	0.00548387	Bacteria	Firmicutes	Clostridia	U	U	U
Otu1629	3	3	3	12	10	9	8	11	5	4	11	2	81	0.0170844	Bacteria	Bacteroidetes	U	U	U	U
Otu163	115	105	88	473	334	332	565	460	469	236	338	211	3726	0.78588	Bacteria	U	U	U	U	U
Otu1630	0	0	0	2	0	2	2	2	3	1	1	0	13	0.00274193	Bacteria	U	U	U	U	U
Otu1631	3	1	1	6	2	5	1	1	3	2	2	2	29	0.00611662	Bacteria	U	U	U	U	U
Otu1632	0	0	0	1	2	1	1	2	2	1	1	0	11	0.0023201	Bacteria	U	U	U	U	U
Otu1633	9	8	7	2	1	5	2	0	1	3	1	5	44	0.00928039	Bacteria	Gemmatimonadetes	U	U	U	U
Otu1634	3	0	0	6	4	5	9	4	7	4	4	2	48	0.0101241	Bacteria	Planctomycetes	Planctomycetia	Planctomycetales	Planctomycetaceae	U
Otu1635	1	0	4	2	3	1	2	3	0	0	3	1	20	0.00421836	Bacteria	U	U	U	U	U
Otu1636	0	2	1	0	1	0	2	0	0	5	2	0	13	0.00274193	Bacteria	U	U	U	U	U
Otu1637	0	0	0	3	0	0	0	1	0	0	0	0	4	0.000843672	Bacteria	Firmicutes	Negativicutes	Selenomonadales	Veillonellaceae	Psychrosinus
Otu1638	3	5	4	0	0	0	2	1	0	5	1	0	21	0.00442928	Bacteria	Chloroflexi	U	U	U	U
Otu1639	0	0	0	4	0	3	0	0	1	0	0	0	8	0.00168734	Bacteria	Planctomycetes	Planctomycetia	Planctomycetales	Planctomycetaceae	U
Otu1640	4	0	0	1	1	0	1	0	0	1	3	2	13	0.00274193	Bacteria	U	U	U	U	U
Otu1641	2	0	0	10	4	8	8	13	15	0	0	0	60	0.0126551	Bacteria	Planctomycetes	Planctomycetia	Planctomycetales	Planctomycetaceae	U
Otu1642	0	0	0	7	2	3	8	13	7	2	0	8	50	0.0105459	Bacteria	U	U	U	U	U
Otu1643	0	4	0	1	2	3	3	7	2	2	4	0	28	0.0059057	Bacteria	Proteobacteria	Betaproteobacteria	U	U	U
Otu1644	1	0	7	1	6	7	5	6	6	6	4	5	54	0.0113896	Bacteria	Chloroflexi	Caldilineae	Caldilineales	Caldilineaceae	U
Otu1645	0	0	6	0	0	0	0	0	0	1	3	3	13	0.00274193	Bacteria	Actinobacteria	Actinobacteria	U	U	U
Otu1646	2	0	5	1	0	1	1	0	0	3	1	7	21	0.00442928	Bacteria	Firmicutes	Negativicutes	Selenomonadales	U	U
Otu1647	0	1	10	7	6	5	8	18	8	5	1	4	73	0.015397	Bacteria	Firmicutes	Clostridia	Clostridiales	Clostridiaceae_1	U
Otu1648	0	1	0	5	0	3	4	2	3	2	0	1	21	0.00442928	Bacteria	U	U	U	U	U
Otu1649	0	0	0	0	0	1	4	1	2	1	2	0	11	0.0023201	Bacteria	U	U	U	U	U
Otu165	8	9	18	65	50	37	59	81	47	17	26	24	441	0.0930148	Bacteria	Verrucomicrobia	Spartobacteria	U	U	Spartobacteria_genera_incertae_sedis
Otu1650	0	8	0	0	0	0	0	0	0	0	2	0	10	0.00210918	Bacteria	U	U	U	U	U
Otu1651	0	0	0	5	0	0	2	2	2	2	0	0	13	0.00274193	Bacteria	Cyanobacteria/Chloroplast	U	U	U	U
Otu1652	0	0	0	0	1	1	1	2	0	0	1	0	6	0.00126551	Bacteria	Planctomycetes	Planctomycetia	U	U	U
Otu1653	2	3	1	0	1	1	2	0	1	0	1	2	14	0.00295285	Bacteria	U	U	U	U	U
Otu1654	0	0	0	1	0	1	2	1	5	0	0	0	10	0.00210918	Bacteria	U	U	U	U	U
Otu1655	0	3	0	6	1	0	0	2	1	1	0	3	17	0.00358561	Bacteria	U	U	U	U	U
Otu1656	0	0	0	0	0	0	0	0	0	0	0	5	5	0.00105459	Bacteria	Actinobacteria	U	U	U	U
Otu1657	0	1	0	17	25	30	16	15	20	0	4	1	129	0.0272084	Bacteria	candidate_division_WPS-1	U	U	U	U
Otu1658	0	0	2	2	0	0	2	0	0	0	2	1	9	0.00189826	Bacteria	Acidobacteria	Acidobacteria_Gp1	U	U	Gp1
Otu1659	0	8	3	1	0	0	0	0	0	3	0	6	21	0.00442928	Bacteria	U	U	U	U	U
Otu166	14	7	15	28	20	17	20	21	20	20	19	14	215	0.0453474	Bacteria	Firmicutes	Bacilli	Bacillales	Bacillaceae_1	Bacillus
Otu1660	5	0	2	1	1	1	7	3	3	0	0	1	24	0.00506203	Bacteria	U	U	U	U	U
Otu1661	0	3	0	1	0	0	1	2	0	2	1	0	10	0.00210918	Bacteria	Proteobacteria	Alphaproteobacteria	Rhodospirillales	U	U
Otu1662	4	7	11	5	6	4	5	2	1	8	11	2	66	0.0139206	Bacteria	Proteobacteria	Alphaproteobacteria	Rhizobiales	U	U
Otu1663	0	0	0	2	1	0	0	1	1	0	0	1	6	0.00126551	Bacteria	U	U	U	U	U
Otu1664	8	10	12	2	2	1	2	2	1	5	14	14	73	0.015397	Bacteria	Actinobacteria	Actinobacteria	Actinomycetales	U	U
Otu1665	2	0	6	0	1	0	0	0	1	3	3	2	18	0.00379652	Bacteria	Firmicutes	Clostridia	Clostridiales	Ruminococcaceae	U
Otu1666	9	2	0	16	14	12	26	17	21	10	4	9	140	0.0295285	Bacteria	Firmicutes	Negativicutes	Selenomonadales	U	U
Otu1667	5	0	0	0	0	0	2	0	0	2	1	3	13	0.00274193	Bacteria	U	U	U	U	U
Otu1668	4	2	0	0	0	2	0	0	0	1	0	3	12	0.00253102	Bacteria	Firmicutes	Clostridia	Clostridiales	Clostridiaceae_1	U
Otu1669	0	3	0	23	14	13	7	7	17	1	2	12	99	0.0208809	Bacteria	U	U	U	U	U
Otu167	72	62	91	102	76	102	104	118	93	77	98	101	1096	0.231166	Bacteria	Planctomycetes	Planctomycetia	Planctomycetales	Planctomycetaceae	U
Otu1670	1	1	4	3	2	0	6	2	3	4	10	2	38	0.00801488	Bacteria	U	U	U	U	U
Otu1671	0	0	1	3	2	0	1	5	2	2	0	0	16	0.00337469	Bacteria	U	U	U	U	U
Otu1672	2	2	0	1	0	0	0	0	2	1	2	6	16	0.00337469	Bacteria	U	U	U	U	U
Otu1673	0	0	2	0	2	1	2	1	7	0	1	0	16	0.00337469	Bacteria	Acidobacteria	Acidobacteria_Gp6	U	U	Gp6
Otu1674	1	2	1	2	5	8	5	2	5	2	1	6	40	0.00843672	Bacteria	U	U	U	U	U
Otu1675	0	2	0	7	0	4	4	4	9	0	1	4	35	0.00738213	Bacteria	Acidobacteria	Acidobacteria_Gp3	U	U	Gp3
Otu1676	0	0	1	6	3	3	0	4	5	0	2	2	26	0.00548387	Bacteria	U	U	U	U	U
Otu1677	2	4	0	2	6	2	2	3	4	5	4	0	34	0.00717121	Bacteria	U	U	U	U	U
Otu1678	12	1	7	0	1	2	0	1	0	2	0	2	28	0.0059057	Bacteria	Planctomycetes	U	U	U	U
Otu1679	3	2	0	3	2	1	11	6	6	1	2	0	37	0.00780396	Bacteria	Firmicutes	Clostridia	Clostridiales	Heliobacteriaceae	Hydrogenispora
Otu168	11	7	8	29	11	9	29	21	18	6	11	13	173	0.0364888	Bacteria	U	U	U	U	U
Otu1680	5	3	0	2	0	2	2	2	1	0	1	0	18	0.00379652	Bacteria	Proteobacteria	Alphaproteobacteria	Rhodospirillales	Acetobacteraceae	U
Otu1681	0	0	0	2	0	1	14	3	1	2	0	0	23	0.00485111	Bacteria	U	U	U	U	U
Otu1682	29	14	14	2	3	3	1	5	3	11	13	20	118	0.0248883	Bacteria	U	U	U	U	U
Otu1683	2	0	0	0	2	0	1	1	4	1	0	2	13	0.00274193	Bacteria	Firmicutes	Clostridia	Clostridiales	Ruminococcaceae	U
Otu1684	4	0	4	1	0	0	0	0	0	2	1	3	15	0.00316377	Bacteria	Verrucomicrobia	Subdivision3	g:Subdivision3_genera_incertae_sedis	U	U
Otu1685	3	0	6	0	0	0	0	0	0	0	0	0	9	0.00189826	Bacteria	U	U	U	U	U
Otu1686	8	4	5	8	2	1	2	4	2	12	11	8	67	0.0141315	Bacteria	Acidobacteria	Acidobacteria_Gp1	U	U	U
Otu1687	1	3	0	1	0	0	0	1	0	2	0	0	8	0.00168734	Bacteria	Firmicutes	Bacilli	Bacillales	Alicyclobacillaceae	U
Otu1688	0	4	0	1	0	0	0	0	1	0	3	0	9	0.00189826	Bacteria	Firmicutes	Bacilli	Bacillales	U	U
Otu1689	1	1	0	0	0	0	1	1	0	3	4	1	12	0.00253102	Bacteria	Chloroflexi	Anaerolineae	Anaerolineales	Anaerolineaceae	U
Otu169	79	110	112	19	16	29	10	11	14	42	89	63	594	0.125285	Bacteria	U	U	U	U	U
Otu1690	1	0	2	0	0	0	1	2	0	0	0	2	8	0.00168734	Bacteria	Firmicutes	Clostridia	Clostridiales	Clostridiaceae_1	Clostridium_sensu_stricto
Otu1691	0	1	1	2	6	8	4	6	1	8	3	10	50	0.0105459	Bacteria	U	U	U	U	U
Otu1692	0	2	0	0	0	0	0	0	0	0	1	5	8	0.00168734	Bacteria	Proteobacteria	Deltaproteobacteria	Myxococcales	U	U
Otu1693	2	6	1	5	2	2	0	1	0	2	0	2	23	0.00485111	Bacteria	Planctomycetes	Planctomycetia	Planctomycetales	Planctomycetaceae	U
Otu1694	0	0	4	0	0	0	0	0	0	0	0	0	4	0.000843672	Bacteria	U	U	U	U	U
Otu1695	6	0	3	2	0	2	0	2	2	4	0	4	25	0.00527295	Bacteria	Chlamydiae	Chlamydiia	Chlamydiales	Parachlamydiaceae	U
Otu1696	1	3	0	0	0	0	0	1	0	3	2	6	16	0.00337469	Bacteria	Firmicutes	Negativicutes	U	U	U
Otu1697	1	0	0	0	0	0	0	1	0	1	6	1	10	0.00210918	Bacteria	Chlamydiae	U	U	U	U
Otu1698	8	1	0	0	2	0	0	0	0	1	4	1	17	0.00358561	Bacteria	Firmicutes	Clostridia	Clostridiales	Clostridiales_Incertae_Sedis_XVIII	Symbiobacterium
Otu1699	14	20	10	5	6	7	11	2	2	13	10	8	108	0.0227791	Bacteria	Firmicutes	U	U	U	U
Otu17	11	3	8	310	522	564	189	145	305	4	10	19	2090	0.440819	Bacteria	Planctomycetes	Planctomycetia	Planctomycetales	Planctomycetaceae	Aquisphaera
Otu170	4	13	4	23	13	28	70	93	43	11	5	19	326	0.0687593	Bacteria	Proteobacteria	Gammaproteobacteria	Xanthomonadales	Xanthomonadaceae	U
Otu1700	2	2	0	4	1	0	3	3	7	5	5	0	32	0.00674937	Bacteria	Proteobacteria	Alphaproteobacteria	Rhizobiales	Methylobacteriaceae	Microvirga
Otu1701	1	0	0	1	1	4	2	2	1	2	0	1	15	0.00316377	Bacteria	U	U	U	U	U
Otu1702	0	0	2	2	0	0	13	0	1	0	1	0	19	0.00400744	Bacteria	Verrucomicrobia	Subdivision3	U	U	Subdivision3_genera_incertae_sedis
Otu1703	1	2	9	0	1	0	0	2	0	2	2	6	25	0.00527295	Bacteria	U	U	U	U	U
Otu1704	2	6	11	0	0	1	0	3	0	1	2	4	30	0.00632754	Bacteria	Firmicutes	Clostridia	Clostridiales	Clostridiaceae_1	Clostridium_sensu_stricto
Otu1705	3	0	2	0	4	0	0	0	0	2	1	1	13	0.00274193	Bacteria	Firmicutes	Clostridia	Clostridiales	Clostridiaceae_1	U
Otu1706	0	1	2	0	0	0	0	1	3	0	3	3	13	0.00274193	Bacteria	Actinobacteria	Actinobacteria	Actinomycetales	Propionibacteriaceae	Propionibacterium
Otu1707	30	30	25	58	47	50	81	93	60	103	71	85	733	0.154603	Bacteria	U	U	U	U	U
Otu1708	4	1	18	3	1	0	0	0	1	5	3	0	36	0.00759305	Bacteria	Proteobacteria	Alphaproteobacteria	Rhizobiales	U	U
Otu1709	2	10	2	0	0	1	0	0	0	0	0	0	15	0.00316377	Bacteria	U	U	U	U	U
Otu171	4	4	5	43	43	27	16	20	22	2	13	6	205	0.0432382	Bacteria	Firmicutes	Clostridia	Clostridiales	Ruminococcaceae	U
Otu1710	0	0	2	3	5	0	6	2	4	0	3	2	27	0.00569478	Bacteria	U	U	U	U	U
Otu1711	0	0	2	0	1	1	1	0	2	1	1	1	10	0.00210918	Bacteria	candidate_division_WPS-1	U	U	U	WPS-1_genera_incertae_sedis
Otu1712	5	1	0	0	0	0	0	0	0	6	2	1	15	0.00316377	Bacteria	U	U	U	U	U
Otu1713	0	0	0	0	0	0	0	0	0	3	0	0	3	0.000632754	Bacteria	Proteobacteria	Alphaproteobacteria	Sphingomonadales	Sphingomonadaceae	U
Otu1714	4	0	2	0	0	0	0	0	0	1	0	0	7	0.00147643	Bacteria	Planctomycetes	Planctomycetia	U	U	U
Otu1715	0	0	0	2	2	1	0	0	2	0	2	0	9	0.00189826	Bacteria	U	U	U	U	U
Otu1716	3	6	17	6	8	15	3	15	10	5	2	2	92	0.0194045	Bacteria	Planctomycetes	Planctomycetia	U	U	U
Otu1717	2	0	0	0	0	0	1	0	0	0	1	1	5	0.00105459	Bacteria	U	U	U	U	U
Otu1718	1	0	0	0	0	1	0	2	0	0	0	1	5	0.00105459	Bacteria	Proteobacteria	Alphaproteobacteria	Rhizobiales	U	U
Otu1719	0	0	10	0	0	0	0	0	3	0	2	5	20	0.00421836	Bacteria	U	U	U	U	U
Otu172	32	154	30	5	3	2	3	3	1	7	12	6	258	0.0544168	Bacteria	Planctomycetes	Planctomycetia	Planctomycetales	U	U
Otu1720	0	0	0	0	1	2	2	2	2	0	2	4	15	0.00316377	Bacteria	Proteobacteria	Betaproteobacteria	Burkholderiales	Burkholderiaceae	Burkholderia
Otu1721	0	3	0	0	0	0	0	0	0	1	1	3	8	0.00168734	Bacteria	Planctomycetes	Planctomycetia	Planctomycetales	Planctomycetaceae	U
Otu1722	0	0	3	1	2	2	0	0	1	0	0	2	11	0.0023201	Bacteria	U	U	U	U	U
Otu1723	0	0	0	2	1	6	2	10	8	3	2	0	34	0.00717121	Bacteria	Chloroflexi	Thermomicrobia	Sphaerobacterales	Sphaerobacteraceae	U
Otu1724	1	0	14	5	7	10	9	7	7	6	8	5	79	0.0166625	Bacteria	Chloroflexi	U	U	U	U
Otu1725	0	0	0	1	0	0	1	0	1	0	0	2	5	0.00105459	Bacteria	U	U	U	U	U
Otu1726	0	0	0	3	1	1	5	5	7	1	1	1	25	0.00527295	Bacteria	U	U	U	U	U
Otu1727	5	0	1	0	0	0	0	0	0	2	1	0	9	0.00189826	Bacteria	U	U	U	U	U
Otu1728	1	5	2	2	0	0	0	0	2	0	2	9	23	0.00485111	Bacteria	Firmicutes	Clostridia	Clostridiales	Clostridiaceae_1	Hathewaya
Otu1729	1	3	0	0	1	2	2	1	1	2	4	3	20	0.00421836	Bacteria	Firmicutes	Negativicutes	Selenomonadales	U	U
Otu173	44	37	41	17	25	16	14	18	18	24	54	39	347	0.0731885	Bacteria	U	U	U	U	U
Otu1730	0	0	0	0	0	1	0	0	1	1	3	1	7	0.00147643	Bacteria	U	U	U	U	U
Otu1731	2	0	0	2	1	0	0	0	3	3	4	6	21	0.00442928	Bacteria	Proteobacteria	Deltaproteobacteria	U	U	U
Otu1732	0	0	0	1	1	1	5	2	0	2	3	1	16	0.00337469	Bacteria	U	U	U	U	U
Otu1733	3	0	0	0	0	1	2	0	0	0	3	0	9	0.00189826	Bacteria	Proteobacteria	Deltaproteobacteria	Myxococcales	U	U
Otu1734	5	15	3	0	2	2	2	1	2	11	4	7	54	0.0113896	Bacteria	Firmicutes	Negativicutes	Selenomonadales	Veillonellaceae	U
Otu1735	3	0	3	1	1	2	1	1	4	0	7	1	24	0.00506203	Bacteria	Firmicutes	U	U	U	U
Otu1736	1	2	5	1	0	1	1	0	0	2	2	0	15	0.00316377	Bacteria	U	U	U	U	U
Otu1737	0	2	0	4	3	1	3	1	1	1	1	0	17	0.00358561	Bacteria	U	U	U	U	U
Otu1738	4	4	1	3	1	4	2	2	5	0	0	0	26	0.00548387	Bacteria	U	U	U	U	U
Otu1739	0	2	6	0	2	1	2	2	1	2	1	0	19	0.00400744	Bacteria	Candidatus_Saccharibacteria	g:Saccharibacteria_genera_incertae_sedis	U	U	U
Otu174	18	13	18	6	4	5	3	5	7	22	11	24	136	0.0286848	Bacteria	U	U	U	U	U
Otu1740	10	9	2	9	6	17	14	15	20	7	4	14	127	0.0267866	Bacteria	Firmicutes	Clostridia	Clostridiales	Clostridiaceae_1	Clostridium_sensu_stricto
Otu1741	1	4	5	1	0	1	4	1	2	5	2	2	28	0.0059057	Bacteria	Proteobacteria	Betaproteobacteria	U	U	U
Otu1742	0	0	0	1	0	0	0	0	0	2	1	1	5	0.00105459	Bacteria	Actinobacteria	Actinobacteria	Actinomycetales	Micromonosporaceae	Hamadaea
Otu1743	0	0	0	1	0	0	0	0	1	0	0	2	4	0.000843672	Bacteria	U	U	U	U	U
Otu1745	7	12	6	1	0	0	1	1	0	2	7	2	39	0.0082258	Bacteria	Chlamydiae	Chlamydiia	Chlamydiales	Parachlamydiaceae	U
Otu1746	3	1	9	5	4	2	2	6	6	2	3	2	45	0.00949131	Bacteria	Firmicutes	Bacilli	Bacillales	U	U
Otu1747	2	5	0	1	2	0	0	1	2	4	3	3	23	0.00485111	Bacteria	Chloroflexi	U	U	U	U
Otu1748	0	0	0	1	0	1	1	0	2	0	0	0	5	0.00105459	Bacteria	Firmicutes	Clostridia	Clostridiales	Peptococcaceae_1	U
Otu1749	5	0	2	0	2	1	0	0	2	3	2	5	22	0.0046402	Bacteria	U	U	U	U	U
Otu1750	0	0	4	0	0	0	0	0	0	0	0	0	4	0.000843672	Bacteria	U	U	U	U	U
Otu1751	4	0	1	1	0	0	1	1	0	0	0	4	12	0.00253102	Bacteria	Firmicutes	Negativicutes	Selenomonadales	Veillonellaceae	Sporomusa
Otu1752	0	0	0	4	2	3	2	1	0	2	1	1	16	0.00337469	Bacteria	U	U	U	U	U
Otu1753	3	0	0	0	0	0	0	1	0	3	0	0	7	0.00147643	Bacteria	Proteobacteria	Gammaproteobacteria	Methylococcales	Methylococcaceae	Methylomonas
Otu1754	3	0	4	0	0	0	1	0	0	0	0	0	8	0.00168734	Bacteria	U	U	U	U	U
Otu1755	0	0	0	0	0	0	0	0	0	8	1	0	9	0.00189826	Bacteria	Firmicutes	Clostridia	Clostridiales	Ruminococcaceae	U
Otu1756	0	0	0	1	1	0	1	0	1	0	0	0	4	0.000843672	Bacteria	Bacteroidetes	U	U	U	U
Otu1757	1	0	1	1	0	0	0	1	0	2	1	4	11	0.0023201	Bacteria	Proteobacteria	Gammaproteobacteria	Legionellales	U	U
Otu1758	0	0	0	0	1	1	0	3	0	0	0	0	5	0.00105459	Bacteria	Planctomycetes	Planctomycetia	U	U	U
Otu1759	0	1	0	7	5	6	4	2	3	0	2	4	34	0.00717121	Bacteria	U	U	U	U	U
Otu176	47	68	45	35	24	19	24	23	29	18	43	32	407	0.0858436	Bacteria	Actinobacteria	Actinobacteria	U	U	U
Otu1760	0	3	3	2	3	0	0	0	0	4	1	0	16	0.00337469	Bacteria	U	U	U	U	U
Otu1761	3	11	0	0	1	0	2	2	2	3	1	0	25	0.00527295	Bacteria	Proteobacteria	Deltaproteobacteria	Myxococcales	U	U
Otu1762	0	0	0	8	0	0	0	2	3	0	0	0	13	0.00274193	Bacteria	U	U	U	U	U
Otu1763	11	9	5	13	10	16	15	20	14	22	20	14	169	0.0356451	Bacteria	U	U	U	U	U
Otu1764	2	0	2	2	3	1	0	1	3	1	1	2	18	0.00379652	Bacteria	U	U	U	U	U
Otu1765	0	0	0	4	10	9	8	3	6	0	0	3	43	0.00906947	Bacteria	Bacteroidetes	Sphingobacteriia	Sphingobacteriales	Sphingobacteriaceae	Mucilaginibacter
Otu1766	4	6	0	2	0	1	1	2	1	1	3	4	25	0.00527295	Bacteria	Bacteroidetes	Sphingobacteriia	Sphingobacteriales	Chitinophagaceae	U
Otu1768	1	0	7	1	0	1	4	1	4	3	3	1	26	0.00548387	Bacteria	U	U	U	U	U
Otu1769	2	0	3	0	2	0	2	0	0	2	0	3	14	0.00295285	Bacteria	Planctomycetes	U	U	U	U
Otu177	57	39	24	3	7	5	11	13	8	34	39	38	278	0.0586352	Bacteria	Firmicutes	Clostridia	Clostridiales	Ruminococcaceae	U
Otu1770	0	4	0	2	1	0	0	2	2	1	0	1	13	0.00274193	Bacteria	Actinobacteria	Actinobacteria	Actinomycetales	Streptosporangiaceae	U
Otu1772	0	1	0	0	0	1	0	1	0	0	0	0	3	0.000632754	Bacteria	Planctomycetes	Planctomycetia	U	U	U
Otu1773	1	5	0	15	18	23	18	15	16	2	3	3	119	0.0250992	Bacteria	U	U	U	U	U
Otu1775	0	0	0	3	3	0	2	2	1	0	0	0	11	0.0023201	Bacteria	Acidobacteria	Acidobacteria_Gp3	U	U	Gp3
Otu1776	0	0	2	2	1	1	0	1	1	1	3	0	12	0.00253102	Bacteria	U	U	U	U	U
Otu1777	0	0	0	0	0	0	1	3	0	0	0	0	4	0.000843672	Bacteria	U	U	U	U	U
Otu1778	6	4	7	0	0	0	1	1	0	1	4	4	28	0.0059057	Bacteria	Bacteroidetes	Sphingobacteriia	Sphingobacteriales	Chitinophagaceae	U
Otu1779	1	2	0	1	1	1	5	6	7	1	0	0	25	0.00527295	Bacteria	Firmicutes	U	U	U	U
Otu178	2	1	0	34	23	26	18	19	23	6	7	17	176	0.0371216	Bacteria	Verrucomicrobia	Subdivision3	U	U	Subdivision3_genera_incertae_sedis
Otu1780	0	0	0	0	5	0	1	0	3	1	0	5	15	0.00316377	Bacteria	U	U	U	U	U
Otu1781	0	10	0	4	0	3	3	1	2	1	8	1	33	0.00696029	Bacteria	Acidobacteria	Acidobacteria_Gp3	U	U	Gp3
Otu1782	12	7	15	2	3	0	2	1	1	5	2	7	57	0.0120223	Bacteria	Planctomycetes	U	U	U	U
Otu1783	4	0	6	5	2	1	6	4	4	2	1	2	37	0.00780396	Bacteria	Firmicutes	Bacilli	Bacillales	Paenibacillaceae_1	Paenibacillus
Otu1784	0	4	0	1	2	8	3	7	3	1	1	0	30	0.00632754	Bacteria	U	U	U	U	U
Otu1785	2	0	0	3	1	3	5	2	1	1	2	0	20	0.00421836	Bacteria	Acidobacteria	Acidobacteria_Gp3	U	U	Gp3
Otu1786	0	0	1	6	6	1	2	2	7	5	9	6	45	0.00949131	Bacteria	Candidatus_Saccharibacteria	g:Saccharibacteria_genera_incertae_sedis	U	U	U
Otu1787	0	0	1	0	0	0	1	2	2	5	0	0	11	0.0023201	Bacteria	Planctomycetes	Planctomycetia	Planctomycetales	Planctomycetaceae	U
Otu1788	3	5	4	2	1	0	1	2	0	2	4	5	29	0.00611662	Bacteria	U	U	U	U	U
Otu1789	0	0	0	1	1	1	2	2	0	0	0	0	7	0.00147643	Bacteria	U	U	U	U	U
Otu179	202	158	132	41	54	41	71	65	47	155	147	116	1229	0.259218	Bacteria	Actinobacteria	Actinobacteria	U	U	U
Otu1790	0	0	0	0	0	0	0	0	2	0	0	5	7	0.00147643	Bacteria	Firmicutes	Bacilli	Bacillales	Bacillaceae_1	U
Otu1791	0	0	2	0	0	0	0	1	0	0	1	4	8	0.00168734	Bacteria	candidate_division_WPS-1	g:WPS-1_genera_incertae_sedis	U	U	U
Otu1792	4	1	0	2	0	0	2	0	0	2	2	0	13	0.00274193	Bacteria	U	U	U	U	U
Otu1793	0	0	0	0	0	0	1	1	0	2	0	0	4	0.000843672	Bacteria	Proteobacteria	Gammaproteobacteria	U	U	U
Otu1794	0	0	0	1	1	3	0	3	1	1	0	0	10	0.00210918	Bacteria	U	U	U	U	U
Otu1795	0	0	0	0	0	0	0	0	0	0	1	11	12	0.00253102	Bacteria	U	U	U	U	U
Otu1796	0	0	0	5	2	4	2	0	5	0	1	1	20	0.00421836	Bacteria	Bacteroidetes	Cytophagia	Cytophagales	Cytophagaceae	Hymenobacter
Otu1797	0	1	5	0	1	3	2	2	0	0	0	2	16	0.00337469	Bacteria	U	U	U	U	U
Otu1798	0	1	0	2	0	2	1	3	1	2	6	2	20	0.00421836	Bacteria	Proteobacteria	Alphaproteobacteria	Rhodospirillales	U	U
Otu1799	1	0	0	1	0	1	1	0	0	0	2	1	7	0.00147643	Bacteria	Planctomycetes	Planctomycetia	Planctomycetales	Planctomycetaceae	U
Otu18	160	166	126	145	125	145	124	122	135	376	213	259	2096	0.442084	Bacteria	U	U	U	U	U
Otu180	1	6	19	51	76	97	47	29	48	21	16	24	435	0.0917493	Bacteria	Actinobacteria	Actinobacteria	Actinomycetales	Streptomycetaceae	Streptomyces
Otu1800	0	4	0	8	5	2	13	10	12	0	1	1	56	0.0118114	Bacteria	Acidobacteria	Acidobacteria_Gp1	U	U	Gp1
Otu1802	8	6	5	0	2	2	1	2	2	5	7	3	43	0.00906947	Bacteria	Acidobacteria	Acidobacteria_Gp3	U	U	U
Otu1803	0	0	0	7	4	6	0	1	2	1	2	2	25	0.00527295	Bacteria	Firmicutes	U	U	U	U
Otu1804	6	3	2	30	72	50	28	26	32	6	10	11	276	0.0582134	Bacteria	U	U	U	U	U
Otu1805	0	0	0	1	0	2	0	0	1	1	0	3	8	0.00168734	Bacteria	Acidobacteria	Acidobacteria_Gp3	U	U	Gp3
Otu1806	0	0	0	3	0	5	0	1	0	1	0	0	10	0.00210918	Bacteria	U	U	U	U	U
Otu1807	1	0	0	0	0	0	0	0	0	0	0	4	5	0.00105459	Bacteria	U	U	U	U	U
Otu1808	0	0	0	1	0	2	0	2	1	0	0	1	7	0.00147643	Bacteria	Planctomycetes	Planctomycetia	Planctomycetales	Planctomycetaceae	Gemmata
Otu1809	0	0	0	0	0	0	0	0	0	0	0	4	4	0.000843672	Bacteria	U	U	U	U	U
Otu181	13	21	10	175	223	148	115	156	148	31	29	35	1104	0.232853	Bacteria	Chloroflexi	U	U	U	U
Otu1810	0	0	4	0	0	0	0	0	0	1	0	0	5	0.00105459	Bacteria	Actinobacteria	Actinobacteria	Solirubrobacterales	U	U
Otu1811	1	0	2	0	1	0	1	0	1	1	0	2	9	0.00189826	Bacteria	Firmicutes	Clostridia	Clostridiales	U	U
Otu1812	1	0	0	2	0	2	1	1	2	1	0	0	10	0.00210918	Bacteria	Planctomycetes	Planctomycetia	Planctomycetales	Planctomycetaceae	U
Otu1813	0	0	0	1	0	0	4	2	0	3	2	2	14	0.00295285	Bacteria	U	U	U	U	U
Otu1814	4	5	2	0	1	1	0	1	0	8	3	3	28	0.0059057	Bacteria	U	U	U	U	U
Otu1815	3	1	7	0	1	0	0	0	0	3	2	1	18	0.00379652	Bacteria	Firmicutes	Negativicutes	Selenomonadales	Veillonellaceae	U
Otu1816	0	0	0	2	2	1	2	2	0	0	1	2	12	0.00253102	Bacteria	Firmicutes	Bacilli	Bacillales	Paenibacillaceae_1	Paenibacillus
Otu1817	2	0	0	1	0	1	1	3	2	1	1	0	12	0.00253102	Bacteria	Chloroflexi	U	U	U	U
Otu1818	1	0	0	3	5	3	1	1	1	0	2	1	18	0.00379652	Bacteria	U	U	U	U	U
Otu1819	0	4	0	1	0	0	1	2	2	2	0	1	13	0.00274193	Bacteria	U	U	U	U	U
Otu182	1	2	4	9	14	6	4	4	78	7	4	12	145	0.0305831	Bacteria	Bacteroidetes	Sphingobacteriia	Sphingobacteriales	Chitinophagaceae	U
Otu1821	0	1	0	2	1	4	1	0	0	1	0	1	11	0.0023201	Bacteria	Proteobacteria	Alphaproteobacteria	Rhizobiales	Methylobacteriaceae	Methylobacterium
Otu1822	0	0	5	3	0	0	5	8	8	3	5	1	38	0.00801488	Bacteria	U	U	U	U	U
Otu1823	0	0	0	0	0	0	1	0	1	1	0	3	6	0.00126551	Bacteria	Planctomycetes	Planctomycetia	Planctomycetales	U	U
Otu1824	1	0	0	1	0	1	0	0	0	0	0	0	3	0.000632754	Bacteria	Proteobacteria	Deltaproteobacteria	Myxococcales	U	U
Otu1825	15	13	7	1	2	2	1	2	1	10	15	10	79	0.0166625	Bacteria	U	U	U	U	U
Otu1826	3	2	7	0	1	2	15	7	6	3	4	3	53	0.0111787	Bacteria	Firmicutes	Negativicutes	Selenomonadales	Veillonellaceae	U
Otu1827	0	3	0	0	0	0	2	0	0	0	0	2	7	0.00147643	Bacteria	Proteobacteria	Deltaproteobacteria	U	U	U
Otu1828	0	0	0	2	3	2	1	0	1	1	0	0	10	0.00210918	Bacteria	Firmicutes	U	U	U	U
Otu1829	0	1	0	0	1	1	0	0	2	0	0	0	5	0.00105459	Bacteria	U	U	U	U	U
Otu183	65	118	110	38	23	31	24	28	29	38	31	82	617	0.130136	Bacteria	Candidatus_Saccharibacteria	U	U	U	Saccharibacteria_genera_incertae_sedis
Otu1830	0	0	0	0	1	0	0	0	0	0	0	1	2	0.000421836	Bacteria	U	U	U	U	U
Otu1831	0	0	0	2	2	2	2	3	5	0	2	0	18	0.00379652	Bacteria	Spirochaetes	U	U	U	U
Otu1832	2	6	3	0	0	1	0	0	0	2	1	0	15	0.00316377	Bacteria	Actinobacteria	U	U	U	U
Otu1833	3	0	0	1	0	1	1	0	1	1	0	0	8	0.00168734	Bacteria	Firmicutes	U	U	U	U
Otu1835	0	0	3	0	1	0	0	0	0	1	0	0	5	0.00105459	Bacteria	U	U	U	U	U
Otu1836	0	0	0	2	1	2	7	1	3	1	0	0	17	0.00358561	Bacteria	U	U	U	U	U
Otu1837	0	3	0	1	1	5	1	1	1	0	1	0	14	0.00295285	Bacteria	Verrucomicrobia	Spartobacteria	U	U	Spartobacteria_genera_incertae_sedis
Otu1839	11	6	9	2	0	0	1	1	1	4	0	3	38	0.00801488	Bacteria	Spirochaetes	U	U	U	U
Otu184	6	1	1	54	25	21	28	36	41	5	7	3	228	0.0480893	Bacteria	U	U	U	U	U
Otu1840	0	0	0	6	4	9	13	12	13	1	5	4	67	0.0141315	Bacteria	U	U	U	U	U
Otu1841	0	0	0	6	3	1	3	1	4	0	0	0	18	0.00379652	Bacteria	Acidobacteria	Acidobacteria_Gp3	U	U	U
Otu1842	0	2	4	0	1	0	1	0	0	1	0	0	9	0.00189826	Bacteria	U	U	U	U	U
Otu1843	1	0	3	3	2	7	5	2	2	2	1	2	30	0.00632754	Bacteria	U	U	U	U	U
Otu1844	0	0	0	0	0	1	2	2	3	3	0	2	13	0.00274193	Bacteria	U	U	U	U	U
Otu1845	0	1	6	1	1	1	0	0	1	5	1	1	18	0.00379652	Bacteria	U	U	U	U	U
Otu1846	0	0	3	1	0	0	1	0	2	0	0	0	7	0.00147643	Bacteria	U	U	U	U	U
Otu1847	2	2	0	3	0	4	0	1	1	0	2	3	18	0.00379652	Bacteria	U	U	U	U	U
Otu1848	0	0	0	0	0	0	0	0	0	0	0	2	2	0.000421836	Bacteria	U	U	U	U	U
Otu1849	0	0	3	3	2	2	2	4	4	0	0	2	22	0.0046402	Bacteria	U	U	U	U	U
Otu185	15	11	9	19	9	18	52	13	8	13	9	16	192	0.0404962	Bacteria	Verrucomicrobia	Subdivision3	U	U	Subdivision3_genera_incertae_sedis
Otu1850	0	1	0	2	0	0	3	2	1	2	2	4	17	0.00358561	Bacteria	Actinobacteria	Actinobacteria	Actinomycetales	Thermomonosporaceae	Actinoallomurus
Otu1851	0	0	0	3	5	2	3	3	7	0	0	0	23	0.00485111	Bacteria	Proteobacteria	Gammaproteobacteria	U	U	U
Otu1852	0	0	0	5	1	0	0	1	0	0	1	0	8	0.00168734	Bacteria	U	U	U	U	U
Otu1853	1	0	0	0	0	1	2	0	0	0	1	1	6	0.00126551	Bacteria	Chloroflexi	Anaerolineae	Anaerolineales	Anaerolineaceae	U
Otu1854	0	1	0	0	0	0	0	0	0	1	0	2	4	0.000843672	Bacteria	U	U	U	U	U
Otu1855	5	2	0	9	4	5	10	7	3	0	1	1	47	0.00991314	Bacteria	Planctomycetes	Planctomycetia	Planctomycetales	Planctomycetaceae	Aquisphaera
Otu1856	1	0	2	0	0	0	0	0	0	0	1	2	6	0.00126551	Bacteria	U	U	U	U	U
Otu1857	0	0	0	0	1	0	1	1	2	1	0	3	9	0.00189826	Bacteria	Firmicutes	Clostridia	Clostridiales	U	U
Otu1858	0	0	0	2	9	5	6	3	9	0	0	4	38	0.00801488	Bacteria	U	U	U	U	U
Otu1859	1	0	1	0	0	0	0	0	0	0	0	0	2	0.000421836	Bacteria	Armatimonadetes	g:Armatimonadetes_gp5	U	U	U
Otu186	22	17	11	68	59	47	66	72	54	22	25	24	487	0.102717	Bacteria	U	U	U	U	U
Otu1860	1	0	0	1	2	0	0	0	4	6	1	4	19	0.00400744	Bacteria	U	U	U	U	U
Otu1861	0	0	0	0	0	0	0	0	0	0	0	21	21	0.00442928	Bacteria	U	U	U	U	U
Otu1862	2	6	0	1	2	3	3	3	5	5	0	11	41	0.00864764	Bacteria	Firmicutes	Bacilli	Lactobacillales	Enterococcaceae	U
Otu1863	3	0	0	0	0	0	0	0	0	2	2	0	7	0.00147643	Bacteria	Proteobacteria	Alphaproteobacteria	U	U	U
Otu1864	0	0	0	5	3	3	11	9	9	1	0	5	46	0.00970223	Bacteria	U	U	U	U	U
Otu1865	1	4	3	13	36	21	20	13	25	8	3	17	164	0.0345905	Bacteria	Proteobacteria	Deltaproteobacteria	Syntrophobacterales	Syntrophobacteraceae	U
Otu1866	0	7	5	0	0	0	0	0	0	0	0	0	12	0.00253102	Bacteria	Proteobacteria	Alphaproteobacteria	Sphingomonadales	Sphingomonadaceae	Sphingomonas
Otu1867	1	3	0	4	12	9	8	8	6	2	4	10	67	0.0141315	Bacteria	Proteobacteria	Alphaproteobacteria	U	U	U
Otu1868	0	0	8	0	0	2	2	0	1	3	2	1	19	0.00400744	Bacteria	Proteobacteria	Deltaproteobacteria	Myxococcales	Cystobacteraceae	Anaeromyxobacter
Otu1869	0	1	3	1	2	2	2	5	0	2	0	1	19	0.00400744	Bacteria	Firmicutes	U	U	U	U
Otu187	90	73	58	15	28	11	25	20	7	56	59	49	491	0.103561	Bacteria	U	U	U	U	U
Otu1870	0	1	0	0	4	5	2	5	4	1	3	0	25	0.00527295	Bacteria	Firmicutes	Bacilli	Bacillales	U	U
Otu1871	0	0	0	2	0	0	9	2	3	0	0	0	16	0.00337469	Bacteria	U	U	U	U	U
Otu1872	0	0	3	2	0	2	0	0	1	0	1	0	9	0.00189826	Bacteria	BRC1	U	U	U	BRC1_genera_incertae_sedis
Otu1873	0	2	2	0	0	0	0	0	0	2	0	1	7	0.00147643	Bacteria	Chlamydiae	Chlamydiia	Chlamydiales	Parachlamydiaceae	U
Otu1874	0	0	8	0	0	0	0	0	0	1	0	0	9	0.00189826	Bacteria	Firmicutes	Bacilli	Bacillales	U	U
Otu1875	3	2	8	0	0	0	0	0	0	1	1	3	18	0.00379652	Bacteria	U	U	U	U	U
Otu1876	2	0	0	0	0	0	0	2	0	2	1	0	7	0.00147643	Bacteria	Firmicutes	Clostridia	Clostridiales	Ruminococcaceae	U
Otu1877	0	0	2	0	0	1	3	2	15	0	0	0	23	0.00485111	Bacteria	U	U	U	U	U
Otu1878	0	2	0	0	1	0	2	0	0	0	1	2	8	0.00168734	Bacteria	Bacteroidetes	Sphingobacteriia	Sphingobacteriales	Chitinophagaceae	U
Otu1879	0	0	0	2	2	1	1	0	1	0	0	1	8	0.00168734	Bacteria	U	U	U	U	U
Otu188	42	34	22	5	7	7	7	3	7	33	25	31	223	0.0470347	Bacteria	Planctomycetes	Planctomycetia	Planctomycetales	Planctomycetaceae	U
Otu1880	0	0	0	2	2	1	0	0	0	3	0	0	8	0.00168734	Bacteria	Firmicutes	Bacilli	Bacillales	Alicyclobacillaceae	Tumebacillus
Otu1881	0	0	0	0	0	0	1	2	1	0	0	1	5	0.00105459	Bacteria	U	U	U	U	U
Otu1882	3	0	0	1	1	0	4	0	1	0	0	0	10	0.00210918	Bacteria	U	U	U	U	U
Otu1883	3	9	2	0	0	0	1	0	0	0	0	0	15	0.00316377	Bacteria	Proteobacteria	Alphaproteobacteria	Rhizobiales	U	U
Otu1884	0	0	0	1	2	2	3	1	0	0	1	0	10	0.00210918	Bacteria	Firmicutes	Negativicutes	Selenomonadales	Veillonellaceae	Sporomusa
Otu1885	2	7	0	1	0	0	1	3	0	3	2	3	22	0.0046402	Bacteria	U	U	U	U	U
Otu1886	1	5	0	0	0	0	5	2	1	0	0	1	15	0.00316377	Bacteria	Firmicutes	Bacilli	Bacillales	U	U
Otu1887	3	1	0	1	1	2	0	0	0	0	6	1	15	0.00316377	Bacteria	Proteobacteria	Deltaproteobacteria	Myxococcales	Cystobacteraceae	U
Otu1888	3	0	0	1	6	2	3	1	1	0	0	1	18	0.00379652	Bacteria	Firmicutes	Clostridia	Clostridiales	Ruminococcaceae	U
Otu1889	0	2	0	0	0	0	0	0	0	0	2	2	6	0.00126551	Bacteria	U	U	U	U	U
Otu189	146	112	113	18	16	13	21	25	17	77	68	76	702	0.148064	Bacteria	U	U	U	U	U
Otu1890	0	4	2	2	2	0	0	1	1	0	5	0	17	0.00358561	Bacteria	Firmicutes	U	U	U	U
Otu1891	1	2	0	1	5	3	9	10	7	5	4	1	48	0.0101241	Bacteria	U	U	U	U	U
Otu1892	0	0	2	1	0	4	2	5	1	1	3	1	20	0.00421836	Bacteria	Proteobacteria	Alphaproteobacteria	Rhodospirillales	Acetobacteraceae	U
Otu1893	0	0	0	1	1	0	0	0	0	4	0	0	6	0.00126551	Bacteria	U	U	U	U	U
Otu1894	4	0	0	0	0	1	0	1	1	0	2	2	11	0.0023201	Bacteria	U	U	U	U	U
Otu1895	20	19	15	36	27	19	13	23	16	24	24	35	271	0.0571588	Bacteria	Planctomycetes	Planctomycetia	Planctomycetales	U	U
Otu1896	0	0	0	1	1	0	1	0	0	0	0	1	4	0.000843672	Bacteria	U	U	U	U	U
Otu1897	4	2	9	14	8	7	23	12	13	6	4	7	109	0.0229901	Bacteria	U	U	U	U	U
Otu1898	0	0	0	1	2	1	2	0	2	0	0	0	8	0.00168734	Bacteria	Acidobacteria	Acidobacteria_Gp1	U	U	U
Otu1899	0	0	0	1	2	1	4	1	1	1	0	0	11	0.0023201	Bacteria	Acidobacteria	Acidobacteria_Gp13	U	U	Gp13
Otu19	35	31	31	142	405	456	226	169	230	85	84	140	2034	0.429007	Bacteria	Proteobacteria	Gammaproteobacteria	Legionellales	Coxiellaceae	Aquicella
Otu190	0	16	1	70	65	42	89	89	71	17	14	20	494	0.104193	Bacteria	Acidobacteria	Acidobacteria_Gp1	U	U	Gp1
Otu1900	3	7	2	14	14	17	10	10	9	3	5	9	103	0.0217245	Bacteria	Actinobacteria	Actinobacteria	Actinomycetales	U	U
Otu1901	0	0	4	0	0	0	1	0	4	1	0	2	12	0.00253102	Bacteria	U	U	U	U	U
Otu1902	6	1	7	1	1	0	0	1	0	1	4	9	31	0.00653846	Bacteria	Planctomycetes	Phycisphaerae	Tepidisphaerales	Tepidisphaeraceae	Tepidisphaera
Otu1903	4	0	0	6	6	4	8	7	4	0	1	7	47	0.00991314	Bacteria	Firmicutes	Negativicutes	U	U	U
Otu1904	0	0	0	0	0	0	0	0	0	0	9	0	9	0.00189826	Bacteria	U	U	U	U	U
Otu1905	1	0	0	0	0	2	1	5	0	0	0	1	10	0.00210918	Bacteria	Chlamydiae	Chlamydiia	U	U	U
Otu1906	0	0	0	1	0	0	0	1	1	0	0	0	3	0.000632754	Bacteria	Acidobacteria	Acidobacteria_Gp3	U	U	U
Otu1907	0	1	2	1	0	1	0	1	0	0	0	1	7	0.00147643	Bacteria	U	U	U	U	U
Otu1908	1	2	0	0	0	1	1	0	0	1	0	1	7	0.00147643	Bacteria	Acidobacteria	Acidobacteria_Gp6	U	U	Gp6
Otu1909	0	0	0	1	0	1	0	2	2	0	0	1	7	0.00147643	Bacteria	Acidobacteria	Acidobacteria_Gp2	U	U	Gp2
Otu191	3	7	4	35	36	36	26	44	21	19	23	20	274	0.0577915	Bacteria	U	U	U	U	U
Otu1910	10	16	6	1	3	2	0	2	1	7	5	5	58	0.0122332	Bacteria	Actinobacteria	Actinobacteria	Actinomycetales	U	U
Otu1911	1	1	3	0	0	0	0	0	1	2	1	1	10	0.00210918	Bacteria	U	U	U	U	U
Otu1912	0	2	0	1	2	1	1	3	2	2	0	0	14	0.00295285	Bacteria	Firmicutes	Clostridia	Clostridiales	Ruminococcaceae	U
Otu1913	2	5	3	0	0	0	0	0	0	2	2	3	17	0.00358561	Bacteria	Proteobacteria	Deltaproteobacteria	U	U	U
Otu1914	0	2	0	1	0	0	1	0	0	1	2	2	9	0.00189826	Bacteria	Firmicutes	Negativicutes	Selenomonadales	Veillonellaceae	U
Otu1915	0	0	3	0	0	0	0	0	0	0	0	0	3	0.000632754	Bacteria	Firmicutes	Negativicutes	U	U	U
Otu1916	0	0	0	6	0	1	1	0	0	0	2	2	12	0.00253102	Bacteria	U	U	U	U	U
Otu1917	0	0	0	2	2	0	2	2	5	1	1	0	15	0.00316377	Bacteria	Planctomycetes	Planctomycetia	Planctomycetales	Planctomycetaceae	U
Otu1918	0	0	3	3	3	0	1	2	3	1	2	0	18	0.00379652	Bacteria	Verrucomicrobia	Spartobacteria	U	U	Spartobacteria_genera_incertae_sedis
Otu1919	0	0	0	0	0	0	1	2	0	3	0	0	6	0.00126551	Bacteria	U	U	U	U	U
Otu192	86	109	119	57	46	38	27	22	39	87	79	124	833	0.175695	Bacteria	Proteobacteria	Deltaproteobacteria	Myxococcales	U	U
Otu1921	2	0	0	0	1	0	4	1	1	2	0	3	14	0.00295285	Bacteria	Planctomycetes	Planctomycetia	Planctomycetales	Planctomycetaceae	U
Otu1922	0	0	0	1	2	0	2	3	3	2	1	3	17	0.00358561	Bacteria	Bacteroidetes	Sphingobacteriia	Sphingobacteriales	Chitinophagaceae	U
Otu1923	0	2	1	0	1	1	0	0	0	3	3	1	12	0.00253102	Bacteria	Planctomycetes	U	U	U	U
Otu1924	0	0	6	0	3	0	0	1	2	0	1	0	13	0.00274193	Bacteria	U	U	U	U	U
Otu1925	0	0	3	3	4	2	3	5	8	2	2	3	35	0.00738213	Bacteria	Planctomycetes	U	U	U	U
Otu1926	9	10	9	5	1	2	1	0	0	4	2	1	44	0.00928039	Bacteria	Actinobacteria	U	U	U	U
Otu1927	0	0	0	1	2	1	3	1	0	0	0	1	9	0.00189826	Bacteria	Firmicutes	Negativicutes	Selenomonadales	Veillonellaceae	U
Otu1928	0	0	0	0	4	1	1	1	0	0	0	3	10	0.00210918	Bacteria	U	U	U	U	U
Otu1929	0	2	0	5	1	3	3	7	1	0	2	0	24	0.00506203	Bacteria	U	U	U	U	U
Otu1930	1	2	6	0	0	0	0	0	0	1	0	0	10	0.00210918	Bacteria	U	U	U	U	U
Otu1931	0	0	3	0	0	0	0	0	0	1	0	0	4	0.000843672	Bacteria	U	U	U	U	U
Otu1932	2	2	0	0	0	0	1	0	0	0	2	3	10	0.00210918	Bacteria	U	U	U	U	U
Otu1933	14	14	11	1	4	2	1	3	0	11	5	1	67	0.0141315	Bacteria	Firmicutes	Bacilli	Bacillales	Paenibacillaceae_1	Paenibacillus
Otu1934	0	1	0	3	1	2	5	1	1	0	0	0	14	0.00295285	Bacteria	Firmicutes	Bacilli	Bacillales	Alicyclobacillaceae	Tumebacillus
Otu1935	0	1	0	3	1	0	0	2	0	0	0	1	8	0.00168734	Bacteria	U	U	U	U	U
Otu1936	2	1	2	2	1	1	0	3	3	4	4	4	27	0.00569478	Bacteria	U	U	U	U	U
Otu1937	6	7	2	1	0	1	1	2	1	9	8	8	46	0.00970223	Bacteria	Planctomycetes	Planctomycetia	Planctomycetales	Planctomycetaceae	U
Otu1938	0	0	0	7	2	1	3	2	3	3	0	0	21	0.00442928	Bacteria	U	U	U	U	U
Otu1939	0	4	0	0	1	0	0	0	1	0	0	0	6	0.00126551	Bacteria	Bacteroidetes	Sphingobacteriia	Sphingobacteriales	Chitinophagaceae	U
Otu194	9	31	4	125	112	105	57	117	123	24	32	41	780	0.164516	Bacteria	U	U	U	U	U
Otu1940	2	0	5	0	0	1	1	0	2	2	2	0	15	0.00316377	Bacteria	Proteobacteria	Alphaproteobacteria	Rhizobiales	U	U
Otu1942	0	0	1	0	1	0	0	0	0	1	0	0	3	0.000632754	Bacteria	Firmicutes	Clostridia	Clostridiales	Clostridiaceae_1	U
Otu1943	0	1	0	1	1	0	0	0	0	0	0	0	3	0.000632754	Bacteria	U	U	U	U	U
Otu1944	0	0	0	1	0	2	4	2	0	0	0	0	9	0.00189826	Bacteria	U	U	U	U	U
Otu1945	0	0	0	0	2	2	2	0	0	0	1	1	8	0.00168734	Bacteria	Planctomycetes	Planctomycetia	Planctomycetales	U	U
Otu1946	6	4	0	0	1	1	1	0	0	1	1	1	16	0.00337469	Bacteria	U	U	U	U	U
Otu1947	0	2	0	2	1	12	3	6	6	0	2	3	37	0.00780396	Bacteria	Firmicutes	Clostridia	U	U	U
Otu1948	0	0	0	0	0	2	1	0	1	0	0	0	4	0.000843672	Bacteria	Verrucomicrobia	Subdivision3	U	U	Subdivision3_genera_incertae_sedis
Otu1949	0	0	0	0	0	0	0	0	0	0	0	5	5	0.00105459	Bacteria	U	U	U	U	U
Otu195	9	6	5	34	45	46	55	45	48	19	27	37	376	0.0793052	Bacteria	Firmicutes	U	U	U	U
Otu1950	0	1	5	0	1	0	0	0	0	3	0	0	10	0.00210918	Bacteria	Acidobacteria	Acidobacteria_Gp3	U	U	Gp3
Otu1951	0	5	1	1	0	0	0	0	0	0	0	1	8	0.00168734	Bacteria	Firmicutes	Clostridia	Clostridiales	Peptococcaceae_2	U
Otu1952	2	1	4	2	0	0	2	2	2	0	0	3	18	0.00379652	Bacteria	Firmicutes	Clostridia	Clostridiales	Ruminococcaceae	U
Otu1953	0	0	3	0	0	0	0	0	0	0	0	0	3	0.000632754	Bacteria	U	U	U	U	U
Otu1954	3	1	0	2	0	0	1	0	3	0	0	0	10	0.00210918	Bacteria	Firmicutes	Clostridia	Clostridiales	Lachnospiraceae	U
Otu1955	2	0	3	0	1	1	0	0	0	0	0	0	7	0.00147643	Bacteria	Firmicutes	Clostridia	U	U	U
Otu1956	20	23	41	2	3	2	5	2	1	12	9	9	129	0.0272084	Bacteria	Planctomycetes	Planctomycetia	Planctomycetales	Planctomycetaceae	U
Otu1957	1	1	0	1	1	3	0	2	0	2	3	4	18	0.00379652	Bacteria	Firmicutes	Clostridia	Clostridiales	Clostridiaceae_1	Clostridium_sensu_stricto
Otu1958	2	8	5	2	0	0	2	0	1	3	13	5	41	0.00864764	Bacteria	Proteobacteria	U	U	U	U
Otu1959	0	0	0	0	0	0	1	0	0	0	0	3	4	0.000843672	Bacteria	Firmicutes	Clostridia	Clostridiales	Ruminococcaceae	U
Otu196	2	5	1	50	55	79	3	0	9	3	6	9	222	0.0468238	Bacteria	U	U	U	U	U
Otu1960	0	0	0	4	1	4	3	4	10	1	1	0	28	0.0059057	Bacteria	Proteobacteria	Alphaproteobacteria	Rhodospirillales	U	U
Otu1961	0	2	0	0	1	8	3	7	6	0	7	4	38	0.00801488	Bacteria	Verrucomicrobia	Spartobacteria	U	U	Spartobacteria_genera_incertae_sedis
Otu1962	1	3	0	2	1	0	1	3	4	3	1	1	20	0.00421836	Bacteria	Acidobacteria	Acidobacteria_Gp3	U	U	Gp3
Otu1963	0	0	0	3	1	3	0	1	1	0	0	0	9	0.00189826	Bacteria	Planctomycetes	U	U	U	U
Otu1964	5	4	0	4	3	0	0	0	1	3	4	4	28	0.0059057	Bacteria	U	U	U	U	U
Otu1965	0	0	0	0	1	1	0	0	0	0	0	1	3	0.000632754	Bacteria	U	U	U	U	U
Otu1966	1	1	5	0	0	0	0	0	0	1	2	2	12	0.00253102	Bacteria	U	U	U	U	U
Otu1967	2	2	0	1	0	2	2	0	1	1	4	1	16	0.00337469	Bacteria	Aminicenantes	U	U	U	U
Otu1968	5	0	0	3	0	4	5	4	4	1	1	1	28	0.0059057	Bacteria	Actinobacteria	Actinobacteria	U	U	U
Otu1969	0	6	3	3	0	1	1	1	0	3	7	1	26	0.00548387	Bacteria	U	U	U	U	U
Otu197	6	4	14	6	5	6	9	14	8	11	13	18	114	0.0240446	Bacteria	Proteobacteria	Deltaproteobacteria	Syntrophobacterales	Syntrophobacteraceae	Syntrophobacter
Otu1971	0	1	0	3	5	2	2	1	1	4	1	0	20	0.00421836	Bacteria	Bacteroidetes	U	U	U	U
Otu1972	2	1	3	0	0	0	0	0	0	0	1	0	7	0.00147643	Bacteria	Proteobacteria	Alphaproteobacteria	Rhodospirillales	U	U
Otu1973	3	2	1	1	5	2	1	2	0	2	3	3	25	0.00527295	Bacteria	Firmicutes	Bacilli	Bacillales	Paenibacillaceae_1	Paenibacillus
Otu1974	1	2	0	0	1	0	1	1	0	1	3	2	12	0.00253102	Bacteria	Actinobacteria	Actinobacteria	U	U	U
Otu1975	6	4	4	1	1	0	0	0	0	0	0	0	16	0.00337469	Bacteria	U	U	U	U	U
Otu1976	0	0	0	6	1	2	3	3	2	0	0	1	18	0.00379652	Bacteria	Chlamydiae	U	U	U	U
Otu1977	0	0	0	4	4	2	0	0	0	0	2	1	13	0.00274193	Bacteria	U	U	U	U	U
Otu1978	5	7	0	0	0	1	1	0	1	7	1	6	29	0.00611662	Bacteria	U	U	U	U	U
Otu1979	2	2	0	0	0	1	0	0	0	3	1	0	9	0.00189826	Bacteria	Firmicutes	U	U	U	U
Otu198	0	0	0	48	33	23	11	17	17	0	0	3	152	0.0320595	Bacteria	U	U	U	U	U
Otu1980	0	0	0	3	0	1	0	2	2	0	0	0	8	0.00168734	Bacteria	U	U	U	U	U
Otu1981	0	1	0	0	3	1	0	1	2	0	0	3	11	0.0023201	Bacteria	U	U	U	U	U
Otu1982	2	0	1	2	0	1	0	2	0	1	0	3	12	0.00253102	Bacteria	Actinobacteria	Actinobacteria	Actinomycetales	Nocardioidaceae	Nocardioides
Otu1983	0	0	0	2	1	2	2	1	3	0	0	2	13	0.00274193	Bacteria	Actinobacteria	Actinobacteria	Actinomycetales	U	U
Otu1984	0	0	0	0	0	0	0	0	0	0	0	2	2	0.000421836	Bacteria	Planctomycetes	Planctomycetia	Planctomycetales	Planctomycetaceae	U
Otu1985	0	2	0	1	2	1	2	2	2	0	0	1	13	0.00274193	Bacteria	U	U	U	U	U
Otu1986	1	0	0	0	0	0	2	0	0	0	1	2	6	0.00126551	Bacteria	Proteobacteria	Alphaproteobacteria	Rhodospirillales	U	U
Otu1987	0	0	0	2	2	0	0	0	1	0	0	0	5	0.00105459	Bacteria	U	U	U	U	U
Otu1988	0	3	0	2	1	0	2	3	0	3	4	0	18	0.00379652	Bacteria	U	U	U	U	U
Otu1989	0	4	1	7	5	7	8	3	7	0	1	5	48	0.0101241	Bacteria	Planctomycetes	U	U	U	U
Otu199	0	13	0	18	17	20	11	28	18	13	16	16	170	0.0358561	Bacteria	Acidobacteria	Acidobacteria_Gp18	U	U	Gp18
Otu1990	0	1	0	0	0	0	1	0	1	0	0	2	5	0.00105459	Bacteria	Actinobacteria	Actinobacteria	U	U	U
Otu1991	0	0	0	0	2	0	1	2	1	0	0	0	6	0.00126551	Bacteria	U	U	U	U	U
Otu1992	3	0	0	0	0	0	1	0	0	0	0	0	4	0.000843672	Bacteria	Chlamydiae	Chlamydiia	Chlamydiales	U	U
Otu1993	4	5	0	7	1	3	5	3	3	9	6	14	60	0.0126551	Bacteria	Firmicutes	U	U	U	U
Otu1994	0	1	5	1	0	1	0	1	2	0	0	1	12	0.00253102	Bacteria	U	U	U	U	U
Otu1995	1	1	0	2	2	0	3	1	1	3	1	0	15	0.00316377	Bacteria	U	U	U	U	U
Otu1996	0	0	0	2	1	2	0	0	1	0	0	0	6	0.00126551	Bacteria	Gemmatimonadetes	U	U	U	U
Otu1997	0	0	2	4	4	7	0	2	1	1	3	7	31	0.00653846	Bacteria	U	U	U	U	U
Otu1998	0	0	0	5	2	1	1	0	1	0	0	0	10	0.00210918	Bacteria	Proteobacteria	Gammaproteobacteria	U	U	U
Otu1999	2	0	3	6	4	1	5	4	10	0	3	0	38	0.00801488	Bacteria	Planctomycetes	U	U	U	U
Otu2	1276	1728	2634	1	2	1	1	2	2	1	6	6	5660	1.1938	Bacteria	Proteobacteria	Betaproteobacteria	U	U	U
Otu20	169	176	139	1109	635	844	1027	1054	934	494	437	507	7525	1.58716	Bacteria	Acidobacteria	Acidobacteria_Gp1	U	U	U
Otu200	34	11	3	14	11	14	23	9	24	44	4	28	219	0.046191	Bacteria	Chloroflexi	Anaerolineae	Anaerolineales	U	U
Otu2000	2	0	1	0	0	0	0	0	0	1	0	0	4	0.000843672	Bacteria	Acidobacteria	Acidobacteria_Gp3	U	U	Gp3
Otu2001	0	3	4	3	0	2	3	0	2	9	4	2	32	0.00674937	Bacteria	U	U	U	U	U
Otu2002	0	0	0	2	2	0	0	0	1	0	0	0	5	0.00105459	Bacteria	Firmicutes	U	U	U	U
Otu2003	0	0	2	0	0	3	1	0	0	0	0	0	6	0.00126551	Bacteria	U	U	U	U	U
Otu2004	0	0	0	2	2	4	8	3	3	0	0	2	24	0.00506203	Bacteria	U	U	U	U	U
Otu2005	1	3	0	7	4	7	0	1	0	0	2	0	25	0.00527295	Bacteria	U	U	U	U	U
Otu2006	0	0	5	0	0	0	0	0	0	0	1	0	6	0.00126551	Bacteria	U	U	U	U	U
Otu2007	0	0	0	0	1	0	2	2	2	3	0	0	10	0.00210918	Bacteria	U	U	U	U	U
Otu2008	0	1	9	0	0	0	0	0	0	0	0	0	10	0.00210918	Bacteria	Candidatus_Saccharibacteria	U	U	U	Saccharibacteria_genera_incertae_sedis
Otu2009	0	4	1	2	1	1	0	4	1	4	3	9	30	0.00632754	Bacteria	Firmicutes	Negativicutes	Selenomonadales	Veillonellaceae	U
Otu201	13	8	2	18	29	49	18	10	18	7	7	10	189	0.0398635	Bacteria	Planctomycetes	U	U	U	U
Otu2010	2	2	3	0	0	0	0	2	0	0	3	3	15	0.00316377	Bacteria	U	U	U	U	U
Otu2011	0	0	0	7	8	5	7	4	3	0	2	2	38	0.00801488	Bacteria	Firmicutes	Clostridia	Clostridiales	Ruminococcaceae	U
Otu2012	0	0	1	0	0	0	0	0	0	1	0	0	2	0.000421836	Bacteria	U	U	U	U	U
Otu2013	0	0	1	2	2	0	3	0	3	1	0	0	12	0.00253102	Bacteria	U	U	U	U	U
Otu2014	0	5	0	0	0	0	0	0	0	0	0	0	5	0.00105459	Bacteria	U	U	U	U	U
Otu2015	4	5	2	4	5	2	4	2	4	6	4	2	44	0.00928039	Bacteria	Planctomycetes	Planctomycetia	Planctomycetales	Planctomycetaceae	U
Otu2016	2	3	3	8	6	2	5	0	5	1	6	1	42	0.00885855	Bacteria	U	U	U	U	U
Otu2017	0	0	0	4	6	7	6	6	3	1	0	0	33	0.00696029	Bacteria	U	U	U	U	U
Otu2018	0	0	0	2	1	0	1	1	3	0	0	0	8	0.00168734	Bacteria	U	U	U	U	U
Otu2019	0	0	0	6	0	0	0	1	3	0	1	2	13	0.00274193	Bacteria	Verrucomicrobia	Spartobacteria	g:Spartobacteria_genera_incertae_sedis	U	U
Otu202	79	48	9	9	6	10	15	6	10	36	24	25	277	0.0584243	Bacteria	Proteobacteria	Alphaproteobacteria	Rhodospirillales	U	U
Otu2020	3	2	1	3	2	1	1	2	1	1	3	8	28	0.0059057	Bacteria	Firmicutes	U	U	U	U
Otu2021	1	1	1	18	4	9	10	22	15	3	0	5	89	0.0187717	Bacteria	U	U	U	U	U
Otu2022	2	2	4	0	0	1	0	0	0	1	0	5	15	0.00316377	Bacteria	Verrucomicrobia	Subdivision3	U	U	Subdivision3_genera_incertae_sedis
Otu2023	0	0	0	3	0	0	0	3	0	0	0	0	6	0.00126551	Bacteria	Firmicutes	Negativicutes	Selenomonadales	U	U
Otu2024	0	1	0	0	1	0	2	1	3	2	2	3	15	0.00316377	Bacteria	U	U	U	U	U
Otu2025	1	2	0	2	0	0	0	1	0	0	1	0	7	0.00147643	Bacteria	U	U	U	U	U
Otu2026	0	0	0	2	2	2	0	0	0	0	3	0	9	0.00189826	Bacteria	Proteobacteria	Alphaproteobacteria	U	U	U
Otu2027	0	0	0	2	3	2	2	2	1	1	5	2	20	0.00421836	Bacteria	Proteobacteria	Gammaproteobacteria	U	U	U
Otu2028	0	0	6	0	0	0	0	0	0	0	0	0	6	0.00126551	Bacteria	U	U	U	U	U
Otu2029	4	5	7	0	1	1	0	1	0	3	5	5	32	0.00674937	Bacteria	Planctomycetes	U	U	U	U
Otu203	51	66	84	11	10	9	11	9	12	56	64	65	448	0.0944912	Bacteria	Firmicutes	Bacilli	Bacillales	Paenibacillaceae_1	U
Otu2030	4	0	1	1	0	0	0	0	1	3	0	10	20	0.00421836	Bacteria	Firmicutes	Clostridia	Clostridiales	Peptostreptococcaceae	U
Otu2031	0	0	0	0	2	1	1	1	2	1	0	1	9	0.00189826	Bacteria	Firmicutes	Clostridia	Clostridiales	U	U
Otu2032	0	0	0	2	4	1	2	2	1	3	0	5	20	0.00421836	Bacteria	Chlamydiae	U	U	U	U
Otu2033	0	1	0	0	0	0	1	0	0	0	2	0	4	0.000843672	Bacteria	candidate_division_WPS-1	U	U	U	WPS-1_genera_incertae_sedis
Otu2034	1	2	6	1	2	1	0	4	5	3	0	4	29	0.00611662	Bacteria	U	U	U	U	U
Otu2035	1	5	0	2	4	0	2	3	4	2	1	1	25	0.00527295	Bacteria	Proteobacteria	Deltaproteobacteria	U	U	U
Otu2036	0	0	0	2	4	0	0	1	3	0	0	0	10	0.00210918	Bacteria	U	U	U	U	U
Otu2037	0	0	0	4	2	0	2	2	2	0	2	0	14	0.00295285	Bacteria	Actinobacteria	Actinobacteria	Actinomycetales	Thermomonosporaceae	Actinomadura
Otu2038	4	1	1	7	3	3	7	9	8	8	18	10	79	0.0166625	Bacteria	U	U	U	U	U
Otu2039	0	0	0	2	4	0	2	2	0	0	0	0	10	0.00210918	Bacteria	Chlamydiae	Chlamydiia	Chlamydiales	U	U
Otu204	1	0	1	28	58	43	17	15	20	2	3	6	194	0.0409181	Bacteria	U	U	U	U	U
Otu2040	0	1	4	0	0	0	2	0	0	0	1	5	13	0.00274193	Bacteria	Acidobacteria	Acidobacteria_Gp1	U	U	Gp1
Otu2041	6	0	0	1	0	0	0	1	0	2	0	4	14	0.00295285	Bacteria	U	U	U	U	U
Otu2042	1	0	0	0	2	3	0	3	0	0	1	1	11	0.0023201	Bacteria	U	U	U	U	U
Otu2043	0	1	0	2	0	4	2	2	2	1	1	2	17	0.00358561	Bacteria	U	U	U	U	U
Otu2044	0	0	0	2	1	3	1	1	5	0	0	3	16	0.00337469	Bacteria	U	U	U	U	U
Otu2045	0	0	0	3	1	4	3	4	3	4	4	5	31	0.00653846	Bacteria	Planctomycetes	Planctomycetia	Planctomycetales	Planctomycetaceae	U
Otu2046	0	5	10	1	1	0	0	0	0	2	0	1	20	0.00421836	Bacteria	Chloroflexi	Anaerolineae	Anaerolineales	U	U
Otu2047	0	0	0	0	2	0	4	6	1	2	0	0	15	0.00316377	Bacteria	Planctomycetes	Planctomycetia	Planctomycetales	Planctomycetaceae	U
Otu2048	2	3	3	0	1	0	1	0	0	2	1	4	17	0.00358561	Bacteria	Planctomycetes	U	U	U	U
Otu2049	0	3	1	0	0	0	0	0	1	0	0	0	5	0.00105459	Bacteria	Firmicutes	Bacilli	Bacillales	U	U
Otu205	2	0	4	129	67	61	70	83	81	28	42	42	609	0.128449	Bacteria	Firmicutes	Clostridia	Clostridiales	U	U
Otu2050	0	0	0	2	2	7	1	4	3	0	0	1	20	0.00421836	Bacteria	U	U	U	U	U
Otu2051	0	0	0	0	0	0	9	0	0	0	0	0	9	0.00189826	Bacteria	Proteobacteria	Betaproteobacteria	U	U	U
Otu2052	0	3	0	1	4	0	1	0	2	4	4	4	23	0.00485111	Bacteria	U	U	U	U	U
Otu2053	0	2	5	0	0	1	2	2	0	0	0	1	13	0.00274193	Bacteria	Proteobacteria	Deltaproteobacteria	Myxococcales	U	U
Otu2054	1	0	1	0	0	0	1	0	0	2	0	0	5	0.00105459	Bacteria	Proteobacteria	Betaproteobacteria	U	U	U
Otu2055	0	0	0	2	1	2	2	4	5	0	0	0	16	0.00337469	Bacteria	Firmicutes	Clostridia	Clostridiales	Ruminococcaceae	U
Otu2056	0	0	0	1	1	1	1	1	1	4	0	2	12	0.00253102	Bacteria	U	U	U	U	U
Otu2057	0	0	0	0	0	0	1	1	5	0	0	1	8	0.00168734	Bacteria	U	U	U	U	U
Otu2058	0	0	0	2	0	1	0	1	2	1	0	0	7	0.00147643	Bacteria	Bacteroidetes	Sphingobacteriia	Sphingobacteriales	Chitinophagaceae	U
Otu206	52	30	21	3	2	3	1	2	2	19	10	48	193	0.0407072	Bacteria	U	U	U	U	U
Otu2060	1	0	6	1	0	1	1	0	0	0	1	0	11	0.0023201	Bacteria	Firmicutes	U	U	U	U
Otu2061	0	1	0	5	6	1	2	3	3	1	1	2	25	0.00527295	Bacteria	Firmicutes	Bacilli	Bacillales	Paenibacillaceae_1	U
Otu2062	0	0	0	0	1	1	0	0	4	0	0	0	6	0.00126551	Bacteria	U	U	U	U	U
Otu2063	0	0	0	1	4	1	9	1	1	0	2	2	21	0.00442928	Bacteria	Candidatus_Saccharibacteria	U	U	U	U
Otu2064	0	0	0	0	2	1	0	0	0	0	2	0	5	0.00105459	Bacteria	Chloroflexi	U	U	U	U
Otu2065	1	1	0	0	0	1	1	1	0	0	2	0	7	0.00147643	Bacteria	Proteobacteria	Alphaproteobacteria	Rhodospirillales	Acetobacteraceae	U
Otu2066	0	0	0	1	2	1	1	2	2	0	1	1	11	0.0023201	Bacteria	Firmicutes	Clostridia	Clostridiales	Ruminococcaceae	U
Otu2067	0	0	0	0	0	0	0	0	0	0	1	4	5	0.00105459	Bacteria	Acidobacteria	Acidobacteria_Gp13	U	U	Gp13
Otu2068	3	0	0	0	0	3	1	2	2	3	8	3	25	0.00527295	Bacteria	U	U	U	U	U
Otu2069	0	0	0	2	0	0	2	7	4	1	2	4	22	0.0046402	Bacteria	Proteobacteria	Deltaproteobacteria	Myxococcales	U	U
Otu207	63	63	63	9	14	23	26	22	13	43	35	52	426	0.089851	Bacteria	Planctomycetes	U	U	U	U
Otu2070	4	10	6	0	0	0	1	2	2	2	3	2	32	0.00674937	Bacteria	Firmicutes	Bacilli	Bacillales	Bacillaceae_1	Bacillus
Otu2071	2	3	3	0	0	0	1	0	1	0	1	5	16	0.00337469	Bacteria	Firmicutes	U	U	U	U
Otu2072	0	1	0	0	0	0	1	1	0	3	1	1	8	0.00168734	Bacteria	U	U	U	U	U
Otu2073	3	2	4	2	2	1	2	4	3	1	0	6	30	0.00632754	Bacteria	U	U	U	U	U
Otu2074	1	0	0	1	0	3	1	2	1	1	1	0	11	0.0023201	Bacteria	U	U	U	U	U
Otu2075	0	0	4	1	0	1	1	0	2	0	0	0	9	0.00189826	Bacteria	Proteobacteria	Gammaproteobacteria	Xanthomonadales	Xanthomonadaceae	Dokdonella
Otu2076	0	0	0	0	0	0	0	0	0	3	0	2	5	0.00105459	Bacteria	U	U	U	U	U
Otu2077	6	7	0	0	0	0	1	1	1	0	2	2	20	0.00421836	Bacteria	U	U	U	U	U
Otu2078	1	1	2	2	1	1	12	8	13	0	1	0	42	0.00885855	Bacteria	Firmicutes	Clostridia	Clostridiales	Clostridiaceae_1	U
Otu2079	0	2	0	0	0	0	1	0	0	0	0	1	4	0.000843672	Bacteria	Acidobacteria	Acidobacteria_Gp3	U	U	Gp3
Otu208	22	11	21	113	88	66	102	101	99	20	45	37	725	0.152916	Bacteria	U	U	U	U	U
Otu2080	0	1	0	1	0	0	1	1	0	0	1	0	5	0.00105459	Bacteria	Chloroflexi	Ktedonobacteria	U	U	U
Otu2081	2	4	4	2	1	1	0	1	0	1	2	0	18	0.00379652	Bacteria	U	U	U	U	U
Otu2082	0	0	0	2	0	2	3	1	3	1	0	1	13	0.00274193	Bacteria	Planctomycetes	Planctomycetia	Planctomycetales	Planctomycetaceae	U
Otu2083	3	0	1	0	0	0	0	0	0	0	0	0	4	0.000843672	Bacteria	U	U	U	U	U
Otu2084	0	2	0	1	3	2	0	0	3	0	0	4	15	0.00316377	Bacteria	Chlamydiae	U	U	U	U
Otu2085	8	5	3	2	1	1	0	2	0	4	4	7	37	0.00780396	Bacteria	U	U	U	U	U
Otu2086	0	0	0	3	3	5	2	1	2	0	0	0	16	0.00337469	Bacteria	Firmicutes	Negativicutes	U	U	U
Otu2087	2	0	0	0	1	1	0	0	0	2	2	1	9	0.00189826	Bacteria	U	U	U	U	U
Otu2088	0	0	0	0	0	0	1	1	4	0	2	0	8	0.00168734	Bacteria	Actinobacteria	Actinobacteria	Actinomycetales	Streptosporangiaceae	U
Otu2089	0	0	0	1	2	4	1	0	2	1	1	0	12	0.00253102	Bacteria	U	U	U	U	U
Otu209	28	10	25	35	33	37	69	73	52	37	38	33	470	0.0991314	Bacteria	U	U	U	U	U
Otu2090	0	0	0	2	0	3	0	0	0	0	0	4	9	0.00189826	Bacteria	Acidobacteria	Acidobacteria_Gp3	U	U	Gp3
Otu2091	0	0	0	1	0	0	0	1	0	1	0	0	3	0.000632754	Bacteria	U	U	U	U	U
Otu2092	3	1	2	0	2	1	0	0	1	1	1	1	13	0.00274193	Bacteria	Chlamydiae	Chlamydiia	Chlamydiales	Parachlamydiaceae	U
Otu2093	0	0	3	0	0	0	0	0	1	0	0	0	4	0.000843672	Bacteria	Firmicutes	Bacilli	Bacillales	Alicyclobacillaceae	U
Otu2094	0	0	0	0	2	0	0	2	0	0	0	0	4	0.000843672	Bacteria	Firmicutes	Bacilli	Bacillales	Paenibacillaceae_1	Paenibacillus
Otu2095	0	2	0	0	0	0	2	1	2	6	4	5	22	0.0046402	Bacteria	U	U	U	U	U
Otu2096	0	0	1	0	0	0	0	1	0	0	0	2	4	0.000843672	Bacteria	Planctomycetes	U	U	U	U
Otu2097	1	0	0	0	1	0	0	0	0	0	0	1	3	0.000632754	Bacteria	Proteobacteria	Deltaproteobacteria	Myxococcales	Polyangiaceae	U
Otu2098	0	0	0	0	0	0	1	0	1	0	0	0	2	0.000421836	Bacteria	Firmicutes	Bacilli	Bacillales	Alicyclobacillaceae	U
Otu2099	0	1	5	0	0	0	0	0	0	1	1	0	8	0.00168734	Bacteria	U	U	U	U	U
Otu21	77	83	68	163	134	159	127	144	159	64	81	58	1317	0.277779	Bacteria	Firmicutes	Clostridia	Clostridiales	U	U
Otu210	2	4	0	67	79	67	37	47	35	13	4	11	366	0.077196	Bacteria	Chloroflexi	U	U	U	U
Otu2100	0	0	0	1	0	4	2	0	4	0	0	0	11	0.0023201	Bacteria	Actinobacteria	Actinobacteria	Actinomycetales	Thermomonosporaceae	U
Otu2101	0	0	0	0	0	0	0	0	0	0	0	3	3	0.000632754	Bacteria	U	U	U	U	U
Otu2102	0	0	0	1	1	1	1	0	0	0	1	0	5	0.00105459	Bacteria	Firmicutes	U	U	U	U
Otu2103	1	0	0	2	2	3	3	4	4	5	9	10	43	0.00906947	Bacteria	Planctomycetes	Planctomycetia	U	U	U
Otu2104	0	0	5	1	1	0	0	1	2	0	1	2	13	0.00274193	Bacteria	Planctomycetes	Planctomycetia	Planctomycetales	Planctomycetaceae	U
Otu2105	0	0	0	5	7	2	5	5	2	0	0	0	26	0.00548387	Bacteria	Planctomycetes	Planctomycetia	Planctomycetales	Planctomycetaceae	U
Otu2106	0	0	5	0	0	1	0	0	0	0	0	0	6	0.00126551	Bacteria	U	U	U	U	U
Otu2107	1	1	0	1	0	1	2	4	8	0	1	0	19	0.00400744	Bacteria	Acidobacteria	Holophagae	U	U	U
Otu2108	0	0	4	0	0	1	2	0	0	0	0	1	8	0.00168734	Bacteria	Bacteroidetes	Sphingobacteriia	Sphingobacteriales	Chitinophagaceae	U
Otu2109	2	0	5	1	0	0	0	0	0	0	1	0	9	0.00189826	Bacteria	U	U	U	U	U
Otu211	7	3	81	57	86	119	100	61	115	15	7	6	657	0.138573	Bacteria	Firmicutes	U	U	U	U
Otu2110	0	0	0	2	4	0	3	1	6	0	0	0	16	0.00337469	Bacteria	Acidobacteria	Acidobacteria_Gp3	U	U	Gp3
Otu2111	6	3	0	1	1	0	0	0	0	1	3	0	15	0.00316377	Bacteria	U	U	U	U	U
Otu2112	0	1	0	0	0	1	0	2	2	1	3	1	11	0.0023201	Bacteria	Firmicutes	U	U	U	U
Otu2113	3	3	0	1	0	0	4	3	0	2	4	1	21	0.00442928	Bacteria	Proteobacteria	Deltaproteobacteria	Myxococcales	Polyangiaceae	U
Otu2114	2	1	4	0	0	0	0	0	0	0	0	0	7	0.00147643	Bacteria	Firmicutes	Bacilli	Bacillales	Planococcaceae	U
Otu2115	0	0	1	1	3	5	0	0	3	1	0	0	14	0.00295285	Bacteria	Proteobacteria	Betaproteobacteria	Burkholderiales	Comamonadaceae	Melaminivora
Otu2116	0	0	9	0	0	1	0	0	0	1	2	1	14	0.00295285	Bacteria	U	U	U	U	U
Otu2117	0	1	1	1	2	1	2	2	2	0	0	0	12	0.00253102	Bacteria	Proteobacteria	Alphaproteobacteria	Rhodospirillales	Rhodospirillaceae	U
Otu2118	3	0	4	0	1	0	0	0	0	1	2	0	11	0.0023201	Bacteria	U	U	U	U	U
Otu2119	1	1	1	6	2	0	1	5	3	2	4	4	30	0.00632754	Bacteria	Planctomycetes	Planctomycetia	Planctomycetales	Planctomycetaceae	U
Otu2120	0	0	0	1	2	1	3	2	1	0	0	2	12	0.00253102	Bacteria	U	U	U	U	U
Otu2121	0	0	0	2	3	4	1	0	1	1	1	1	14	0.00295285	Bacteria	U	U	U	U	U
Otu2122	1	0	0	0	0	1	0	3	1	2	0	2	10	0.00210918	Bacteria	Acidobacteria	Acidobacteria_Gp6	U	U	Gp6
Otu2123	2	2	0	1	0	1	0	0	1	3	0	2	12	0.00253102	Bacteria	U	U	U	U	U
Otu2124	1	1	0	2	0	1	2	3	2	1	3	5	21	0.00442928	Bacteria	Firmicutes	Clostridia	Clostridiales	Ruminococcaceae	U
Otu2125	1	0	0	0	1	2	1	4	6	0	1	1	17	0.00358561	Bacteria	U	U	U	U	U
Otu2126	0	0	0	0	1	0	6	0	2	0	1	0	10	0.00210918	Bacteria	Actinobacteria	Actinobacteria	Actinomycetales	U	U
Otu2127	0	0	0	1	2	1	0	1	4	0	0	0	9	0.00189826	Bacteria	Verrucomicrobia	Spartobacteria	U	U	Spartobacteria_genera_incertae_sedis
Otu2128	0	1	0	0	1	0	0	0	0	1	2	4	9	0.00189826	Bacteria	Candidatus_Saccharibacteria	U	U	U	Saccharibacteria_genera_incertae_sedis
Otu2129	3	7	3	1	4	0	0	1	1	1	3	1	25	0.00527295	Bacteria	Firmicutes	Clostridia	Clostridiales	Clostridiaceae_1	U
Otu213	5	4	5	44	34	28	50	42	25	11	13	9	270	0.0569478	Bacteria	Firmicutes	Bacilli	U	U	U
Otu2130	0	0	0	0	0	0	0	0	1	0	0	1	2	0.000421836	Bacteria	U	U	U	U	U
Otu2131	1	0	0	4	2	1	4	2	5	2	0	1	22	0.0046402	Bacteria	Chlamydiae	Chlamydiia	Chlamydiales	Parachlamydiaceae	Neochlamydia
Otu2132	0	0	0	1	1	3	2	1	1	0	10	2	21	0.00442928	Bacteria	U	U	U	U	U
Otu2133	0	1	0	1	0	0	5	0	1	0	0	0	8	0.00168734	Bacteria	U	U	U	U	U
Otu2134	0	0	0	0	0	0	0	0	0	3	0	0	3	0.000632754	Bacteria	U	U	U	U	U
Otu2135	0	0	0	1	0	0	3	1	1	1	0	2	9	0.00189826	Bacteria	U	U	U	U	U
Otu2136	0	0	0	0	1	0	1	1	1	0	0	6	10	0.00210918	Bacteria	U	U	U	U	U
Otu2137	0	0	0	0	1	1	2	0	4	1	0	0	9	0.00189826	Bacteria	Candidatus_Saccharibacteria	U	U	U	Saccharibacteria_genera_incertae_sedis
Otu2138	0	3	0	0	0	0	1	0	0	0	0	0	4	0.000843672	Bacteria	Candidatus_Saccharibacteria	U	U	U	Saccharibacteria_genera_incertae_sedis
Otu2139	0	3	1	0	0	0	0	1	0	3	0	3	11	0.0023201	Bacteria	U	U	U	U	U
Otu214	5	0	8	41	54	28	12	23	24	15	11	6	227	0.0478784	Bacteria	Firmicutes	U	U	U	U
Otu2140	0	3	0	4	0	1	2	4	0	0	3	0	17	0.00358561	Bacteria	Actinobacteria	Actinobacteria	U	U	U
Otu2141	0	0	0	2	1	1	0	0	2	1	0	0	7	0.00147643	Bacteria	U	U	U	U	U
Otu2142	3	1	0	0	0	2	0	1	0	0	2	1	10	0.00210918	Bacteria	Planctomycetes	U	U	U	U
Otu2143	0	0	0	1	1	1	0	4	0	1	0	0	8	0.00168734	Bacteria	U	U	U	U	U
Otu2144	0	4	0	1	0	0	2	4	1	11	8	5	36	0.00759305	Bacteria	Proteobacteria	Betaproteobacteria	Burkholderiales	Oxalobacteraceae	U
Otu2145	0	0	0	1	0	0	0	3	1	0	0	0	5	0.00105459	Bacteria	Proteobacteria	Deltaproteobacteria	Syntrophobacterales	Syntrophobacteraceae	Syntrophobacter
Otu2146	33	25	26	2	4	3	5	4	1	11	24	29	167	0.0352233	Bacteria	U	U	U	U	U
Otu2147	0	0	0	1	3	7	2	1	1	0	0	0	15	0.00316377	Bacteria	Actinobacteria	Actinobacteria	Actinomycetales	U	U
Otu2148	6	6	2	0	0	1	2	2	0	5	3	3	30	0.00632754	Bacteria	U	U	U	U	U
Otu2149	0	0	5	1	3	1	0	0	3	1	2	4	20	0.00421836	Bacteria	Firmicutes	Clostridia	Clostridiales	Ruminococcaceae	U
Otu215	31	24	39	61	44	62	34	47	56	31	31	44	504	0.106303	Bacteria	U	U	U	U	U
Otu2150	0	0	0	3	1	1	2	4	3	0	2	0	16	0.00337469	Bacteria	Proteobacteria	Alphaproteobacteria	Rhodospirillales	g:Reyranella	U
Otu2151	6	12	0	8	12	8	9	16	18	8	10	27	134	0.028263	Bacteria	U	U	U	U	U
Otu2152	0	1	0	0	0	2	3	1	0	1	0	0	8	0.00168734	Bacteria	Proteobacteria	Deltaproteobacteria	Myxococcales	U	U
Otu2153	0	0	0	7	2	2	4	4	4	1	0	2	26	0.00548387	Bacteria	U	U	U	U	U
Otu2154	0	0	0	2	3	12	1	8	3	0	0	0	29	0.00611662	Bacteria	Verrucomicrobia	Spartobacteria	U	U	U
Otu2155	7	8	6	2	0	2	2	0	2	5	3	4	41	0.00864764	Bacteria	Actinobacteria	Actinobacteria	Actinomycetales	U	U
Otu2156	1	0	1	0	5	0	0	1	1	2	0	0	11	0.0023201	Bacteria	U	U	U	U	U
Otu2157	0	0	0	0	0	3	0	0	0	0	0	0	3	0.000632754	Bacteria	Proteobacteria	Betaproteobacteria	U	U	U
Otu2158	1	8	0	0	0	0	1	1	0	0	0	0	11	0.0023201	Bacteria	U	U	U	U	U
Otu2159	0	0	0	0	1	0	0	0	0	1	0	3	5	0.00105459	Bacteria	Firmicutes	Negativicutes	Selenomonadales	Veillonellaceae	U
Otu216	5	5	34	76	41	47	32	37	49	22	21	27	396	0.0835235	Bacteria	Planctomycetes	Planctomycetia	Planctomycetales	Planctomycetaceae	U
Otu2160	0	0	0	1	0	1	0	0	4	2	0	1	9	0.00189826	Bacteria	U	U	U	U	U
Otu2161	1	0	2	0	0	1	0	1	0	1	0	2	8	0.00168734	Bacteria	Proteobacteria	Betaproteobacteria	Burkholderiales	Burkholderiaceae	U
Otu2162	2	2	5	1	0	1	0	1	0	0	1	1	14	0.00295285	Bacteria	Firmicutes	U	U	U	U
Otu2163	4	0	2	0	0	0	1	0	0	0	1	0	8	0.00168734	Bacteria	Firmicutes	Negativicutes	Selenomonadales	Veillonellaceae	U
Otu2164	0	0	0	6	1	5	0	3	7	0	0	0	22	0.0046402	Bacteria	Firmicutes	Negativicutes	Selenomonadales	Veillonellaceae	U
Otu2165	0	0	0	0	0	0	2	1	2	0	0	2	7	0.00147643	Bacteria	U	U	U	U	U
Otu2166	0	0	0	2	2	0	8	5	3	1	0	2	23	0.00485111	Bacteria	Proteobacteria	U	U	U	U
Otu2167	0	0	2	3	2	6	1	2	5	0	0	2	23	0.00485111	Bacteria	U	U	U	U	U
Otu2168	3	0	1	6	2	5	3	6	1	0	7	7	41	0.00864764	Bacteria	Acidobacteria	Acidobacteria_Gp7	U	U	Gp7
Otu2169	0	0	0	0	0	0	0	0	0	6	2	0	8	0.00168734	Bacteria	Planctomycetes	Planctomycetia	Planctomycetales	U	U
Otu217	2	2	10	16	23	29	25	9	38	13	18	0	185	0.0390198	Bacteria	Firmicutes	Clostridia	Clostridiales	U	U
Otu2170	0	0	0	1	6	0	4	2	3	0	0	0	16	0.00337469	Bacteria	Candidatus_Saccharibacteria	g:Saccharibacteria_genera_incertae_sedis	U	U	U
Otu2171	2	0	0	0	0	0	0	0	1	3	1	1	8	0.00168734	Bacteria	U	U	U	U	U
Otu2172	3	3	1	9	2	4	2	8	2	0	0	1	35	0.00738213	Bacteria	Firmicutes	Bacilli	Bacillales	Paenibacillaceae_1	Paenibacillus
Otu2173	0	0	0	2	0	0	0	0	3	0	1	2	8	0.00168734	Bacteria	U	U	U	U	U
Otu2174	0	0	0	0	0	0	3	2	0	0	0	0	5	0.00105459	Bacteria	U	U	U	U	U
Otu2175	0	0	0	4	9	6	2	3	7	1	0	0	32	0.00674937	Bacteria	Bacteroidetes	U	U	U	U
Otu2176	1	2	0	0	1	2	1	1	0	2	0	0	10	0.00210918	Bacteria	U	U	U	U	U
Otu2177	0	0	0	0	0	1	0	0	0	2	2	1	6	0.00126551	Bacteria	U	U	U	U	U
Otu2178	1	2	0	3	3	1	6	3	1	2	1	1	24	0.00506203	Bacteria	Firmicutes	Clostridia	Clostridiales	Clostridiales_Incertae_Sedis_XVIII	Symbiobacterium
Otu2179	1	1	0	0	5	1	4	2	2	1	2	0	19	0.00400744	Bacteria	U	U	U	U	U
Otu218	18	12	16	56	44	54	40	35	35	28	18	42	398	0.0839453	Bacteria	Verrucomicrobia	Subdivision3	U	U	Subdivision3_genera_incertae_sedis
Otu2180	4	0	2	0	0	0	0	1	0	0	0	1	8	0.00168734	Bacteria	U	U	U	U	U
Otu2181	1	5	0	4	0	7	2	1	2	3	2	0	27	0.00569478	Bacteria	U	U	U	U	U
Otu2182	4	2	1	8	8	13	7	6	14	6	2	8	79	0.0166625	Bacteria	U	U	U	U	U
Otu2183	2	1	0	0	0	0	0	0	0	1	2	5	11	0.0023201	Bacteria	Acidobacteria	Acidobacteria_Gp1	U	U	Gp1
Otu2184	9	1	2	0	0	1	2	3	0	8	4	4	34	0.00717121	Bacteria	Planctomycetes	U	U	U	U
Otu2185	0	2	4	2	3	1	1	0	0	1	1	2	17	0.00358561	Bacteria	Actinobacteria	Actinobacteria	Actinomycetales	Thermomonosporaceae	Actinoallomurus
Otu2186	4	0	2	0	2	0	0	0	5	0	4	0	17	0.00358561	Bacteria	Planctomycetes	Planctomycetia	Planctomycetales	Planctomycetaceae	U
Otu2187	2	5	2	0	0	0	0	1	0	2	1	4	17	0.00358561	Bacteria	Gemmatimonadetes	Gemmatimonadetes	Gemmatimonadales	Gemmatimonadaceae	Gemmatimonas
Otu2188	0	0	0	0	5	4	0	1	2	0	0	0	12	0.00253102	Bacteria	Firmicutes	Bacilli	Bacillales	Paenibacillaceae_1	Paenibacillus
Otu2189	4	0	0	0	0	0	0	2	1	1	0	0	8	0.00168734	Bacteria	Acidobacteria	Acidobacteria_Gp10	U	U	Gp10
Otu219	2	4	12	48	53	51	26	30	50	12	8	18	314	0.0662282	Bacteria	Planctomycetes	Planctomycetia	Planctomycetales	Planctomycetaceae	U
Otu2190	0	2	0	0	0	0	2	0	1	0	0	0	5	0.00105459	Bacteria	Proteobacteria	Alphaproteobacteria	Rhizobiales	U	U
Otu2191	3	0	9	3	0	0	1	1	0	3	5	5	30	0.00632754	Bacteria	U	U	U	U	U
Otu2192	1	1	0	2	0	3	5	4	5	0	7	15	43	0.00906947	Bacteria	Firmicutes	Clostridia	Clostridiales	Ruminococcaceae	U
Otu2193	2	1	8	3	0	4	1	1	1	4	2	4	31	0.00653846	Bacteria	Proteobacteria	Deltaproteobacteria	Myxococcales	U	U
Otu2194	2	0	0	2	1	0	1	1	2	2	1	3	15	0.00316377	Bacteria	U	U	U	U	U
Otu2195	1	1	4	0	0	0	0	1	0	3	3	8	21	0.00442928	Bacteria	Planctomycetes	Planctomycetia	Planctomycetales	U	U
Otu2196	0	1	3	1	5	1	2	0	1	1	0	1	16	0.00337469	Bacteria	Firmicutes	Bacilli	Bacillales	Paenibacillaceae_1	Paenibacillus
Otu2197	2	2	0	1	0	0	0	0	0	0	0	0	5	0.00105459	Bacteria	Planctomycetes	Planctomycetia	Planctomycetales	Planctomycetaceae	U
Otu2198	0	0	0	5	2	6	1	2	4	3	0	2	25	0.00527295	Bacteria	Firmicutes	U	U	U	U
Otu2199	1	0	0	1	0	2	1	1	0	1	2	1	10	0.00210918	Bacteria	U	U	U	U	U
Otu22	1547	1304	1221	455	421	457	639	590	448	1626	1353	1207	11268	2.37662	Bacteria	Acidobacteria	Acidobacteria_Gp1	U	U	U
Otu220	17	19	16	109	80	67	164	114	129	18	38	14	785	0.165571	Bacteria	Firmicutes	Bacilli	Bacillales	Bacillaceae_1	U
Otu2200	0	0	0	1	1	3	2	4	2	0	0	0	13	0.00274193	Bacteria	Chloroflexi	Ktedonobacteria	U	U	U
Otu2201	0	1	4	0	0	0	0	0	0	0	0	0	5	0.00105459	Bacteria	U	U	U	U	U
Otu2202	0	0	0	0	0	0	1	0	0	0	0	3	4	0.000843672	Bacteria	U	U	U	U	U
Otu2203	1	0	0	7	5	1	3	2	11	2	1	1	34	0.00717121	Bacteria	Firmicutes	Clostridia	Clostridiales	U	U
Otu2204	3	0	0	1	0	0	0	0	1	1	1	1	8	0.00168734	Bacteria	Actinobacteria	Actinobacteria	Actinomycetales	U	U
Otu2205	1	0	0	1	0	1	2	3	1	2	0	0	11	0.0023201	Bacteria	Planctomycetes	Planctomycetia	Planctomycetales	Planctomycetaceae	U
Otu2206	0	0	1	4	3	0	1	1	1	2	2	1	16	0.00337469	Bacteria	U	U	U	U	U
Otu2207	0	1	1	1	1	6	9	7	7	3	7	4	47	0.00991314	Bacteria	Acidobacteria	Acidobacteria_Gp1	U	U	Gp1
Otu2208	0	0	5	4	3	12	3	5	4	1	3	3	43	0.00906947	Bacteria	Proteobacteria	Deltaproteobacteria	Myxococcales	Cystobacteraceae	Anaeromyxobacter
Otu2209	3	0	0	0	0	0	1	2	3	0	0	0	9	0.00189826	Bacteria	Verrucomicrobia	Subdivision3	U	U	Subdivision3_genera_incertae_sedis
Otu2210	0	0	1	1	0	2	0	0	0	0	0	4	8	0.00168734	Bacteria	Chloroflexi	U	U	U	U
Otu2211	0	0	6	0	0	0	2	3	1	0	1	0	13	0.00274193	Bacteria	U	U	U	U	U
Otu2212	0	0	0	0	0	1	0	0	2	0	0	0	3	0.000632754	Bacteria	Proteobacteria	Gammaproteobacteria	U	U	U
Otu2213	0	0	0	0	0	0	3	2	0	1	3	0	9	0.00189826	Bacteria	Candidatus_Saccharibacteria	U	U	U	Saccharibacteria_genera_incertae_sedis
Otu2214	1	0	4	1	2	1	1	3	1	1	0	0	15	0.00316377	Bacteria	U	U	U	U	U
Otu2215	2	0	0	0	0	0	1	1	0	0	0	0	4	0.000843672	Bacteria	candidate_division_WPS-1	U	U	U	U
Otu2216	1	2	2	3	7	3	7	4	8	0	3	0	40	0.00843672	Bacteria	U	U	U	U	U
Otu2217	1	0	0	1	0	1	1	2	1	1	0	0	8	0.00168734	Bacteria	U	U	U	U	U
Otu2218	0	1	0	0	0	0	1	0	0	3	0	0	5	0.00105459	Bacteria	U	U	U	U	U
Otu2219	7	10	8	0	1	2	3	2	0	8	3	8	52	0.0109677	Bacteria	Proteobacteria	Alphaproteobacteria	Rhizobiales	U	U
Otu222	15	8	9	33	24	16	25	34	34	41	15	28	282	0.0594789	Bacteria	Firmicutes	Clostridia	Clostridiales	Ruminococcaceae	U
Otu2220	0	0	0	1	2	3	1	1	2	1	0	1	12	0.00253102	Bacteria	Actinobacteria	Actinobacteria	Actinomycetales	Geodermatophilaceae	U
Otu2221	1	0	6	0	0	0	1	2	0	4	0	2	16	0.00337469	Bacteria	Planctomycetes	Planctomycetia	Planctomycetales	U	U
Otu2222	1	1	1	0	0	0	0	0	0	0	0	0	3	0.000632754	Bacteria	Proteobacteria	Deltaproteobacteria	Syntrophobacterales	Syntrophobacteraceae	U
Otu2223	0	0	0	0	0	0	0	0	0	2	5	0	7	0.00147643	U	U	U	U	U	U
Otu2224	1	3	0	7	7	10	1	9	5	5	2	0	50	0.0105459	Bacteria	Firmicutes	U	U	U	U
Otu2225	2	1	0	0	1	0	4	2	3	2	3	1	19	0.00400744	Bacteria	U	U	U	U	U
Otu2226	5	1	5	0	4	4	1	2	4	8	1	5	40	0.00843672	Bacteria	Proteobacteria	Deltaproteobacteria	Myxococcales	U	U
Otu2227	8	5	0	7	2	3	7	5	7	2	3	2	51	0.0107568	Bacteria	Latescibacteria	U	U	U	Latescibacteria_genera_incertae_sedis
Otu2228	2	0	0	1	0	1	1	0	0	0	0	1	6	0.00126551	Bacteria	U	U	U	U	U
Otu2229	0	0	0	0	0	0	1	1	1	2	3	5	13	0.00274193	Bacteria	BRC1	U	U	U	BRC1_genera_incertae_sedis
Otu223	8	2	2	14	15	16	12	22	26	7	3	8	135	0.0284739	Bacteria	Chlamydiae	Chlamydiia	U	U	U
Otu2230	0	0	0	2	0	1	1	3	1	0	0	0	8	0.00168734	Bacteria	Acidobacteria	Acidobacteria_Gp3	U	U	Gp3
Otu2231	2	0	0	1	0	0	5	2	2	0	0	3	15	0.00316377	Bacteria	U	U	U	U	U
Otu2232	2	5	3	0	0	0	0	0	1	0	4	1	16	0.00337469	Bacteria	Proteobacteria	Betaproteobacteria	U	U	U
Otu2233	1	0	1	2	6	1	1	0	1	2	1	2	18	0.00379652	Bacteria	Planctomycetes	Planctomycetia	Planctomycetales	Planctomycetaceae	U
Otu2234	0	0	0	1	2	0	1	0	1	0	0	1	6	0.00126551	Bacteria	Acidobacteria	Acidobacteria_Gp6	U	U	Gp6
Otu2235	0	0	0	3	1	3	0	0	2	0	0	0	9	0.00189826	Bacteria	U	U	U	U	U
Otu2237	0	0	0	1	0	2	2	2	2	0	2	0	11	0.0023201	Bacteria	Planctomycetes	Planctomycetia	Planctomycetales	Planctomycetaceae	U
Otu2238	0	0	0	2	4	0	1	0	0	0	0	0	7	0.00147643	Bacteria	U	U	U	U	U
Otu2239	0	1	1	0	1	1	6	1	1	2	3	3	20	0.00421836	Bacteria	Candidatus_Saccharibacteria	U	U	U	Saccharibacteria_genera_incertae_sedis
Otu224	8	11	6	38	27	42	53	46	59	21	29	22	362	0.0763523	Bacteria	Proteobacteria	U	U	U	U
Otu2240	0	4	1	0	0	6	0	0	1	0	0	0	12	0.00253102	Bacteria	U	U	U	U	U
Otu2242	0	3	0	7	4	3	9	9	10	1	2	2	50	0.0105459	Bacteria	U	U	U	U	U
Otu2243	0	4	0	0	1	0	1	0	1	2	1	0	10	0.00210918	Bacteria	Planctomycetes	Planctomycetia	Planctomycetales	Planctomycetaceae	U
Otu2244	1	1	0	3	1	1	0	0	0	2	0	2	11	0.0023201	Bacteria	Firmicutes	Bacilli	Bacillales	Paenibacillaceae_1	U
Otu2245	0	0	0	0	2	1	2	0	0	1	0	3	9	0.00189826	Bacteria	Proteobacteria	Deltaproteobacteria	U	U	U
Otu2246	0	0	0	1	3	3	1	1	0	1	0	2	12	0.00253102	Bacteria	U	U	U	U	U
Otu2247	0	2	0	0	0	0	0	1	0	0	0	0	3	0.000632754	Bacteria	U	U	U	U	U
Otu2249	2	0	0	14	2	8	20	39	32	0	0	1	118	0.0248883	Bacteria	Proteobacteria	Betaproteobacteria	U	U	U
Otu225	36	19	40	4	9	0	7	9	8	24	25	32	213	0.0449255	Bacteria	Proteobacteria	Alphaproteobacteria	Rhizobiales	U	U
Otu2250	0	0	0	1	4	4	1	0	2	1	0	0	13	0.00274193	Bacteria	U	U	U	U	U
Otu2251	0	0	0	0	2	0	8	0	2	0	0	0	12	0.00253102	Bacteria	U	U	U	U	U
Otu2252	0	0	0	1	0	0	4	1	0	0	5	0	11	0.0023201	Bacteria	U	U	U	U	U
Otu2253	5	0	0	1	0	0	1	0	0	1	2	2	12	0.00253102	Bacteria	U	U	U	U	U
Otu2254	16	0	0	1	1	1	1	0	2	1	2	4	29	0.00611662	Bacteria	Firmicutes	Negativicutes	Selenomonadales	Veillonellaceae	U
Otu2255	0	0	0	0	0	0	2	0	1	0	2	0	5	0.00105459	Bacteria	Firmicutes	Clostridia	Clostridiales	Ruminococcaceae	U
Otu2256	0	4	6	1	1	1	0	0	1	4	2	5	25	0.00527295	Bacteria	Chlamydiae	Chlamydiia	Chlamydiales	U	U
Otu2257	6	0	0	0	0	0	0	2	0	0	0	0	8	0.00168734	Bacteria	Firmicutes	Negativicutes	U	U	U
Otu2258	0	0	8	0	0	0	0	1	0	1	0	2	12	0.00253102	Bacteria	Firmicutes	U	U	U	U
Otu2259	2	0	0	0	1	0	2	0	1	4	0	0	10	0.00210918	Bacteria	U	U	U	U	U
Otu226	2	11	6	33	24	17	7	6	24	5	7	9	151	0.0318486	Bacteria	U	U	U	U	U
Otu2260	0	0	1	0	0	1	3	1	3	2	3	0	14	0.00295285	Bacteria	Proteobacteria	Alphaproteobacteria	Rhodospirillales	U	U
Otu2261	0	0	0	0	0	0	1	0	1	3	0	1	6	0.00126551	Bacteria	Proteobacteria	Alphaproteobacteria	U	U	U
Otu2262	2	1	0	1	3	2	2	9	2	0	0	3	25	0.00527295	Bacteria	U	U	U	U	U
Otu2263	0	0	4	2	2	3	1	0	1	0	0	0	13	0.00274193	Bacteria	U	U	U	U	U
Otu2264	0	8	0	0	0	0	0	0	0	0	0	0	8	0.00168734	Bacteria	U	U	U	U	U
Otu2265	7	3	0	1	1	0	1	0	1	2	2	1	19	0.00400744	Bacteria	U	U	U	U	U
Otu2266	0	2	0	4	3	5	3	5	4	0	1	2	29	0.00611662	Bacteria	U	U	U	U	U
Otu2267	0	3	0	1	0	1	0	2	2	1	1	3	14	0.00295285	Bacteria	U	U	U	U	U
Otu2268	2	0	0	1	1	0	1	0	1	3	0	0	9	0.00189826	Bacteria	Gemmatimonadetes	U	U	U	U
Otu2269	0	4	0	0	0	0	1	2	0	4	4	1	16	0.00337469	Bacteria	U	U	U	U	U
Otu227	10	8	5	43	38	36	9	17	21	20	19	21	247	0.0520967	Bacteria	Planctomycetes	Planctomycetia	Planctomycetales	Planctomycetaceae	U
Otu2270	0	0	8	0	0	0	0	0	0	0	0	0	8	0.00168734	Bacteria	U	U	U	U	U
Otu2271	0	0	1	0	0	1	1	0	1	1	1	2	8	0.00168734	Bacteria	Proteobacteria	Betaproteobacteria	Rhodocyclales	Rhodocyclaceae	Zoogloea
Otu2272	0	3	0	7	2	0	2	3	3	0	0	1	21	0.00442928	Bacteria	Chlamydiae	Chlamydiia	Chlamydiales	Parachlamydiaceae	U
Otu2273	1	0	0	0	4	2	4	2	1	1	0	0	15	0.00316377	Bacteria	U	U	U	U	U
Otu2274	0	0	3	0	0	0	0	0	0	1	2	0	6	0.00126551	Bacteria	U	U	U	U	U
Otu2275	0	0	0	1	1	1	1	0	1	0	0	2	7	0.00147643	Bacteria	Planctomycetes	Planctomycetia	Planctomycetales	Planctomycetaceae	U
Otu2276	0	0	5	0	0	0	0	0	0	0	0	0	5	0.00105459	Bacteria	Proteobacteria	Betaproteobacteria	U	U	U
Otu2277	1	3	4	0	0	1	0	0	0	5	2	0	16	0.00337469	Bacteria	Firmicutes	Clostridia	Clostridiales	U	U
Otu2278	0	0	0	4	2	1	1	1	5	0	0	0	14	0.00295285	Bacteria	Proteobacteria	Deltaproteobacteria	Myxococcales	U	U
Otu2279	0	0	0	0	0	0	0	1	0	0	0	1	2	0.000421836	Bacteria	U	U	U	U	U
Otu228	72	33	41	6	9	8	5	8	8	38	41	34	303	0.0639081	Bacteria	Proteobacteria	Deltaproteobacteria	Myxococcales	U	U
Otu2280	0	0	0	0	1	1	4	1	2	0	0	0	9	0.00189826	Bacteria	Firmicutes	Bacilli	Bacillales	Paenibacillaceae_1	Cohnella
Otu2281	0	0	0	1	0	0	0	2	1	0	0	0	4	0.000843672	Bacteria	U	U	U	U	U
Otu2283	0	0	8	0	1	1	3	5	2	2	1	2	25	0.00527295	Bacteria	U	U	U	U	U
Otu2284	0	0	0	0	0	0	1	0	0	0	0	2	3	0.000632754	Bacteria	U	U	U	U	U
Otu2285	0	1	1	0	0	0	0	0	0	5	2	4	13	0.00274193	Bacteria	U	U	U	U	U
Otu2286	0	0	1	0	0	1	0	1	4	1	1	0	9	0.00189826	Bacteria	Proteobacteria	U	U	U	U
Otu2287	0	0	5	0	0	0	0	0	0	0	1	0	6	0.00126551	Bacteria	U	U	U	U	U
Otu2288	0	0	2	2	1	1	1	0	1	0	3	1	12	0.00253102	Bacteria	U	U	U	U	U
Otu2289	0	0	0	0	0	0	5	3	7	0	1	2	18	0.00379652	Bacteria	U	U	U	U	U
Otu229	2	14	5	15	19	21	8	10	8	13	20	20	155	0.0326923	Bacteria	Bacteroidetes	Sphingobacteriia	Sphingobacteriales	Sphingobacteriaceae	Mucilaginibacter
Otu2290	0	0	0	0	0	0	9	1	4	0	0	4	18	0.00379652	Bacteria	Actinobacteria	Actinobacteria	U	U	U
Otu2291	0	0	0	1	1	0	0	0	2	2	0	0	6	0.00126551	Bacteria	Acidobacteria	Acidobacteria_Gp18	U	U	Gp18
Otu2292	0	0	1	0	1	0	0	1	2	0	0	0	5	0.00105459	Bacteria	Bacteroidetes	U	U	U	U
Otu2293	0	0	0	1	0	0	0	0	2	0	0	0	3	0.000632754	Bacteria	Candidatus_Saccharibacteria	U	U	U	Saccharibacteria_genera_incertae_sedis
Otu2294	0	0	1	0	0	0	0	0	1	2	1	0	5	0.00105459	Bacteria	Planctomycetes	U	U	U	U
Otu2295	0	2	0	0	1	0	0	0	0	0	2	0	5	0.00105459	Bacteria	U	U	U	U	U
Otu2296	0	0	3	1	1	3	0	0	1	0	0	0	9	0.00189826	Bacteria	Firmicutes	U	U	U	U
Otu2297	4	9	0	7	6	6	4	11	10	3	6	3	69	0.0145533	Bacteria	Gemmatimonadetes	U	U	U	U
Otu2298	4	0	1	0	2	0	2	2	5	0	1	1	18	0.00379652	Bacteria	Planctomycetes	U	U	U	U
Otu2299	8	4	0	0	1	0	0	0	1	11	1	11	37	0.00780396	Bacteria	Proteobacteria	Deltaproteobacteria	Syntrophobacterales	Syntrophaceae	U
Otu23	120	199	143	142	139	145	148	234	182	232	247	208	2139	0.451154	Bacteria	Firmicutes	Bacilli	Bacillales	Alicyclobacillaceae	Tumebacillus
Otu230	9	11	9	43	39	34	65	72	49	19	14	16	380	0.0801488	Bacteria	Proteobacteria	Alphaproteobacteria	Rhizobiales	Methylocystaceae	U
Otu2300	0	0	0	1	1	0	3	0	1	1	0	9	16	0.00337469	Bacteria	Acidobacteria	Acidobacteria_Gp1	U	U	Gp1
Otu2301	0	1	0	8	4	4	11	10	7	3	2	4	54	0.0113896	Bacteria	Planctomycetes	U	U	U	U
Otu2302	0	1	0	7	7	4	2	4	3	4	1	2	35	0.00738213	Bacteria	Verrucomicrobia	Subdivision3	U	U	Subdivision3_genera_incertae_sedis
Otu2303	0	1	0	0	0	0	0	1	0	0	3	1	6	0.00126551	Bacteria	U	U	U	U	U
Otu2304	0	0	0	0	0	1	0	1	0	3	0	0	5	0.00105459	Bacteria	Firmicutes	Clostridia	Clostridiales	Ruminococcaceae	U
Otu2305	2	12	2	1	2	0	1	2	0	3	1	3	29	0.00611662	Bacteria	U	U	U	U	U
Otu2306	0	0	0	2	1	0	0	0	1	3	1	0	8	0.00168734	Bacteria	Firmicutes	Bacilli	Bacillales	Bacillaceae_2	Pullulanibacillus
Otu2307	3	0	0	0	0	0	0	1	0	3	0	0	7	0.00147643	Bacteria	Proteobacteria	Gammaproteobacteria	U	U	U
Otu2308	2	3	0	0	1	1	2	0	0	3	4	5	21	0.00442928	U	U	U	U	U	U
Otu2309	0	4	0	0	1	2	1	1	2	4	1	9	25	0.00527295	Bacteria	U	U	U	U	U
Otu2310	9	4	0	1	0	0	0	0	0	0	1	0	15	0.00316377	Bacteria	Proteobacteria	U	U	U	U
Otu2311	0	2	0	0	0	0	0	0	0	1	0	0	3	0.000632754	Bacteria	Firmicutes	Clostridia	Clostridiales	Ruminococcaceae	U
Otu2312	1	0	0	0	0	0	0	0	0	2	0	0	3	0.000632754	Bacteria	U	U	U	U	U
Otu2313	5	0	4	1	0	0	0	0	0	1	0	0	11	0.0023201	Bacteria	Firmicutes	Clostridia	Clostridiales	Ruminococcaceae	U
Otu2314	0	0	0	1	1	0	1	0	0	0	0	0	3	0.000632754	Bacteria	Firmicutes	Negativicutes	Selenomonadales	Veillonellaceae	U
Otu2315	5	1	0	2	6	5	3	2	3	3	1	3	34	0.00717121	Bacteria	Planctomycetes	Planctomycetia	Planctomycetales	Planctomycetaceae	U
Otu2316	4	14	4	0	0	3	2	1	1	3	2	7	41	0.00864764	Bacteria	Actinobacteria	Actinobacteria	Gaiellales	Gaiellaceae	Gaiella
Otu2317	0	0	0	1	1	0	6	1	3	0	3	4	19	0.00400744	Bacteria	Firmicutes	Clostridia	Clostridiales	Clostridiaceae_1	Clostridium_sensu_stricto
Otu2318	2	1	1	2	2	2	1	2	3	2	1	1	20	0.00421836	Bacteria	Verrucomicrobia	Subdivision3	U	U	Subdivision3_genera_incertae_sedis
Otu2319	0	0	1	0	2	2	1	0	1	0	0	2	9	0.00189826	Bacteria	Proteobacteria	Deltaproteobacteria	Myxococcales	U	U
Otu232	6	2	19	26	5	10	11	13	17	14	20	13	156	0.0329032	Bacteria	Bacteroidetes	Sphingobacteriia	Sphingobacteriales	Chitinophagaceae	U
Otu2320	4	2	0	0	0	0	2	0	0	1	2	4	15	0.00316377	Bacteria	Planctomycetes	Planctomycetia	Planctomycetales	U	U
Otu2321	0	1	1	0	1	0	1	1	2	0	0	3	10	0.00210918	Bacteria	Firmicutes	Negativicutes	Selenomonadales	U	U
Otu2322	4	0	0	0	1	0	0	1	1	1	4	3	15	0.00316377	Bacteria	U	U	U	U	U
Otu2323	0	0	2	2	2	0	6	6	2	0	0	1	21	0.00442928	Bacteria	U	U	U	U	U
Otu2324	0	0	0	2	1	0	4	5	3	1	0	0	16	0.00337469	Bacteria	Proteobacteria	Deltaproteobacteria	Desulfobacterales	U	U
Otu2325	0	0	0	4	9	5	6	1	6	0	1	3	35	0.00738213	Bacteria	Proteobacteria	Betaproteobacteria	Burkholderiales	U	U
Otu2326	0	4	0	1	0	0	0	0	2	2	1	0	10	0.00210918	Bacteria	Acidobacteria	Acidobacteria_Gp3	U	U	U
Otu2327	2	4	0	0	2	0	3	1	2	1	1	0	16	0.00337469	Bacteria	Planctomycetes	Planctomycetia	Planctomycetales	U	U
Otu2328	0	0	0	2	2	0	3	1	3	4	0	0	15	0.00316377	Bacteria	Firmicutes	Negativicutes	U	U	U
Otu2329	0	2	0	0	0	0	0	0	0	1	5	0	8	0.00168734	Bacteria	Proteobacteria	Deltaproteobacteria	Syntrophobacterales	Syntrophobacteraceae	U
Otu233	17	20	21	119	117	93	45	63	49	31	23	65	663	0.139839	Bacteria	Proteobacteria	U	U	U	U
Otu2330	2	4	7	1	1	1	2	0	2	0	2	1	23	0.00485111	Bacteria	Actinobacteria	Actinobacteria	U	U	U
Otu2331	0	1	0	3	4	3	0	3	1	3	0	0	18	0.00379652	Bacteria	Firmicutes	Clostridia	Clostridiales	Heliobacteriaceae	Hydrogenispora
Otu2332	0	4	4	0	0	0	0	0	0	0	3	0	11	0.0023201	Bacteria	Actinobacteria	Actinobacteria	Acidimicrobiales	U	U
Otu2333	0	2	5	1	3	1	3	1	0	5	1	4	26	0.00548387	Bacteria	Firmicutes	Clostridia	U	U	U
Otu2334	0	5	0	1	1	1	2	3	1	1	3	2	20	0.00421836	Bacteria	U	U	U	U	U
Otu2335	0	0	3	0	1	0	0	0	0	0	0	1	5	0.00105459	Bacteria	Planctomycetes	Planctomycetia	Planctomycetales	Planctomycetaceae	U
Otu2336	1	0	0	1	1	0	2	0	1	0	3	5	14	0.00295285	Bacteria	Chlamydiae	Chlamydiia	Chlamydiales	Parachlamydiaceae	U
Otu2337	1	2	6	1	0	0	2	1	1	5	3	6	28	0.0059057	Bacteria	Firmicutes	Clostridia	Clostridiales	Ruminococcaceae	U
Otu2338	0	0	0	3	7	2	1	1	2	0	1	0	17	0.00358561	Bacteria	Firmicutes	Clostridia	Clostridiales	Ruminococcaceae	U
Otu2339	1	3	3	0	1	1	0	0	0	1	3	3	16	0.00337469	Bacteria	U	U	U	U	U
Otu234	19	1	23	51	68	59	33	35	94	8	23	19	433	0.0913275	Bacteria	Firmicutes	Clostridia	Clostridiales	Clostridiaceae_1	Clostridium_sensu_stricto
Otu2340	5	4	0	7	8	6	16	25	12	18	16	10	127	0.0267866	Bacteria	Proteobacteria	Betaproteobacteria	Burkholderiales	Burkholderiaceae	Burkholderia
Otu2341	2	0	0	0	1	1	1	3	2	0	0	0	10	0.00210918	Bacteria	Planctomycetes	Planctomycetia	U	U	U
Otu2342	1	0	3	0	0	0	2	0	0	0	1	0	7	0.00147643	Bacteria	Chloroflexi	Ktedonobacteria	Ktedonobacterales	U	U
Otu2343	1	0	0	2	5	3	12	7	3	1	2	1	37	0.00780396	Bacteria	Firmicutes	Bacilli	U	U	U
Otu2344	1	2	5	4	4	2	6	6	3	14	17	10	74	0.0156079	Bacteria	Verrucomicrobia	Subdivision3	U	U	Subdivision3_genera_incertae_sedis
Otu2345	5	2	2	2	1	3	3	8	13	7	2	5	53	0.0111787	Bacteria	Planctomycetes	Planctomycetia	Planctomycetales	Planctomycetaceae	U
Otu2346	1	0	0	0	1	0	0	0	2	0	1	3	8	0.00168734	Bacteria	Actinobacteria	Actinobacteria	Actinomycetales	Micromonosporaceae	Planosporangium
Otu2347	0	0	0	0	0	0	0	0	0	0	7	2	9	0.00189826	Bacteria	U	U	U	U	U
Otu2348	3	4	0	2	3	1	3	2	1	5	0	2	26	0.00548387	Bacteria	Chlamydiae	Chlamydiia	Chlamydiales	U	U
Otu2349	0	1	1	0	1	2	1	0	5	0	0	0	11	0.0023201	Bacteria	U	U	U	U	U
Otu2350	2	0	0	0	2	0	0	3	0	3	1	2	13	0.00274193	Bacteria	Verrucomicrobia	Subdivision3	U	U	Subdivision3_genera_incertae_sedis
Otu2351	6	0	1	4	3	5	5	4	4	14	9	3	58	0.0122332	Bacteria	Planctomycetes	Planctomycetia	Planctomycetales	Planctomycetaceae	U
Otu2352	0	2	0	0	0	0	0	0	0	0	0	0	2	0.000421836	Bacteria	Planctomycetes	Planctomycetia	Planctomycetales	Planctomycetaceae	U
Otu2353	1	2	2	0	3	3	0	1	1	1	9	1	24	0.00506203	Bacteria	Firmicutes	Bacilli	Bacillales	U	U
Otu2354	1	0	0	3	3	3	3	4	5	0	3	0	25	0.00527295	Bacteria	Planctomycetes	U	U	U	U
Otu2355	0	0	0	0	0	1	0	0	0	2	2	0	5	0.00105459	Bacteria	Proteobacteria	Deltaproteobacteria	Syntrophobacterales	Syntrophobacteraceae	Syntrophobacter
Otu2356	0	0	2	0	0	0	0	0	0	1	0	0	3	0.000632754	Bacteria	U	U	U	U	U
Otu2357	0	1	0	0	0	1	0	1	1	0	2	0	6	0.00126551	U	U	U	U	U	U
Otu2358	2	8	0	1	1	0	0	0	2	1	3	1	19	0.00400744	Bacteria	U	U	U	U	U
Otu2359	0	0	0	1	0	0	0	0	0	2	1	5	9	0.00189826	Bacteria	Firmicutes	U	U	U	U
Otu236	6	1	0	47	72	94	7	19	19	8	7	12	292	0.061588	Bacteria	Proteobacteria	Deltaproteobacteria	Myxococcales	Cystobacteraceae	U
Otu2360	0	0	0	4	4	2	3	2	1	3	3	3	25	0.00527295	Bacteria	U	U	U	U	U
Otu2361	0	0	0	2	2	1	5	5	2	2	3	5	27	0.00569478	Bacteria	Proteobacteria	Alphaproteobacteria	Rhodospirillales	U	U
Otu2362	0	0	0	6	3	3	0	6	3	2	1	0	24	0.00506203	Bacteria	U	U	U	U	U
Otu2363	6	0	0	0	0	0	0	0	0	0	2	0	8	0.00168734	Bacteria	U	U	U	U	U
Otu2364	4	0	0	2	3	3	1	2	1	1	4	1	22	0.0046402	Bacteria	Planctomycetes	Planctomycetia	Planctomycetales	Planctomycetaceae	U
Otu2365	0	0	3	0	0	0	0	0	0	0	0	1	4	0.000843672	Bacteria	Planctomycetes	Planctomycetia	Planctomycetales	Planctomycetaceae	U
Otu2366	0	0	0	0	1	0	1	0	0	0	0	0	2	0.000421836	Bacteria	Firmicutes	Clostridia	U	U	U
Otu2367	1	2	3	0	0	0	0	0	0	2	1	6	15	0.00316377	Bacteria	U	U	U	U	U
Otu2368	0	1	0	3	0	3	3	4	3	1	0	0	18	0.00379652	Bacteria	Firmicutes	Clostridia	Clostridiales	Peptococcaceae_1	Desulfitobacterium
Otu2369	7	2	4	8	14	11	12	11	8	2	12	9	100	0.0210918	Bacteria	Proteobacteria	Deltaproteobacteria	Desulfuromonadales	Geobacteraceae	Geobacter
Otu237	61	44	25	9	10	7	20	3	7	41	34	47	308	0.0649627	Bacteria	Proteobacteria	Alphaproteobacteria	Rhodospirillales	U	U
Otu2370	14	17	21	6	5	3	4	5	4	14	18	14	125	0.0263647	Bacteria	Firmicutes	Bacilli	Bacillales	Paenibacillaceae_1	U
Otu2371	0	0	5	0	0	0	0	0	0	0	0	0	5	0.00105459	Bacteria	Firmicutes	Negativicutes	U	U	U
Otu2372	2	0	5	0	0	0	0	0	0	2	0	1	10	0.00210918	Bacteria	Proteobacteria	Betaproteobacteria	Burkholderiales	Comamonadaceae	Curvibacter
Otu2373	1	17	0	0	1	0	1	1	0	0	0	1	22	0.0046402	Bacteria	Firmicutes	Clostridia	Clostridiales	Ruminococcaceae	U
Otu2374	0	2	0	1	0	1	0	0	0	0	1	2	7	0.00147643	Bacteria	Chlamydiae	U	U	U	U
Otu2375	46	47	15	13	10	23	14	19	10	27	38	24	286	0.0603225	Bacteria	U	U	U	U	U
Otu2376	1	0	0	0	0	0	0	0	0	3	1	3	8	0.00168734	Bacteria	Firmicutes	Bacilli	Bacillales	U	U
Otu2377	19	17	13	1	0	2	2	4	1	19	13	19	110	0.023201	Bacteria	U	U	U	U	U
Otu2378	0	0	1	3	2	3	16	8	7	0	1	0	41	0.00864764	Bacteria	Firmicutes	Clostridia	Clostridiales	Ruminococcaceae	U
Otu2379	0	0	0	1	0	0	0	3	1	0	1	1	7	0.00147643	Bacteria	U	U	U	U	U
Otu238	8	8	7	26	16	20	25	17	23	13	17	14	194	0.0409181	Bacteria	Planctomycetes	Planctomycetia	Planctomycetales	Planctomycetaceae	U
Otu2380	0	1	0	1	0	1	0	2	0	2	3	0	10	0.00210918	Bacteria	U	U	U	U	U
Otu2381	0	2	0	1	0	0	1	1	0	0	0	0	5	0.00105459	Bacteria	BRC1	U	U	U	BRC1_genera_incertae_sedis
Otu2382	0	3	0	1	2	4	1	3	2	0	4	1	21	0.00442928	Bacteria	Proteobacteria	Deltaproteobacteria	Myxococcales	U	U
Otu2383	0	0	1	0	1	4	4	2	4	1	1	0	18	0.00379652	Bacteria	U	U	U	U	U
Otu2384	1	3	0	0	0	0	0	0	0	0	0	1	5	0.00105459	Bacteria	Proteobacteria	Alphaproteobacteria	Rhizobiales	Hyphomicrobiaceae	U
Otu2385	2	0	0	1	1	0	0	0	0	3	1	1	9	0.00189826	Bacteria	Firmicutes	Clostridia	Clostridiales	Syntrophomonadaceae	Syntrophomonas
Otu2386	0	0	0	1	1	0	1	0	3	0	1	0	7	0.00147643	Bacteria	Firmicutes	Clostridia	Clostridiales	Lachnospiraceae	Clostridium_XlVa
Otu2387	2	0	0	0	0	0	0	0	0	0	0	0	2	0.000421836	Bacteria	U	U	U	U	U
Otu2388	0	0	0	7	0	1	2	2	3	0	0	0	15	0.00316377	Bacteria	U	U	U	U	U
Otu2389	0	2	0	0	1	1	1	1	1	2	2	4	15	0.00316377	Bacteria	Candidatus_Saccharibacteria	U	U	U	Saccharibacteria_genera_incertae_sedis
Otu239	9	19	11	57	39	51	31	31	34	41	36	70	429	0.0904838	Bacteria	Firmicutes	U	U	U	U
Otu2390	1	0	1	0	0	0	1	0	2	0	0	0	5	0.00105459	Bacteria	Actinobacteria	Actinobacteria	Solirubrobacterales	U	U
Otu2391	6	7	7	11	8	7	9	6	10	11	8	21	111	0.0234119	Bacteria	Proteobacteria	Gammaproteobacteria	U	U	U
Otu2392	3	0	0	2	1	2	0	0	2	12	2	3	27	0.00569478	Bacteria	Planctomycetes	Planctomycetia	Planctomycetales	Planctomycetaceae	Aquisphaera
Otu2393	0	1	0	8	2	6	4	4	4	2	0	0	31	0.00653846	Bacteria	Acidobacteria	Acidobacteria_Gp12	U	U	Gp12
Otu2394	2	1	2	0	0	0	0	0	0	2	1	1	9	0.00189826	Bacteria	Acidobacteria	Acidobacteria_Gp18	U	U	Gp18
Otu2395	0	0	0	0	1	1	0	0	1	0	0	3	6	0.00126551	Bacteria	Firmicutes	Bacilli	Bacillales	Alicyclobacillaceae	Alicyclobacillus
Otu2396	0	0	0	0	0	0	1	1	0	0	0	0	2	0.000421836	Bacteria	U	U	U	U	U
Otu2397	0	0	0	0	1	1	0	1	1	0	0	0	4	0.000843672	Bacteria	Chlamydiae	Chlamydiia	Chlamydiales	U	U
Otu2398	1	1	0	0	0	0	1	1	1	0	0	2	7	0.00147643	Bacteria	Chloroflexi	Anaerolineae	U	U	U
Otu2399	0	0	0	2	1	1	1	1	3	2	1	1	13	0.00274193	Bacteria	U	U	U	U	U
Otu240	0	105	0	0	0	0	0	0	0	0	9	0	114	0.0240446	Bacteria	Planctomycetes	Planctomycetia	Planctomycetales	Planctomycetaceae	U
Otu2400	1	3	0	0	0	1	0	1	0	0	5	2	13	0.00274193	Bacteria	Chlamydiae	U	U	U	U
Otu2401	0	0	0	4	6	4	4	4	4	2	2	2	32	0.00674937	Bacteria	U	U	U	U	U
Otu2402	1	0	2	0	0	1	0	0	1	0	0	1	6	0.00126551	Bacteria	Verrucomicrobia	Spartobacteria	U	U	Spartobacteria_genera_incertae_sedis
Otu2403	3	5	3	0	0	0	0	1	2	6	2	7	29	0.00611662	Bacteria	U	U	U	U	U
Otu2404	0	0	0	1	1	1	1	1	0	4	1	0	10	0.00210918	Bacteria	Firmicutes	U	U	U	U
Otu2405	0	0	0	1	0	0	0	1	0	2	1	0	5	0.00105459	Bacteria	Firmicutes	Bacilli	Bacillales	Paenibacillaceae_1	Brevibacillus
Otu2406	0	0	0	0	4	0	0	0	0	0	0	0	4	0.000843672	Bacteria	Firmicutes	Negativicutes	Selenomonadales	Veillonellaceae	U
Otu2407	5	1	3	0	0	0	2	0	0	0	0	2	13	0.00274193	Bacteria	Planctomycetes	U	U	U	U
Otu2408	0	0	0	4	1	2	9	2	4	0	2	3	27	0.00569478	Bacteria	Firmicutes	Clostridia	U	U	U
Otu2409	0	0	0	0	0	0	1	3	0	2	0	0	6	0.00126551	Bacteria	U	U	U	U	U
Otu241	9	3	14	43	54	50	31	35	43	30	10	20	342	0.0721339	Bacteria	Proteobacteria	Deltaproteobacteria	Myxococcales	Polyangiaceae	U
Otu2410	0	0	0	5	2	1	1	1	3	1	0	1	15	0.00316377	Bacteria	Proteobacteria	Alphaproteobacteria	Caulobacterales	Caulobacteraceae	Phenylobacterium
Otu2411	1	0	0	1	1	0	0	3	1	0	2	0	9	0.00189826	Bacteria	Planctomycetes	Planctomycetia	Planctomycetales	Planctomycetaceae	U
Otu2412	0	0	0	1	1	1	0	0	2	0	0	0	5	0.00105459	Bacteria	U	U	U	U	U
Otu2413	1	0	0	2	2	0	3	6	5	0	1	0	20	0.00421836	Bacteria	Bacteroidetes	U	U	U	U
Otu2414	1	1	7	3	0	1	2	2	0	6	5	1	29	0.00611662	Bacteria	U	U	U	U	U
Otu2415	6	0	0	1	0	0	0	0	0	5	1	1	14	0.00295285	Bacteria	Planctomycetes	Planctomycetia	Planctomycetales	U	U
Otu2416	0	0	2	2	2	1	0	0	0	0	0	0	7	0.00147643	Bacteria	Proteobacteria	U	U	U	U
Otu2417	0	0	0	1	0	1	1	0	1	0	0	0	4	0.000843672	Bacteria	U	U	U	U	U
Otu2418	0	1	0	12	21	15	11	9	17	2	3	9	100	0.0210918	Bacteria	Verrucomicrobia	Opitutae	Opitutales	Opitutaceae	Opitutus
Otu242	7	4	2	26	28	31	13	19	27	3	3	9	172	0.0362779	Bacteria	Acidobacteria	Acidobacteria_Gp1	U	U	Gp1
Otu2420	0	0	1	1	0	0	2	1	5	2	1	2	15	0.00316377	Bacteria	Proteobacteria	Alphaproteobacteria	Caulobacterales	Caulobacteraceae	Phenylobacterium
Otu2421	0	0	0	0	0	4	0	0	0	0	0	0	4	0.000843672	Bacteria	Planctomycetes	U	U	U	U
Otu2422	2	1	1	1	2	4	1	1	3	1	0	1	18	0.00379652	Bacteria	Actinobacteria	Actinobacteria	Actinomycetales	Pseudonocardiaceae	Pseudonocardia
Otu2423	0	3	0	0	0	0	3	2	1	0	1	0	10	0.00210918	Bacteria	U	U	U	U	U
Otu2424	4	3	7	2	0	1	1	1	0	2	1	5	27	0.00569478	Bacteria	U	U	U	U	U
Otu2425	7	13	12	6	0	5	1	2	1	7	12	14	80	0.0168734	Bacteria	Firmicutes	U	U	U	U
Otu2426	3	0	0	0	1	4	0	2	0	0	0	0	10	0.00210918	Bacteria	Firmicutes	Clostridia	Clostridiales	Ruminococcaceae	U
Otu2427	0	0	0	0	0	0	0	0	0	0	0	2	2	0.000421836	Bacteria	Candidatus_Saccharibacteria	U	U	U	Saccharibacteria_genera_incertae_sedis
Otu2428	0	0	0	2	1	0	2	4	0	0	1	6	16	0.00337469	Bacteria	U	U	U	U	U
Otu2429	0	0	5	2	1	0	3	0	0	0	0	0	11	0.0023201	Bacteria	Proteobacteria	Deltaproteobacteria	Myxococcales	U	U
Otu243	3	4	1	52	59	38	18	25	28	7	11	9	255	0.0537841	Bacteria	U	U	U	U	U
Otu2430	1	0	0	1	1	0	1	1	3	2	1	4	15	0.00316377	Bacteria	Actinobacteria	Actinobacteria	Gaiellales	Gaiellaceae	Gaiella
Otu2431	61	79	86	634	566	482	285	434	384	178	239	202	3630	0.765632	Bacteria	U	U	U	U	U
Otu2432	0	0	0	2	0	1	0	2	0	0	2	0	7	0.00147643	Bacteria	Actinobacteria	Actinobacteria	U	U	U
Otu2433	0	1	0	1	1	0	0	2	3	3	1	0	12	0.00253102	Bacteria	U	U	U	U	U
Otu2434	0	0	5	1	0	0	1	1	0	1	1	0	10	0.00210918	Bacteria	Planctomycetes	Planctomycetia	Planctomycetales	Planctomycetaceae	U
Otu2435	0	0	0	0	0	1	0	0	1	0	0	0	2	0.000421836	Bacteria	U	U	U	U	U
Otu2436	0	0	0	2	3	1	1	1	0	3	0	0	11	0.0023201	Bacteria	Actinobacteria	Actinobacteria	U	U	U
Otu2437	0	0	1	0	0	2	3	4	1	2	2	2	17	0.00358561	Bacteria	Proteobacteria	Alphaproteobacteria	Rhizobiales	Methylobacteriaceae	Methylobacterium
Otu2439	6	0	0	0	0	0	0	0	0	0	0	0	6	0.00126551	Bacteria	U	U	U	U	U
Otu244	10	15	8	68	57	62	26	33	45	24	26	37	411	0.0866873	Bacteria	U	U	U	U	U
Otu2440	0	0	4	0	1	0	0	3	1	2	0	0	11	0.0023201	Bacteria	Actinobacteria	Actinobacteria	U	U	U
Otu2441	0	0	0	0	0	0	3	0	1	0	0	0	4	0.000843672	Bacteria	Proteobacteria	Deltaproteobacteria	Syntrophobacterales	Syntrophobacteraceae	Syntrophobacter
Otu2442	0	0	0	1	0	0	0	0	3	0	0	1	5	0.00105459	Bacteria	Verrucomicrobia	Subdivision3	U	U	Subdivision3_genera_incertae_sedis
Otu2444	0	0	0	1	3	1	0	0	1	0	1	2	9	0.00189826	Bacteria	Planctomycetes	Planctomycetia	Planctomycetales	Planctomycetaceae	Schlesneria
Otu2445	0	0	0	0	1	0	0	1	0	1	0	0	3	0.000632754	Bacteria	Proteobacteria	Deltaproteobacteria	Myxococcales	U	U
Otu2446	14	7	10	1	3	4	7	8	4	15	15	10	98	0.02067	Bacteria	Proteobacteria	Gammaproteobacteria	U	U	U
Otu2447	0	0	1	0	0	0	1	0	0	0	0	4	6	0.00126551	Bacteria	Firmicutes	Bacilli	Bacillales	U	U
Otu2448	0	0	0	1	1	0	0	1	0	1	0	1	5	0.00105459	Bacteria	Deinococcus-Thermus	Deinococci	Deinococcales	Deinococcaceae	Deinococcus
Otu2449	3	3	3	3	1	0	2	1	2	6	0	5	29	0.00611662	Bacteria	Actinobacteria	Actinobacteria	Solirubrobacterales	U	U
Otu245	7	12	16	116	142	93	66	63	90	25	20	43	693	0.146166	Bacteria	Proteobacteria	Deltaproteobacteria	U	U	U
Otu2450	0	0	1	0	0	0	3	1	0	0	2	1	8	0.00168734	Bacteria	Acidobacteria	Acidobacteria_Gp1	U	U	Gp1
Otu2451	0	0	0	2	1	0	0	2	1	0	1	1	8	0.00168734	Bacteria	Actinobacteria	Actinobacteria	Actinomycetales	Micromonosporaceae	U
Otu2453	3	0	2	1	3	2	4	6	3	0	1	0	25	0.00527295	Bacteria	U	U	U	U	U
Otu2455	0	0	0	0	0	0	0	0	0	3	0	0	3	0.000632754	Bacteria	Verrucomicrobia	Spartobacteria	g:Spartobacteria_genera_incertae_sedis	U	U
Otu2456	0	0	0	0	0	0	2	2	1	1	1	1	8	0.00168734	Bacteria	U	U	U	U	U
Otu2457	1	0	0	3	1	0	4	0	2	0	3	6	20	0.00421836	Bacteria	U	U	U	U	U
Otu2458	11	13	5	2	1	0	2	2	1	9	6	1	53	0.0111787	Bacteria	Candidatus_Saccharibacteria	U	U	U	Saccharibacteria_genera_incertae_sedis
Otu2459	1	2	1	0	1	1	1	0	0	1	0	0	8	0.00168734	Bacteria	Firmicutes	Clostridia	U	U	U
Otu246	7	6	3	54	104	93	7	13	5	9	5	13	319	0.0672828	Bacteria	U	U	U	U	U
Otu2460	0	0	0	0	0	1	1	0	1	0	2	1	6	0.00126551	Bacteria	Actinobacteria	Actinobacteria	Gaiellales	Gaiellaceae	Gaiella
Otu2461	0	0	0	0	1	0	1	0	0	0	1	0	3	0.000632754	Bacteria	Planctomycetes	Planctomycetia	Planctomycetales	U	U
Otu2462	1	2	0	1	1	2	0	0	2	0	0	0	9	0.00189826	Bacteria	U	U	U	U	U
Otu2463	0	0	0	3	1	0	1	3	6	1	1	0	16	0.00337469	Bacteria	Proteobacteria	U	U	U	U
Otu2464	1	0	0	3	1	2	1	1	0	0	1	0	10	0.00210918	Bacteria	U	U	U	U	U
Otu2465	4	0	5	0	0	0	0	0	0	0	0	0	9	0.00189826	Bacteria	U	U	U	U	U
Otu2467	0	6	3	0	0	0	1	5	3	3	10	2	33	0.00696029	Bacteria	Spirochaetes	U	U	U	U
Otu2468	0	0	6	0	0	0	0	0	1	2	0	0	9	0.00189826	Bacteria	Proteobacteria	Deltaproteobacteria	U	U	U
Otu2469	0	0	0	3	12	16	5	3	5	1	1	2	48	0.0101241	Bacteria	Proteobacteria	U	U	U	U
Otu247	20	29	19	5	5	12	17	15	17	17	23	0	179	0.0377543	Bacteria	Verrucomicrobia	Subdivision3	U	U	Subdivision3_genera_incertae_sedis
Otu2470	3	0	3	0	3	0	2	0	1	2	1	6	21	0.00442928	Bacteria	U	U	U	U	U
Otu2471	0	1	4	0	0	1	0	0	0	2	0	0	8	0.00168734	Bacteria	Proteobacteria	Gammaproteobacteria	Pseudomonadales	Pseudomonadaceae	Pseudomonas
Otu2472	0	0	0	1	0	0	1	2	1	0	0	0	5	0.00105459	Bacteria	Firmicutes	Clostridia	Clostridiales	U	U
Otu2473	1	0	0	0	0	0	3	1	1	0	1	0	7	0.00147643	Bacteria	Proteobacteria	Gammaproteobacteria	U	U	U
Otu2474	1	0	0	2	2	0	3	4	3	0	2	1	18	0.00379652	Bacteria	Acidobacteria	Acidobacteria_Gp2	U	U	Gp2
Otu2475	1	0	0	0	0	0	0	1	0	0	0	0	2	0.000421836	Bacteria	U	U	U	U	U
Otu2476	0	0	0	0	1	0	2	1	0	0	0	1	5	0.00105459	Bacteria	Acidobacteria	Acidobacteria_Gp3	U	U	Gp3
Otu2477	0	0	0	0	5	5	0	0	1	0	0	0	11	0.0023201	Bacteria	U	U	U	U	U
Otu2478	1	1	1	0	0	0	0	1	0	1	2	1	8	0.00168734	Bacteria	U	U	U	U	U
Otu2479	3	0	0	0	0	0	0	0	0	0	0	0	3	0.000632754	Bacteria	Firmicutes	U	U	U	U
Otu248	2	4	0	22	53	31	12	19	15	5	6	8	177	0.0373325	Bacteria	Chloroflexi	Anaerolineae	Anaerolineales	Anaerolineaceae	U
Otu2480	0	0	0	0	0	0	1	2	2	0	0	0	5	0.00105459	Bacteria	U	U	U	U	U
Otu2481	0	0	0	0	1	0	1	0	0	0	1	0	3	0.000632754	Bacteria	Verrucomicrobia	Subdivision3	U	U	Subdivision3_genera_incertae_sedis
Otu2482	4	0	0	0	0	0	0	1	2	4	1	1	13	0.00274193	Bacteria	U	U	U	U	U
Otu2483	0	0	1	3	2	2	4	5	4	1	1	0	23	0.00485111	Bacteria	U	U	U	U	U
Otu2484	0	0	0	0	1	0	1	0	0	0	1	1	4	0.000843672	Bacteria	U	U	U	U	U
Otu2485	3	0	0	0	0	0	0	0	0	0	0	0	3	0.000632754	Bacteria	U	U	U	U	U
Otu2486	0	2	1	0	0	1	0	0	0	0	0	0	4	0.000843672	Bacteria	Firmicutes	U	U	U	U
Otu2487	2	0	0	0	0	0	0	0	0	4	0	0	6	0.00126551	Bacteria	U	U	U	U	U
Otu249	12	11	16	35	61	36	36	34	44	18	18	37	358	0.0755086	Bacteria	Proteobacteria	Alphaproteobacteria	Sphingomonadales	U	U
Otu2490	0	0	0	1	2	0	1	2	2	0	1	0	9	0.00189826	Bacteria	Acidobacteria	Acidobacteria_Gp1	U	U	Gp1
Otu2491	0	0	0	0	4	2	0	2	4	0	1	1	14	0.00295285	Bacteria	Proteobacteria	Alphaproteobacteria	Rhodospirillales	Acetobacteraceae	U
Otu2492	6	4	0	2	0	1	3	2	1	1	2	2	24	0.00506203	Bacteria	Actinobacteria	Actinobacteria	Solirubrobacterales	U	U
Otu2493	1	1	0	0	0	1	0	0	0	0	0	0	3	0.000632754	Bacteria	Planctomycetes	Planctomycetia	Planctomycetales	Planctomycetaceae	U
Otu2494	0	0	0	0	1	0	0	0	0	0	2	0	3	0.000632754	Bacteria	Firmicutes	Bacilli	Bacillales	Paenibacillaceae_1	Paenibacillus
Otu2495	0	0	0	0	1	0	0	0	0	2	0	0	3	0.000632754	Bacteria	Bacteroidetes	U	U	U	U
Otu2496	3	0	0	0	0	0	0	0	0	0	0	0	3	0.000632754	Bacteria	U	U	U	U	U
Otu2497	5	0	1	0	0	0	1	0	1	0	0	1	9	0.00189826	Bacteria	Bacteroidetes	U	U	U	U
Otu2498	0	0	0	2	0	0	0	0	2	0	1	0	5	0.00105459	Bacteria	U	U	U	U	U
Otu2499	0	0	0	0	0	0	0	0	1	0	0	2	3	0.000632754	Bacteria	U	U	U	U	U
Otu25	414	358	344	82	68	80	183	134	83	278	249	277	2550	0.537841	Bacteria	Planctomycetes	Planctomycetia	Planctomycetales	Planctomycetaceae	U
Otu250	173	63	77	14	16	14	19	12	9	71	73	87	628	0.132456	Bacteria	Firmicutes	Bacilli	Bacillales	Bacillaceae_1	Bacillus
Otu2500	1	1	1	3	3	1	1	8	4	0	1	0	24	0.00506203	Bacteria	Firmicutes	Clostridia	Clostridiales	Ruminococcaceae	U
Otu2501	11	4	8	14	7	7	11	13	9	11	14	19	128	0.0269975	Bacteria	Acidobacteria	Acidobacteria_Gp6	U	U	Gp6
Otu2502	0	1	0	4	3	0	6	3	5	0	0	1	23	0.00485111	Bacteria	Planctomycetes	Planctomycetia	Planctomycetales	Planctomycetaceae	U
Otu2503	0	0	0	0	0	0	0	0	0	0	0	4	4	0.000843672	Bacteria	U	U	U	U	U
Otu2504	4	1	0	0	0	0	0	0	0	0	0	0	5	0.00105459	Bacteria	Proteobacteria	Deltaproteobacteria	Bdellovibrionales	Bdellovibrionaceae	Bdellovibrio
Otu2505	2	0	0	0	0	0	0	0	0	2	0	1	5	0.00105459	Bacteria	Firmicutes	Clostridia	Clostridiales	Lachnospiraceae	Cellulosilyticum
Otu2506	0	1	0	2	2	2	2	5	1	0	1	0	16	0.00337469	Bacteria	Firmicutes	Clostridia	Clostridiales	U	U
Otu2507	3	0	0	1	1	1	0	0	0	0	0	0	6	0.00126551	Bacteria	U	U	U	U	U
Otu2508	1	0	0	0	0	0	0	1	1	1	1	0	5	0.00105459	Bacteria	U	U	U	U	U
Otu2509	11	1	0	0	0	0	0	0	0	0	0	0	12	0.00253102	Bacteria	U	U	U	U	U
Otu251	23	62	22	20	22	21	18	24	19	27	24	17	299	0.0630645	Bacteria	Proteobacteria	Gammaproteobacteria	Legionellales	Legionellaceae	Legionella
Otu2510	1	0	0	3	1	2	2	0	1	0	0	0	10	0.00210918	Bacteria	U	U	U	U	U
Otu2511	5	8	4	8	10	7	29	25	12	12	16	10	146	0.030794	Bacteria	Acidobacteria	Acidobacteria_Gp13	U	U	Gp13
Otu2512	0	0	0	5	4	2	5	6	3	0	0	0	25	0.00527295	Bacteria	Firmicutes	Bacilli	Bacillales	U	U
Otu2513	0	0	0	0	3	1	1	4	3	1	4	1	18	0.00379652	Bacteria	U	U	U	U	U
Otu2514	0	2	0	1	0	2	1	1	0	0	1	4	12	0.00253102	Bacteria	U	U	U	U	U
Otu2515	0	0	4	0	0	0	0	0	0	0	0	0	4	0.000843672	Bacteria	U	U	U	U	U
Otu2516	1	1	1	1	1	0	0	1	4	0	5	4	19	0.00400744	Bacteria	Firmicutes	Bacilli	Bacillales	Paenibacillaceae_1	Brevibacillus
Otu2517	0	1	0	0	0	2	0	0	1	1	0	1	6	0.00126551	Bacteria	U	U	U	U	U
Otu2518	0	1	1	0	0	0	1	0	0	0	2	0	5	0.00105459	Bacteria	Planctomycetes	Planctomycetia	Planctomycetales	Planctomycetaceae	U
Otu252	33	24	11	25	23	11	30	14	21	31	21	31	275	0.0580024	Bacteria	U	U	U	U	U
Otu2520	0	2	0	1	0	2	3	5	1	3	0	1	18	0.00379652	Bacteria	U	U	U	U	U
Otu2521	2	0	2	1	6	2	7	4	5	1	1	1	32	0.00674937	Bacteria	Verrucomicrobia	Spartobacteria	U	U	Spartobacteria_genera_incertae_sedis
Otu2522	0	0	0	0	0	2	0	2	1	1	0	1	7	0.00147643	Bacteria	Acidobacteria	U	U	U	U
Otu2523	1	1	0	0	1	0	3	1	0	3	2	1	13	0.00274193	Bacteria	U	U	U	U	U
Otu2524	3	1	3	0	2	0	6	4	1	5	2	3	30	0.00632754	Bacteria	Planctomycetes	Planctomycetia	Planctomycetales	Planctomycetaceae	U
Otu2525	0	0	0	0	0	1	0	0	0	0	1	0	2	0.000421836	Bacteria	U	U	U	U	U
Otu2526	0	0	0	0	0	0	2	0	0	1	0	0	3	0.000632754	Bacteria	U	U	U	U	U
Otu2527	0	0	0	0	0	0	0	0	0	2	0	0	2	0.000421836	Bacteria	Planctomycetes	Planctomycetia	U	U	U
Otu2528	0	3	0	0	0	0	0	1	0	0	0	0	4	0.000843672	Bacteria	Proteobacteria	U	U	U	U
Otu2529	0	0	0	0	1	0	2	0	0	0	1	1	5	0.00105459	Bacteria	Firmicutes	Clostridia	Clostridiales	Clostridiaceae_1	U
Otu253	21	64	38	0	1	1	0	0	0	0	2	0	127	0.0267866	Bacteria	Planctomycetes	Planctomycetia	U	U	U
Otu2530	0	0	0	0	0	0	0	0	0	2	0	0	2	0.000421836	Bacteria	Proteobacteria	Alphaproteobacteria	Rhizobiales	Beijerinckiaceae	U
Otu2531	0	0	0	0	1	0	3	1	2	1	2	0	10	0.00210918	Bacteria	Firmicutes	Clostridia	Clostridiales	Clostridiaceae_1	U
Otu2532	1	0	0	0	1	2	7	2	2	2	2	0	19	0.00400744	Bacteria	U	U	U	U	U
Otu2533	2	1	6	0	0	0	0	1	2	1	3	2	18	0.00379652	Bacteria	U	U	U	U	U
Otu2534	1	7	0	0	1	0	0	1	0	2	1	0	13	0.00274193	Bacteria	Firmicutes	Negativicutes	Selenomonadales	U	U
Otu2535	1	1	4	0	1	1	1	0	0	1	0	0	10	0.00210918	Bacteria	Firmicutes	Clostridia	Clostridiales	Ruminococcaceae	U
Otu2536	0	1	0	3	5	1	1	1	3	3	0	0	18	0.00379652	Bacteria	Firmicutes	Negativicutes	Selenomonadales	Veillonellaceae	U
Otu2537	0	0	0	1	0	0	0	1	1	0	0	0	3	0.000632754	Bacteria	Actinobacteria	Actinobacteria	Solirubrobacterales	U	U
Otu2538	4	0	4	0	0	0	0	0	0	2	1	0	11	0.0023201	Bacteria	U	U	U	U	U
Otu2539	2	4	4	10	19	10	3	8	9	4	6	3	82	0.0172953	Bacteria	U	U	U	U	U
Otu254	3	3	5	57	40	31	43	47	35	6	19	14	303	0.0639081	Bacteria	Actinobacteria	Actinobacteria	U	U	U
Otu2540	0	1	0	1	5	1	4	5	0	0	0	0	17	0.00358561	Bacteria	U	U	U	U	U
Otu2541	1	6	5	21	9	14	21	11	9	4	8	4	113	0.0238337	Bacteria	U	U	U	U	U
Otu2542	0	0	2	0	0	0	2	3	0	1	0	1	9	0.00189826	Bacteria	U	U	U	U	U
Otu2543	0	0	0	3	2	1	0	0	1	0	0	0	7	0.00147643	Bacteria	Proteobacteria	U	U	U	U
Otu2544	2	0	0	1	0	0	0	4	1	0	2	0	10	0.00210918	Bacteria	U	U	U	U	U
Otu2545	0	0	0	0	0	1	2	0	0	0	0	0	3	0.000632754	Bacteria	U	U	U	U	U
Otu2546	0	0	0	0	0	1	1	0	0	0	0	1	3	0.000632754	Bacteria	Actinobacteria	Actinobacteria	Actinomycetales	U	U
Otu2547	0	0	0	1	0	0	0	0	1	0	0	0	2	0.000421836	Bacteria	Firmicutes	Bacilli	Bacillales	Paenibacillaceae_1	Paenibacillus
Otu2548	0	0	0	0	0	1	1	1	0	0	0	0	3	0.000632754	Bacteria	Planctomycetes	Planctomycetia	Planctomycetales	Planctomycetaceae	U
Otu2549	0	4	0	0	1	2	1	2	1	1	2	0	14	0.00295285	Bacteria	U	U	U	U	U
Otu255	43	45	101	5	1	7	8	5	10	31	26	45	327	0.0689702	Bacteria	U	U	U	U	U
Otu2550	0	0	0	0	0	0	0	0	0	0	0	2	2	0.000421836	Bacteria	Firmicutes	Clostridia	Clostridiales	Ruminococcaceae	U
Otu2551	2	4	0	12	6	10	5	4	7	2	2	13	67	0.0141315	Bacteria	Planctomycetes	Planctomycetia	Planctomycetales	Planctomycetaceae	Thermogutta
Otu2553	2	4	3	6	8	3	0	4	4	3	5	3	45	0.00949131	Bacteria	Planctomycetes	Planctomycetia	Planctomycetales	Planctomycetaceae	U
Otu2554	0	0	0	0	1	0	2	0	1	1	1	1	7	0.00147643	Bacteria	Actinobacteria	Actinobacteria	U	U	U
Otu2555	0	3	0	0	3	0	0	2	0	4	1	4	17	0.00358561	Bacteria	U	U	U	U	U
Otu2556	0	0	0	1	1	0	4	0	0	0	0	0	6	0.00126551	Bacteria	Proteobacteria	Deltaproteobacteria	Myxococcales	U	U
Otu2557	2	1	2	0	2	2	0	0	2	0	2	3	16	0.00337469	Bacteria	U	U	U	U	U
Otu2558	0	0	0	2	0	0	1	2	0	0	0	0	5	0.00105459	Bacteria	Firmicutes	Clostridia	Clostridiales	Clostridiaceae_1	U
Otu2559	0	0	0	0	2	2	0	4	0	1	0	0	9	0.00189826	Bacteria	U	U	U	U	U
Otu256	28	16	3	3	3	3	10	9	23	22	10	13	143	0.0301613	Bacteria	U	U	U	U	U
Otu2561	0	0	0	1	2	2	0	0	2	0	0	0	7	0.00147643	Bacteria	Proteobacteria	Alphaproteobacteria	Rhizobiales	Rhizobiales_incertae_sedis	U
Otu2562	0	0	0	0	0	0	0	1	1	1	1	0	4	0.000843672	Bacteria	Proteobacteria	Betaproteobacteria	U	U	U
Otu2564	0	0	0	9	4	3	3	9	4	0	0	0	32	0.00674937	Bacteria	Bacteroidetes	Sphingobacteriia	Sphingobacteriales	Chitinophagaceae	Segetibacter
Otu2565	0	0	8	0	0	0	0	0	0	0	0	0	8	0.00168734	Bacteria	U	U	U	U	U
Otu2566	0	3	1	5	2	2	6	13	4	1	3	2	42	0.00885855	Bacteria	Firmicutes	U	U	U	U
Otu2567	0	2	0	0	0	1	0	0	1	3	0	1	8	0.00168734	Bacteria	Actinobacteria	Actinobacteria	Actinomycetales	Mycobacteriaceae	Mycobacterium
Otu2569	0	0	0	0	1	0	1	0	0	0	0	1	3	0.000632754	Bacteria	Acidobacteria	Acidobacteria_Gp6	U	U	Gp6
Otu257	3	23	1	1	2	36	27	9	1	7	14	0	124	0.0261538	Bacteria	U	U	U	U	U
Otu2570	0	1	3	1	7	2	6	3	5	0	2	0	30	0.00632754	Bacteria	U	U	U	U	U
Otu2571	0	0	0	0	2	2	1	1	0	2	4	0	12	0.00253102	Bacteria	U	U	U	U	U
Otu2572	0	4	0	0	0	0	1	0	0	0	0	0	5	0.00105459	Bacteria	Planctomycetes	Planctomycetia	Planctomycetales	U	U
Otu2573	15	18	4	1	1	1	0	3	2	3	13	2	63	0.0132878	Bacteria	Firmicutes	U	U	U	U
Otu2574	0	0	0	0	0	0	0	0	0	0	0	5	5	0.00105459	Bacteria	Firmicutes	Clostridia	Clostridiales	Ruminococcaceae	U
Otu2575	4	2	1	85	84	65	24	41	41	4	6	19	376	0.0793052	Bacteria	Proteobacteria	Gammaproteobacteria	Pseudomonadales	Moraxellaceae	U
Otu2576	2	2	16	1	1	1	1	1	1	4	7	5	42	0.00885855	Bacteria	Actinobacteria	Actinobacteria	Solirubrobacterales	U	U
Otu2577	0	0	0	0	0	1	0	1	0	0	1	0	3	0.000632754	Bacteria	Firmicutes	Clostridia	Clostridiales	Ruminococcaceae	U
Otu2578	0	0	0	1	0	1	0	2	1	0	0	0	5	0.00105459	Bacteria	Chlamydiae	Chlamydiia	Chlamydiales	Parachlamydiaceae	U
Otu2579	4	3	5	22	12	13	18	27	19	11	18	7	159	0.033536	Bacteria	Proteobacteria	Deltaproteobacteria	Syntrophobacterales	Syntrophobacteraceae	Syntrophobacter
Otu258	21	28	31	5	7	4	5	5	4	22	16	22	170	0.0358561	Bacteria	Actinobacteria	Actinobacteria	U	U	U
Otu2580	1	0	0	3	0	0	0	0	1	0	0	0	5	0.00105459	Bacteria	Firmicutes	Clostridia	Clostridiales	Clostridiaceae_1	Clostridium_sensu_stricto
Otu2581	0	0	0	0	0	0	0	0	0	2	2	0	4	0.000843672	Bacteria	U	U	U	U	U
Otu2582	0	0	3	0	1	0	0	2	0	0	0	0	6	0.00126551	Bacteria	Firmicutes	U	U	U	U
Otu2583	4	0	0	0	0	0	0	0	0	0	0	0	4	0.000843672	Bacteria	U	U	U	U	U
Otu2584	1	0	0	0	0	0	0	0	0	0	0	1	2	0.000421836	Bacteria	Actinobacteria	Actinobacteria	Actinomycetales	Nocardioidaceae	Nocardioides
Otu2585	2	3	7	0	1	0	0	1	0	4	1	2	21	0.00442928	Bacteria	Firmicutes	U	U	U	U
Otu2586	1	0	0	0	0	0	1	1	5	2	1	3	14	0.00295285	Bacteria	Firmicutes	Clostridia	Clostridiales	Ruminococcaceae	U
Otu2587	0	0	0	0	0	0	0	0	2	0	0	0	2	0.000421836	Bacteria	Proteobacteria	Alphaproteobacteria	Sphingomonadales	Sphingomonadaceae	Sphingomonas
Otu2588	3	0	0	0	0	0	2	0	1	1	0	0	7	0.00147643	Bacteria	Chloroflexi	Ktedonobacteria	U	U	U
Otu2589	0	0	0	3	4	0	1	1	2	1	1	0	13	0.00274193	Bacteria	Chlamydiae	Chlamydiia	Chlamydiales	Parachlamydiaceae	U
Otu259	34	42	43	6	6	2	2	6	9	23	16	32	221	0.0466129	Bacteria	Actinobacteria	Actinobacteria	U	U	U
Otu2590	1	3	0	0	0	1	0	2	1	3	3	0	14	0.00295285	Bacteria	Firmicutes	Clostridia	Clostridiales	Clostridiaceae_1	Clostridium_sensu_stricto
Otu2591	0	0	0	6	0	1	0	1	1	0	0	2	11	0.0023201	Bacteria	Planctomycetes	U	U	U	U
Otu2592	0	0	3	0	0	0	1	0	5	0	0	0	9	0.00189826	Bacteria	U	U	U	U	U
Otu2593	0	0	1	0	0	0	0	0	0	0	2	2	5	0.00105459	Bacteria	U	U	U	U	U
Otu2594	1	0	0	2	2	0	4	1	5	1	3	5	24	0.00506203	Bacteria	Planctomycetes	Planctomycetia	U	U	U
Otu2595	0	1	0	1	0	0	1	0	0	1	0	0	4	0.000843672	Bacteria	Planctomycetes	Planctomycetia	Planctomycetales	Planctomycetaceae	U
Otu2596	0	0	3	0	0	0	0	0	0	0	0	0	3	0.000632754	Bacteria	U	U	U	U	U
Otu2597	0	0	0	0	1	0	1	1	1	0	1	0	5	0.00105459	Bacteria	U	U	U	U	U
Otu2598	0	0	0	3	1	0	0	0	2	0	1	4	11	0.0023201	Bacteria	U	U	U	U	U
Otu2599	0	0	0	0	1	0	3	2	1	0	1	1	9	0.00189826	Bacteria	Planctomycetes	Planctomycetia	U	U	U
Otu26	88	64	100	646	763	693	796	754	827	186	178	260	5355	1.12947	Bacteria	Proteobacteria	Deltaproteobacteria	Syntrophobacterales	Syntrophobacteraceae	Syntrophobacter
Otu260	7	4	11	6	5	7	11	18	14	10	19	13	125	0.0263647	Bacteria	Acidobacteria	Acidobacteria_Gp3	U	U	U
Otu2600	0	3	0	0	0	0	0	0	0	0	1	0	4	0.000843672	Bacteria	Planctomycetes	U	U	U	U
Otu2601	0	0	0	0	0	0	0	0	1	0	0	2	3	0.000632754	Bacteria	U	U	U	U	U
Otu2602	0	0	0	2	3	0	0	4	0	0	0	1	10	0.00210918	Bacteria	Bacteroidetes	Sphingobacteriia	U	U	U
Otu2603	0	0	0	0	0	1	1	1	3	0	0	0	6	0.00126551	Bacteria	U	U	U	U	U
Otu2604	0	0	3	1	0	1	1	0	2	1	6	0	15	0.00316377	Bacteria	Chloroflexi	Chloroflexia	Chloroflexales	U	U
Otu2605	0	0	0	0	1	0	0	1	0	0	0	2	4	0.000843672	Bacteria	Proteobacteria	Deltaproteobacteria	Syntrophobacterales	Syntrophobacteraceae	Syntrophobacter
Otu2606	0	0	0	1	0	0	1	1	1	0	0	0	4	0.000843672	Bacteria	Firmicutes	Clostridia	U	U	U
Otu2607	0	0	2	0	1	2	1	1	4	0	0	0	11	0.0023201	Bacteria	U	U	U	U	U
Otu2608	0	0	5	0	0	0	0	1	0	0	0	0	6	0.00126551	Bacteria	BRC1	U	U	U	BRC1_genera_incertae_sedis
Otu2609	0	0	3	0	0	0	0	1	0	0	4	2	10	0.00210918	Bacteria	Firmicutes	Clostridia	Clostridiales	U	U
Otu261	40	28	41	4	3	3	6	8	3	21	27	22	206	0.0434491	Bacteria	Firmicutes	Clostridia	Clostridiales	U	U
Otu2610	0	0	0	3	0	1	8	4	1	2	1	1	21	0.00442928	Bacteria	Firmicutes	Clostridia	Clostridiales	Ruminococcaceae	U
Otu2611	0	0	5	0	0	0	0	0	0	0	1	0	6	0.00126551	Bacteria	U	U	U	U	U
Otu2612	0	0	2	0	0	0	0	0	0	0	0	1	3	0.000632754	Bacteria	Proteobacteria	Alphaproteobacteria	Rhizobiales	U	U
Otu2613	0	0	0	2	0	1	2	0	2	0	0	0	7	0.00147643	Bacteria	Proteobacteria	Gammaproteobacteria	Pseudomonadales	Moraxellaceae	Acinetobacter
Otu2614	0	2	0	1	0	1	8	6	7	7	6	4	42	0.00885855	Bacteria	U	U	U	U	U
Otu2615	0	0	0	0	0	1	0	0	0	0	1	4	6	0.00126551	Bacteria	Planctomycetes	Planctomycetia	Planctomycetales	Planctomycetaceae	U
Otu2616	0	4	0	0	0	0	0	0	0	0	0	2	6	0.00126551	Bacteria	U	U	U	U	U
Otu2617	0	0	0	0	0	1	0	0	0	2	0	0	3	0.000632754	Bacteria	Planctomycetes	Planctomycetia	U	U	U
Otu2618	4	0	0	0	0	0	1	0	0	3	1	0	9	0.00189826	Bacteria	Proteobacteria	Deltaproteobacteria	U	U	U
Otu2619	0	0	0	1	3	3	7	10	6	0	0	0	30	0.00632754	Bacteria	Proteobacteria	Alphaproteobacteria	U	U	U
Otu262	1	14	4	11	19	23	24	30	22	3	3	8	162	0.0341687	Bacteria	Verrucomicrobia	Subdivision3	U	U	Subdivision3_genera_incertae_sedis
Otu2620	1	0	3	0	0	0	0	0	0	1	1	0	6	0.00126551	Bacteria	Bacteroidetes	Sphingobacteriia	Sphingobacteriales	Chitinophagaceae	U
Otu2621	0	2	2	2	1	0	1	1	2	1	3	6	21	0.00442928	Bacteria	Firmicutes	Clostridia	Clostridiales	Ruminococcaceae	U
Otu2623	2	2	1	0	0	0	3	1	2	2	4	3	20	0.00421836	Bacteria	Firmicutes	U	U	U	U
Otu2624	0	0	3	0	0	0	1	1	0	0	1	1	7	0.00147643	Bacteria	Firmicutes	Clostridia	Clostridiales	Ruminococcaceae	U
Otu2625	5	6	2	2	0	0	1	1	0	3	1	1	22	0.0046402	Bacteria	U	U	U	U	U
Otu2626	1	0	2	0	0	0	0	0	1	0	0	0	4	0.000843672	Bacteria	Firmicutes	Clostridia	Clostridiales	U	U
Otu2628	9	13	4	55	66	61	112	84	75	19	22	26	546	0.115161	Bacteria	U	U	U	U	U
Otu2629	1	0	0	0	0	0	2	2	0	1	0	2	8	0.00168734	Bacteria	Verrucomicrobia	Subdivision3	U	U	Subdivision3_genera_incertae_sedis
Otu263	0	0	0	26	23	23	10	10	23	0	0	0	115	0.0242556	Bacteria	Planctomycetes	Planctomycetia	Planctomycetales	Planctomycetaceae	U
Otu2630	0	0	5	0	0	0	0	0	0	0	0	0	5	0.00105459	Bacteria	U	U	U	U	U
Otu2631	0	0	0	0	1	0	0	0	4	0	1	0	6	0.00126551	U	U	U	U	U	U
Otu2632	0	0	0	1	4	2	2	1	0	0	0	1	11	0.0023201	Bacteria	Planctomycetes	Planctomycetia	Planctomycetales	Planctomycetaceae	U
Otu2633	0	0	2	1	1	3	0	0	1	7	4	0	19	0.00400744	Bacteria	Actinobacteria	Actinobacteria	Solirubrobacterales	U	U
Otu2634	0	0	0	2	1	3	4	4	2	1	1	0	18	0.00379652	Bacteria	U	U	U	U	U
Otu2635	10	14	9	17	11	12	12	10	13	11	12	9	140	0.0295285	Bacteria	U	U	U	U	U
Otu2636	11	2	5	0	1	0	1	0	0	3	1	4	28	0.0059057	Bacteria	Planctomycetes	U	U	U	U
Otu2638	0	0	2	0	0	0	0	0	0	0	0	6	8	0.00168734	Bacteria	Firmicutes	U	U	U	U
Otu2639	1	0	1	0	0	1	2	1	1	2	3	3	15	0.00316377	Bacteria	Proteobacteria	Deltaproteobacteria	Myxococcales	U	U
Otu264	0	7	18	4	12	7	18	18	26	11	19	11	151	0.0318486	Bacteria	U	U	U	U	U
Otu2640	0	0	0	5	1	8	4	4	4	0	2	1	29	0.00611662	Bacteria	Proteobacteria	Alphaproteobacteria	U	U	U
Otu2641	0	0	0	0	0	2	1	0	0	0	0	2	5	0.00105459	Bacteria	Acidobacteria	Acidobacteria_Gp1	U	U	Gp1
Otu2642	2	6	4	1	1	1	2	0	0	3	3	3	26	0.00548387	Bacteria	Planctomycetes	Planctomycetia	U	U	U
Otu2644	3	3	0	2	2	3	1	1	0	4	2	6	27	0.00569478	U	U	U	U	U	U
Otu2645	2	0	0	0	0	0	0	1	0	0	1	1	5	0.00105459	Bacteria	Firmicutes	Bacilli	Bacillales	U	U
Otu2646	1	2	1	0	0	0	0	0	0	0	3	0	7	0.00147643	Bacteria	Firmicutes	Clostridia	Clostridiales	Ruminococcaceae	U
Otu2648	1	3	0	2	1	4	5	5	2	0	3	3	29	0.00611662	Bacteria	Proteobacteria	Deltaproteobacteria	Myxococcales	Polyangiaceae	U
Otu2649	0	1	0	1	0	0	1	0	1	0	0	1	5	0.00105459	Bacteria	Acidobacteria	Acidobacteria_Gp7	U	U	Gp7
Otu265	8	8	2	22	31	23	38	29	76	12	9	32	290	0.0611662	Bacteria	U	U	U	U	U
Otu2650	6	15	2	3	2	0	0	0	0	4	4	9	45	0.00949131	Bacteria	U	U	U	U	U
Otu2651	0	0	0	1	1	0	1	2	4	0	0	0	9	0.00189826	Bacteria	Firmicutes	Clostridia	Clostridiales	Ruminococcaceae	U
Otu2652	0	0	0	0	1	1	1	1	0	0	0	0	4	0.000843672	Bacteria	Planctomycetes	Planctomycetia	Planctomycetales	Planctomycetaceae	U
Otu2653	0	0	2	0	0	0	0	0	0	0	0	0	2	0.000421836	Bacteria	U	U	U	U	U
Otu2654	3	0	0	0	2	0	3	3	4	2	1	0	18	0.00379652	Bacteria	U	U	U	U	U
Otu2655	2	3	0	1	1	2	3	2	0	0	1	0	15	0.00316377	Bacteria	Bacteroidetes	Cytophagia	Cytophagales	Cytophagaceae	Pontibacter
Otu2656	2	1	0	4	1	0	2	1	1	0	3	0	15	0.00316377	Bacteria	Spirochaetes	Spirochaetia	Spirochaetales	Spirochaetaceae	U
Otu2657	0	0	3	0	0	0	0	0	0	0	0	0	3	0.000632754	Bacteria	U	U	U	U	U
Otu2659	0	0	0	1	1	2	3	4	2	0	1	0	14	0.00295285	Bacteria	Verrucomicrobia	Subdivision3	U	U	Subdivision3_genera_incertae_sedis
Otu266	22	17	28	3	9	7	4	10	7	31	18	30	186	0.0392307	Bacteria	U	U	U	U	U
Otu2660	0	0	0	0	0	0	0	0	0	0	0	4	4	0.000843672	Bacteria	Firmicutes	Negativicutes	Selenomonadales	Veillonellaceae	Sporomusa
Otu2661	0	0	0	0	1	1	0	0	2	0	0	0	4	0.000843672	Bacteria	U	U	U	U	U
Otu2662	1	0	1	0	0	0	0	0	1	0	0	0	3	0.000632754	Bacteria	Planctomycetes	Planctomycetia	Planctomycetales	Planctomycetaceae	U
Otu2663	0	0	0	2	1	2	0	2	2	0	0	0	9	0.00189826	Bacteria	Planctomycetes	Planctomycetia	Planctomycetales	Planctomycetaceae	U
Otu2664	0	0	0	1	0	0	0	1	0	1	0	0	3	0.000632754	Bacteria	U	U	U	U	U
Otu2665	0	2	0	1	2	0	2	2	1	0	0	2	12	0.00253102	Bacteria	U	U	U	U	U
Otu2667	0	1	1	0	0	0	0	0	0	2	0	0	4	0.000843672	Bacteria	U	U	U	U	U
Otu2668	0	0	0	0	0	2	0	0	0	1	0	1	4	0.000843672	Bacteria	Proteobacteria	Deltaproteobacteria	Myxococcales	U	U
Otu2669	0	0	1	0	1	2	1	1	1	1	1	0	9	0.00189826	Bacteria	U	U	U	U	U
Otu267	13	8	18	51	60	59	32	26	34	10	12	23	346	0.0729776	Bacteria	U	U	U	U	U
Otu2670	0	0	0	1	0	1	1	0	1	1	0	0	5	0.00105459	Bacteria	Proteobacteria	Alphaproteobacteria	Caulobacterales	Caulobacteraceae	U
Otu2671	0	1	2	1	0	2	1	0	0	2	0	0	9	0.00189826	Bacteria	U	U	U	U	U
Otu2672	2	1	8	3	3	1	1	1	0	3	3	3	29	0.00611662	Bacteria	Proteobacteria	Gammaproteobacteria	U	U	U
Otu2673	2	0	0	0	0	0	0	0	0	0	0	0	2	0.000421836	Bacteria	Firmicutes	Clostridia	Clostridiales	U	U
Otu2674	1	0	0	0	0	0	0	0	0	1	0	1	3	0.000632754	Bacteria	candidate_division_WPS-1	U	U	U	U
Otu2675	3	0	5	0	2	1	0	0	0	0	1	0	12	0.00253102	Bacteria	Firmicutes	Clostridia	Clostridiales	U	U
Otu2676	1	1	0	7	8	12	8	8	12	5	2	0	64	0.0134987	Bacteria	Firmicutes	Negativicutes	Selenomonadales	U	U
Otu2677	0	0	0	0	0	4	2	0	0	0	0	0	6	0.00126551	Bacteria	U	U	U	U	U
Otu2679	0	0	0	0	1	0	1	0	1	1	0	0	4	0.000843672	Bacteria	Proteobacteria	Gammaproteobacteria	Xanthomonadales	Xanthomonadaceae	Rudaea
Otu268	0	3	1	21	35	20	119	86	38	6	5	8	342	0.0721339	Bacteria	U	U	U	U	U
Otu2680	36	46	19	205	164	139	204	190	214	65	68	64	1414	0.298238	Bacteria	Proteobacteria	Betaproteobacteria	Burkholderiales	U	U
Otu2681	21	27	22	4	3	3	4	2	1	11	9	12	119	0.0250992	Bacteria	Proteobacteria	Alphaproteobacteria	Rhizobiales	U	U
Otu2682	2	0	0	0	0	0	0	0	0	1	0	0	3	0.000632754	Bacteria	Firmicutes	Clostridia	Clostridiales	Clostridiaceae_1	Clostridium_sensu_stricto
Otu2683	0	1	0	0	0	0	0	1	0	1	1	0	4	0.000843672	Bacteria	U	U	U	U	U
Otu2685	0	0	0	1	0	2	0	0	0	0	0	0	3	0.000632754	Bacteria	Chlamydiae	Chlamydiia	Chlamydiales	Parachlamydiaceae	Neochlamydia
Otu2687	0	0	0	0	0	0	0	0	0	0	0	2	2	0.000421836	Bacteria	Acidobacteria	Holophagae	Holophagales	U	U
Otu2688	0	0	2	8	7	9	15	9	14	8	4	8	84	0.0177171	Bacteria	U	U	U	U	U
Otu2689	0	0	0	0	0	0	0	1	0	1	0	2	4	0.000843672	Bacteria	Acidobacteria	Acidobacteria_Gp3	U	U	Gp3
Otu269	1	1	3	18	14	10	16	9	19	5	8	13	117	0.0246774	Bacteria	Firmicutes	Clostridia	Clostridiales	Clostridiaceae_1	U
Otu2690	0	0	3	0	0	0	0	0	0	0	0	0	3	0.000632754	Bacteria	U	U	U	U	U
Otu2691	1	0	4	0	0	0	1	1	1	0	0	0	8	0.00168734	Bacteria	Proteobacteria	Deltaproteobacteria	Myxococcales	Kofleriaceae	U
Otu2692	3	1	0	0	0	0	0	0	0	0	0	3	7	0.00147643	Bacteria	Firmicutes	Negativicutes	Selenomonadales	Veillonellaceae	U
Otu2693	0	3	0	3	4	3	10	3	5	2	0	2	35	0.00738213	Bacteria	U	U	U	U	U
Otu2694	0	0	3	0	0	0	0	0	0	0	0	0	3	0.000632754	Bacteria	Firmicutes	Negativicutes	Selenomonadales	Veillonellaceae	Anaerospora
Otu2695	0	0	0	0	0	1	0	1	0	0	0	0	2	0.000421836	Bacteria	U	U	U	U	U
Otu2696	2	1	0	0	0	0	1	0	0	0	0	0	4	0.000843672	Bacteria	U	U	U	U	U
Otu2697	0	0	0	0	0	1	3	5	4	0	0	0	13	0.00274193	Bacteria	U	U	U	U	U
Otu2698	0	0	0	1	0	0	0	0	3	2	1	0	7	0.00147643	Bacteria	Proteobacteria	Alphaproteobacteria	Rhodospirillales	Acetobacteraceae	U
Otu2699	0	0	0	0	2	0	0	1	1	0	0	8	12	0.00253102	Bacteria	U	U	U	U	U
Otu270	15	15	20	9	3	7	5	6	4	13	21	25	143	0.0301613	Bacteria	Firmicutes	Clostridia	Clostridiales	Clostridiaceae_1	U
Otu2700	2	0	2	0	0	0	1	0	1	0	0	1	7	0.00147643	Bacteria	Planctomycetes	Planctomycetia	Planctomycetales	Planctomycetaceae	U
Otu2701	0	0	0	3	1	3	5	5	1	0	0	1	19	0.00400744	Bacteria	Acidobacteria	Acidobacteria_Gp13	U	U	Gp13
Otu2702	3	0	0	0	0	0	1	2	0	0	0	0	6	0.00126551	Bacteria	U	U	U	U	U
Otu2703	0	1	4	0	0	1	0	2	1	0	0	0	9	0.00189826	Bacteria	U	U	U	U	U
Otu2704	0	0	3	0	0	1	0	1	1	0	1	2	9	0.00189826	Bacteria	U	U	U	U	U
Otu2705	4	1	0	1	0	0	0	0	0	0	1	0	7	0.00147643	Bacteria	Firmicutes	U	U	U	U
Otu2706	0	0	1	0	0	1	1	3	2	0	0	0	8	0.00168734	Bacteria	Proteobacteria	Betaproteobacteria	Burkholderiales	U	U
Otu2707	0	0	0	0	0	0	0	0	3	0	5	0	8	0.00168734	Bacteria	U	U	U	U	U
Otu2709	1	3	0	3	4	1	1	4	1	4	2	0	24	0.00506203	Bacteria	U	U	U	U	U
Otu272	6	11	10	0	0	3	2	2	11	64	3	4	116	0.0244665	Bacteria	Proteobacteria	Betaproteobacteria	Burkholderiales	Burkholderiaceae	Burkholderia
Otu2720	0	1	0	1	0	2	0	0	1	0	0	0	5	0.00105459	Bacteria	U	U	U	U	U
Otu2721	9	13	13	17	8	5	9	19	8	5	11	9	126	0.0265757	Bacteria	Actinobacteria	Actinobacteria	Actinomycetales	Mycobacteriaceae	Mycobacterium
Otu2722	0	0	0	1	2	0	2	7	1	0	1	0	14	0.00295285	Bacteria	Proteobacteria	Betaproteobacteria	Burkholderiales	U	U
Otu2724	0	0	0	0	0	2	0	0	0	0	1	3	6	0.00126551	Bacteria	Firmicutes	Clostridia	Clostridiales	Peptococcaceae_2	Pelotomaculum
Otu2725	2	1	0	0	1	0	0	0	1	0	0	3	8	0.00168734	Bacteria	Planctomycetes	Planctomycetia	Planctomycetales	Planctomycetaceae	U
Otu2726	0	3	0	0	2	1	3	0	0	0	0	1	10	0.00210918	Bacteria	U	U	U	U	U
Otu2727	0	0	0	0	0	0	0	0	0	0	0	3	3	0.000632754	Bacteria	Candidatus_Saccharibacteria	U	U	U	Saccharibacteria_genera_incertae_sedis
Otu2728	1	1	0	1	3	1	0	0	0	0	4	1	12	0.00253102	Bacteria	Planctomycetes	Planctomycetia	U	U	U
Otu2729	0	0	0	2	3	3	0	1	3	0	0	3	15	0.00316377	Bacteria	U	U	U	U	U
Otu273	2	0	0	17	7	8	6	12	13	8	7	21	101	0.0213027	Bacteria	Actinobacteria	U	U	U	U
Otu2730	0	2	1	0	0	0	0	0	1	1	1	5	11	0.0023201	Bacteria	U	U	U	U	U
Otu2731	4	0	0	0	0	0	0	0	0	0	0	0	4	0.000843672	Bacteria	Firmicutes	Clostridia	Clostridiales	U	U
Otu2732	0	0	0	1	0	2	1	0	0	1	2	2	9	0.00189826	Bacteria	U	U	U	U	U
Otu2733	0	0	0	0	0	0	4	0	0	0	3	0	7	0.00147643	Bacteria	Firmicutes	U	U	U	U
Otu2734	0	1	0	2	2	3	2	1	2	1	1	1	16	0.00337469	Bacteria	U	U	U	U	U
Otu2735	0	0	6	0	0	0	0	0	0	0	0	0	6	0.00126551	Bacteria	U	U	U	U	U
Otu2736	0	0	0	0	0	0	0	0	5	4	0	0	9	0.00189826	Bacteria	Bacteroidetes	Sphingobacteriia	Sphingobacteriales	Sphingobacteriaceae	Mucilaginibacter
Otu2737	0	4	0	0	0	1	0	1	0	0	3	1	10	0.00210918	Bacteria	Bacteroidetes	U	U	U	U
Otu2738	0	3	0	0	0	0	0	0	0	0	0	0	3	0.000632754	Bacteria	U	U	U	U	U
Otu2739	0	0	0	1	3	1	0	0	0	0	0	1	6	0.00126551	Bacteria	Proteobacteria	Gammaproteobacteria	U	U	U
Otu274	3	5	0	54	50	30	18	34	28	4	9	9	244	0.051464	Bacteria	Actinobacteria	Actinobacteria	Actinomycetales	Thermomonosporaceae	U
Otu2740	1	4	1	11	33	33	11	5	12	7	1	7	126	0.0265757	Bacteria	Acidobacteria	Acidobacteria_Gp6	U	U	Gp6
Otu2741	0	0	0	1	0	0	0	1	1	0	1	3	7	0.00147643	Bacteria	Firmicutes	Negativicutes	Selenomonadales	Veillonellaceae	U
Otu2742	0	0	0	0	0	0	0	0	0	0	4	2	6	0.00126551	Bacteria	Firmicutes	Clostridia	Clostridiales	Ruminococcaceae	U
Otu2743	3	7	3	0	2	2	2	0	0	5	2	0	26	0.00548387	Bacteria	Firmicutes	Clostridia	Clostridiales	Ruminococcaceae	U
Otu2744	2	3	0	0	0	0	0	0	0	4	1	2	12	0.00253102	Bacteria	Firmicutes	Bacilli	Bacillales	Paenibacillaceae_1	Paenibacillus
Otu2745	2	1	0	3	1	2	0	5	0	2	0	0	16	0.00337469	Bacteria	Actinobacteria	Actinobacteria	Actinomycetales	U	U
Otu2746	0	0	0	0	0	0	1	1	0	2	0	0	4	0.000843672	Bacteria	U	U	U	U	U
Otu2747	0	0	0	0	2	0	0	0	0	0	0	0	2	0.000421836	Bacteria	U	U	U	U	U
Otu2748	2	2	4	0	0	0	0	0	0	0	1	0	9	0.00189826	Bacteria	Firmicutes	Negativicutes	Selenomonadales	Veillonellaceae	U
Otu2749	0	2	0	0	3	1	1	2	1	1	0	0	11	0.0023201	Bacteria	U	U	U	U	U
Otu275	4	4	13	10	11	22	7	3	12	13	11	9	119	0.0250992	Bacteria	candidate_division_WPS-2	U	U	U	WPS-2_genera_incertae_sedis
Otu2750	0	1	5	0	0	0	0	0	0	0	0	0	6	0.00126551	Bacteria	Firmicutes	Clostridia	Clostridiales	Ruminococcaceae	U
Otu2751	3	2	2	6	7	5	1	3	5	0	3	3	40	0.00843672	Bacteria	Actinobacteria	Actinobacteria	Acidimicrobiales	U	U
Otu2752	0	0	0	1	0	0	2	0	4	0	0	0	7	0.00147643	Bacteria	U	U	U	U	U
Otu2753	0	0	0	1	1	0	0	0	1	0	1	1	5	0.00105459	Bacteria	Planctomycetes	U	U	U	U
Otu2754	0	0	0	5	4	4	7	10	7	3	2	0	42	0.00885855	Bacteria	U	U	U	U	U
Otu2755	1	0	0	1	0	2	0	0	0	3	0	2	9	0.00189826	Bacteria	Planctomycetes	Planctomycetia	Planctomycetales	Planctomycetaceae	U
Otu2756	0	0	0	0	0	1	2	2	1	0	1	0	7	0.00147643	Bacteria	U	U	U	U	U
Otu2757	0	1	0	1	0	0	1	0	0	2	0	0	5	0.00105459	Bacteria	Firmicutes	Clostridia	Clostridiales	Ruminococcaceae	U
Otu2758	0	1	2	0	0	2	0	0	0	1	0	2	8	0.00168734	Bacteria	Firmicutes	Clostridia	Clostridiales	Syntrophomonadaceae	Syntrophomonas
Otu2759	0	0	0	0	0	0	0	0	3	1	1	0	5	0.00105459	Bacteria	Proteobacteria	Alphaproteobacteria	Rhizobiales	Rhizobiales_incertae_sedis	Phreatobacter
Otu276	3	11	2	47	37	26	42	50	28	22	10	27	305	0.06433	Bacteria	Actinobacteria	Actinobacteria	Actinomycetales	Nocardioidaceae	Nocardioides
Otu2760	0	0	0	4	1	3	4	1	4	1	0	0	18	0.00379652	Bacteria	Acidobacteria	Acidobacteria_Gp13	U	U	Gp13
Otu2761	0	0	0	0	0	0	0	2	0	0	0	1	3	0.000632754	Bacteria	Planctomycetes	Planctomycetia	Planctomycetales	Planctomycetaceae	U
Otu2762	2	0	0	0	0	0	0	0	0	0	0	0	2	0.000421836	Bacteria	U	U	U	U	U
Otu2763	1	0	0	0	0	0	1	0	0	2	0	0	4	0.000843672	Bacteria	Parcubacteria	U	U	U	Parcubacteria_genera_incertae_sedis
Otu2764	2	0	1	3	1	1	3	3	0	2	0	0	16	0.00337469	Bacteria	Proteobacteria	Deltaproteobacteria	Myxococcales	U	U
Otu2765	0	0	0	0	2	0	1	2	0	0	0	0	5	0.00105459	Bacteria	Proteobacteria	U	U	U	U
Otu2766	1	1	0	0	0	0	0	1	0	0	0	0	3	0.000632754	Bacteria	U	U	U	U	U
Otu2767	0	0	0	1	1	2	0	0	0	1	0	0	5	0.00105459	Bacteria	Actinobacteria	Actinobacteria	U	U	U
Otu2769	1	0	1	2	0	2	3	1	2	0	1	0	13	0.00274193	Bacteria	Verrucomicrobia	Subdivision3	U	U	Subdivision3_genera_incertae_sedis
Otu277	3	3	2	59	89	114	40	38	84	5	12	15	464	0.0978659	Bacteria	Acidobacteria	Acidobacteria_Gp1	U	U	U
Otu2770	1	0	0	0	0	0	0	1	0	2	0	0	4	0.000843672	Bacteria	Firmicutes	Bacilli	Bacillales	Paenibacillaceae_1	U
Otu2771	0	0	0	3	4	2	3	1	0	2	1	2	18	0.00379652	Bacteria	U	U	U	U	U
Otu2772	0	0	0	0	1	1	0	0	3	1	0	3	9	0.00189826	Bacteria	Acidobacteria	Acidobacteria_Gp6	U	U	Gp6
Otu2773	0	3	0	0	0	0	0	0	0	0	2	3	8	0.00168734	Bacteria	Firmicutes	Clostridia	Clostridiales	Peptococcaceae_1	Desulfitobacterium
Otu2774	4	3	3	5	3	3	2	13	5	4	5	10	60	0.0126551	Bacteria	U	U	U	U	U
Otu2775	10	9	8	34	36	29	32	38	21	6	20	18	261	0.0550496	Bacteria	Actinobacteria	Actinobacteria	Actinomycetales	U	U
Otu2776	0	2	0	1	0	1	1	0	0	0	2	2	9	0.00189826	Bacteria	Chloroflexi	Anaerolineae	Anaerolineales	Anaerolineaceae	U
Otu2777	2	5	1	0	2	0	0	1	1	9	4	1	26	0.00548387	Bacteria	Firmicutes	Clostridia	Clostridiales	U	U
Otu2778	1	0	0	0	0	0	0	0	0	0	0	1	2	0.000421836	Bacteria	Firmicutes	U	U	U	U
Otu2779	0	0	0	2	0	0	0	1	1	0	0	0	4	0.000843672	Bacteria	Planctomycetes	Planctomycetia	U	U	U
Otu278	9	11	17	30	27	34	35	31	40	30	34	55	353	0.074454	Bacteria	Acidobacteria	Acidobacteria_Gp1	U	U	U
Otu2780	0	0	0	0	0	1	0	0	0	0	0	3	4	0.000843672	Bacteria	U	U	U	U	U
Otu2781	0	2	1	0	0	0	0	0	0	2	0	1	6	0.00126551	Bacteria	Firmicutes	Bacilli	Bacillales	Paenibacillaceae_1	Paenibacillus
Otu2782	3	0	0	0	0	0	1	0	0	0	0	0	4	0.000843672	Bacteria	Firmicutes	Bacilli	Bacillales	Paenibacillaceae_1	Paenibacillus
Otu2783	0	1	0	0	0	0	0	0	0	1	0	1	3	0.000632754	Bacteria	Planctomycetes	Planctomycetia	Planctomycetales	Planctomycetaceae	U
Otu2784	1	0	0	2	0	0	0	0	0	0	0	1	4	0.000843672	Bacteria	Proteobacteria	Deltaproteobacteria	Myxococcales	U	U
Otu2785	1	3	0	0	0	0	0	0	1	0	1	1	7	0.00147643	Bacteria	U	U	U	U	U
Otu2786	0	1	0	2	2	0	3	1	3	0	0	1	13	0.00274193	Bacteria	Proteobacteria	Betaproteobacteria	U	U	U
Otu2787	4	0	0	0	0	0	0	0	0	0	0	0	4	0.000843672	Bacteria	U	U	U	U	U
Otu2788	0	5	0	0	0	0	1	0	0	0	0	0	6	0.00126551	Bacteria	U	U	U	U	U
Otu2789	1	7	0	0	0	1	0	0	0	2	1	0	12	0.00253102	Bacteria	Firmicutes	Clostridia	Clostridiales	Ruminococcaceae	U
Otu279	1	8	11	25	17	13	21	12	11	9	10	14	152	0.0320595	Bacteria	U	U	U	U	U
Otu2790	0	4	0	4	10	10	28	4	3	1	1	4	69	0.0145533	Bacteria	Acidobacteria	Acidobacteria_Gp10	U	U	Gp10
Otu2791	2	0	0	0	0	0	0	0	0	0	0	0	2	0.000421836	Bacteria	Proteobacteria	Gammaproteobacteria	U	U	U
Otu2792	0	1	1	0	0	0	1	0	0	1	0	0	4	0.000843672	Bacteria	Firmicutes	Negativicutes	Selenomonadales	Veillonellaceae	Sporomusa
Otu2794	4	5	4	0	0	0	1	0	0	1	1	1	17	0.00358561	Bacteria	Firmicutes	Negativicutes	U	U	U
Otu2795	0	4	0	1	2	2	0	0	0	1	0	7	17	0.00358561	Bacteria	Planctomycetes	Planctomycetia	Planctomycetales	Planctomycetaceae	U
Otu2796	2	0	1	0	0	0	0	0	0	0	0	0	3	0.000632754	Bacteria	U	U	U	U	U
Otu2797	1	0	0	1	1	1	1	2	0	1	1	1	10	0.00210918	Bacteria	U	U	U	U	U
Otu2798	0	5	4	1	0	0	1	1	0	4	3	7	26	0.00548387	Bacteria	Firmicutes	Clostridia	Clostridiales	U	U
Otu2799	0	0	0	3	0	0	0	0	0	1	0	1	5	0.00105459	Bacteria	Actinobacteria	Actinobacteria	Actinomycetales	U	U
Otu28	243	187	88	35	44	51	39	59	65	163	159	129	1262	0.266178	Bacteria	Firmicutes	Clostridia	Clostridiales	Clostridiaceae_1	Clostridium_sensu_stricto
Otu280	0	0	1	123	53	49	16	57	23	1	0	0	323	0.0681265	Bacteria	Proteobacteria	Gammaproteobacteria	Xanthomonadales	Xanthomonadaceae	U
Otu2800	0	0	0	0	0	0	0	1	1	0	0	0	2	0.000421836	Bacteria	U	U	U	U	U
Otu2801	0	0	0	2	0	0	0	1	0	0	0	0	3	0.000632754	Bacteria	U	U	U	U	U
Otu2802	0	0	0	1	1	0	1	1	2	0	0	0	6	0.00126551	Bacteria	Proteobacteria	Deltaproteobacteria	U	U	U
Otu2803	0	2	0	0	0	0	0	0	0	0	0	0	2	0.000421836	Bacteria	U	U	U	U	U
Otu2804	5	10	0	1	0	0	0	0	0	7	1	2	26	0.00548387	Bacteria	Firmicutes	Bacilli	Bacillales	Alicyclobacillaceae	Alicyclobacillus
Otu2805	3	0	0	0	0	0	0	0	0	0	0	0	3	0.000632754	Bacteria	Firmicutes	U	U	U	U
Otu2806	2	0	0	0	0	0	0	0	0	0	0	1	3	0.000632754	Bacteria	Chlamydiae	Chlamydiia	Chlamydiales	Parachlamydiaceae	U
Otu2807	0	0	0	3	2	1	2	6	1	2	0	1	18	0.00379652	Bacteria	BRC1	U	U	U	BRC1_genera_incertae_sedis
Otu2808	0	1	0	1	1	0	0	0	1	0	0	0	4	0.000843672	Bacteria	Planctomycetes	Planctomycetia	Planctomycetales	U	U
Otu2809	0	0	0	0	0	0	0	0	2	0	0	0	2	0.000421836	Bacteria	Acidobacteria	Acidobacteria_Gp3	U	U	Gp3
Otu281	22	10	8	7	10	11	16	22	5	11	16	8	146	0.030794	Bacteria	U	U	U	U	U
Otu2810	2	0	0	0	0	0	1	1	0	1	1	1	7	0.00147643	Bacteria	Actinobacteria	Actinobacteria	Solirubrobacterales	U	U
Otu2811	1	1	2	0	0	0	1	1	1	0	1	0	8	0.00168734	Bacteria	U	U	U	U	U
Otu2812	0	0	0	5	2	1	3	0	1	0	0	0	12	0.00253102	Bacteria	Verrucomicrobia	Spartobacteria	U	U	Spartobacteria_genera_incertae_sedis
Otu2813	1	0	0	12	7	4	7	6	5	2	0	0	44	0.00928039	Bacteria	U	U	U	U	U
Otu2814	0	0	0	2	0	0	3	2	0	2	1	1	11	0.0023201	Bacteria	U	U	U	U	U
Otu2815	1	0	0	0	0	0	1	0	0	0	1	0	3	0.000632754	Bacteria	Planctomycetes	Planctomycetia	Planctomycetales	U	U
Otu2816	0	0	0	2	1	1	3	0	3	2	2	1	15	0.00316377	Bacteria	Proteobacteria	Alphaproteobacteria	U	U	U
Otu2817	3	0	0	0	0	0	0	0	0	0	0	0	3	0.000632754	Bacteria	U	U	U	U	U
Otu2818	1	0	0	0	0	0	0	0	0	0	0	4	5	0.00105459	Bacteria	U	U	U	U	U
Otu2819	4	0	0	1	0	2	2	2	0	1	0	0	12	0.00253102	Bacteria	U	U	U	U	U
Otu282	62	45	25	67	64	85	82	88	74	60	53	52	757	0.159665	Bacteria	U	U	U	U	U
Otu2820	2	0	2	1	1	0	0	0	1	1	0	1	9	0.00189826	Bacteria	Firmicutes	U	U	U	U
Otu2821	0	0	0	0	1	0	0	0	1	0	0	2	4	0.000843672	Bacteria	Candidatus_Saccharibacteria	U	U	U	Saccharibacteria_genera_incertae_sedis
Otu2822	1	0	0	0	0	0	0	0	1	0	0	0	2	0.000421836	Bacteria	U	U	U	U	U
Otu2823	1	3	0	3	0	0	1	1	0	2	2	0	13	0.00274193	Bacteria	U	U	U	U	U
Otu2824	19	8	4	2	1	2	2	3	3	1	4	12	61	0.012866	Bacteria	Firmicutes	Clostridia	Clostridiales	Heliobacteriaceae	Hydrogenispora
Otu2825	2	0	0	2	1	2	0	2	2	0	0	0	11	0.0023201	Bacteria	U	U	U	U	U
Otu2826	0	0	0	1	1	0	2	0	1	0	0	0	5	0.00105459	Bacteria	U	U	U	U	U
Otu2827	0	0	0	0	0	0	3	1	0	2	3	2	11	0.0023201	Bacteria	Proteobacteria	Gammaproteobacteria	Xanthomonadales	U	U
Otu283	7	8	14	26	21	29	33	46	41	18	25	26	294	0.0620099	Bacteria	U	U	U	U	U
Otu2830	0	1	0	2	1	0	0	3	2	0	2	1	12	0.00253102	Bacteria	Actinobacteria	Actinobacteria	Actinomycetales	U	U
Otu2831	2	0	0	0	2	4	2	1	3	0	2	0	16	0.00337469	Bacteria	Planctomycetes	Planctomycetia	Planctomycetales	Planctomycetaceae	U
Otu2832	1	0	0	0	0	0	0	0	0	2	2	6	11	0.0023201	Bacteria	Firmicutes	U	U	U	U
Otu2833	1	1	0	7	6	1	4	5	9	3	1	1	39	0.0082258	Bacteria	Planctomycetes	Planctomycetia	U	U	U
Otu2834	0	0	0	0	0	0	0	0	1	1	1	0	3	0.000632754	Bacteria	U	U	U	U	U
Otu2835	4	0	0	0	0	0	2	1	0	0	1	0	8	0.00168734	Bacteria	U	U	U	U	U
Otu2836	4	0	0	0	0	0	0	0	0	0	0	0	4	0.000843672	Bacteria	U	U	U	U	U
Otu2837	12	13	13	2	3	2	4	6	3	9	6	11	84	0.0177171	Bacteria	Firmicutes	Clostridia	Clostridiales	Ruminococcaceae	U
Otu2838	5	8	2	4	0	1	0	2	0	6	8	5	41	0.00864764	Bacteria	Firmicutes	Clostridia	Clostridiales	U	U
Otu2839	0	0	0	0	0	0	0	0	0	0	0	4	4	0.000843672	Bacteria	Proteobacteria	U	U	U	U
Otu284	18	15	13	3	4	3	1	3	6	19	11	31	127	0.0267866	Bacteria	Firmicutes	Clostridia	Clostridiales	Clostridiaceae_1	Clostridium_sensu_stricto
Otu2840	2	1	0	0	0	0	0	1	0	0	1	2	7	0.00147643	Bacteria	Firmicutes	Negativicutes	Selenomonadales	U	U
Otu2841	0	0	0	0	0	0	0	0	1	1	0	0	2	0.000421836	Bacteria	U	U	U	U	U
Otu2842	7	0	1	1	1	0	1	1	1	1	3	0	17	0.00358561	Bacteria	Firmicutes	Clostridia	U	U	U
Otu2843	0	0	0	0	0	0	0	0	0	3	0	0	3	0.000632754	Bacteria	Firmicutes	Clostridia	Clostridiales	U	U
Otu2844	0	0	0	0	2	0	0	0	0	0	0	0	2	0.000421836	Bacteria	Firmicutes	Bacilli	Bacillales	Thermoactinomycetaceae_1	U
Otu2845	0	0	0	0	1	0	0	0	0	2	0	0	3	0.000632754	Bacteria	Firmicutes	Negativicutes	Selenomonadales	Veillonellaceae	U
Otu2846	26	12	21	2	2	2	3	3	3	18	5	13	110	0.023201	Bacteria	Firmicutes	Clostridia	U	U	U
Otu2847	0	1	0	0	0	0	0	0	2	0	0	0	3	0.000632754	Bacteria	U	U	U	U	U
Otu2848	0	0	2	0	0	0	0	0	0	2	2	2	8	0.00168734	Bacteria	Firmicutes	Bacilli	Bacillales	U	U
Otu2849	0	1	0	0	0	0	0	2	1	4	1	2	11	0.0023201	Bacteria	Planctomycetes	Planctomycetia	U	U	U
Otu285	30	16	12	39	26	32	73	73	53	24	43	23	444	0.0936476	Bacteria	Verrucomicrobia	Subdivision3	U	U	Subdivision3_genera_incertae_sedis
Otu2851	0	0	0	1	1	0	0	1	0	1	0	1	5	0.00105459	Bacteria	Planctomycetes	Planctomycetia	U	U	U
Otu2852	5	0	0	1	0	0	1	0	0	5	3	0	15	0.00316377	Bacteria	Firmicutes	Clostridia	Clostridiales	Clostridiaceae_1	U
Otu2853	0	0	3	0	0	0	0	0	0	0	0	0	3	0.000632754	Bacteria	Firmicutes	Clostridia	Clostridiales	U	U
Otu2854	0	5	0	0	0	0	0	0	0	0	0	0	5	0.00105459	Bacteria	U	U	U	U	U
Otu2855	0	1	6	1	0	1	1	2	0	3	0	12	27	0.00569478	Bacteria	Firmicutes	Clostridia	Clostridiales	Clostridiaceae_1	Clostridium_sensu_stricto
Otu2856	0	0	0	2	1	1	0	0	0	0	0	1	5	0.00105459	Bacteria	Planctomycetes	Planctomycetia	Planctomycetales	Planctomycetaceae	U
Otu2857	1	0	0	0	0	0	0	0	0	1	1	1	4	0.000843672	Bacteria	U	U	U	U	U
Otu2858	0	0	3	0	0	0	0	0	0	0	0	1	4	0.000843672	Bacteria	Firmicutes	Clostridia	Clostridiales	U	U
Otu2859	1	1	0	0	0	0	1	0	0	2	0	2	7	0.00147643	Bacteria	Planctomycetes	Planctomycetia	Planctomycetales	Planctomycetaceae	U
Otu286	28	18	19	14	8	14	10	12	5	31	46	21	226	0.0476675	Bacteria	Proteobacteria	Deltaproteobacteria	Syntrophobacterales	Syntrophobacteraceae	U
Otu2860	0	0	0	0	1	0	0	0	0	0	1	2	4	0.000843672	Bacteria	U	U	U	U	U
Otu2862	0	0	0	0	0	0	2	1	0	1	0	0	4	0.000843672	Bacteria	Chloroflexi	Caldilineae	Caldilineales	Caldilineaceae	U
Otu2863	0	0	0	1	2	0	1	1	0	0	1	0	6	0.00126551	Bacteria	Planctomycetes	Planctomycetia	Planctomycetales	U	U
Otu2864	0	0	1	0	0	0	1	2	1	2	2	0	9	0.00189826	Bacteria	Proteobacteria	U	U	U	U
Otu2865	0	0	0	0	0	0	0	0	1	1	1	1	4	0.000843672	Bacteria	U	U	U	U	U
Otu2866	0	0	5	0	0	0	0	0	0	0	0	0	5	0.00105459	Bacteria	Firmicutes	Clostridia	Clostridiales	U	U
Otu2868	0	5	0	6	5	8	6	8	2	6	3	1	50	0.0105459	Bacteria	U	U	U	U	U
Otu2869	0	0	0	0	0	0	0	0	1	1	0	0	2	0.000421836	Bacteria	Planctomycetes	Planctomycetia	Planctomycetales	Planctomycetaceae	U
Otu287	0	2	0	181	103	87	77	65	178	9	7	4	713	0.150385	Bacteria	Actinobacteria	Actinobacteria	Actinomycetales	Catenulisporaceae	Catenulispora
Otu2870	0	0	0	1	0	1	0	0	2	2	0	0	6	0.00126551	Bacteria	Chloroflexi	Anaerolineae	Anaerolineales	Anaerolineaceae	U
Otu2871	1	3	0	12	10	8	6	4	12	2	1	4	63	0.0132878	Bacteria	Planctomycetes	Planctomycetia	U	U	U
Otu2872	0	0	0	2	1	2	1	2	4	1	2	3	18	0.00379652	Bacteria	U	U	U	U	U
Otu2873	0	0	0	0	3	1	0	0	1	0	0	0	5	0.00105459	Bacteria	U	U	U	U	U
Otu2874	0	0	0	1	0	1	3	4	2	0	1	0	12	0.00253102	Bacteria	U	U	U	U	U
Otu2875	0	0	0	0	0	0	0	0	0	2	0	0	2	0.000421836	Bacteria	Firmicutes	U	U	U	U
Otu2876	0	0	0	0	1	1	0	5	1	2	0	1	11	0.0023201	Bacteria	Chloroflexi	U	U	U	U
Otu2877	0	0	0	0	2	1	0	2	3	0	0	0	8	0.00168734	Bacteria	U	U	U	U	U
Otu2878	1	0	4	0	0	0	0	0	0	2	1	0	8	0.00168734	Bacteria	Firmicutes	Bacilli	Bacillales	Paenibacillaceae_1	U
Otu2879	2	0	0	0	0	0	0	0	0	1	2	0	5	0.00105459	Bacteria	Planctomycetes	Planctomycetia	U	U	U
Otu288	16	21	6	7	14	19	11	11	26	17	15	19	182	0.0383871	Bacteria	Proteobacteria	Deltaproteobacteria	Myxococcales	U	U
Otu2880	0	0	0	0	0	0	0	0	0	0	0	2	2	0.000421836	Bacteria	Chlamydiae	Chlamydiia	Chlamydiales	Parachlamydiaceae	U
Otu2881	0	1	3	0	1	3	0	1	2	1	0	1	13	0.00274193	Bacteria	Planctomycetes	Planctomycetia	Planctomycetales	Planctomycetaceae	U
Otu2882	0	0	0	0	1	0	1	1	1	0	3	3	10	0.00210918	Bacteria	U	U	U	U	U
Otu2883	2	0	7	0	0	0	0	0	6	1	3	17	36	0.00759305	Bacteria	Chlamydiae	Chlamydiia	Chlamydiales	U	U
[truncated: 1,629 more rows]

## Sheet: Table S5
Table S5 Absolute and relative abundance of OTUs of fungus in microcosms without pesticide (N) and with pesticide (Y) picloram (Pic), at times of 15 and 30 days.
	Absolute abundance													Relative Abundance	Classification
#OTU	FPicY30d_r1	FPicY30d_r2	FPicY30d_r3	FPicN30d_r1	FPicN30d_r2	FPicN30d_r3	FPicN15d_r1	FPicN15d_r2	FPicN15d_r3	FPicY15d_r1	FPicY15d_r2	FPicY15d_r3	Total		Domain	Phyllum	Class	Order	Family	Genus
Otu1	19421	15080	18001	4134	4272	3092	1549	1852	1800	18291	19762	20177	127431	12.5008	Fungi	Ascomycota	Eurotiomycetes	Eurotiales	Aspergillaceae	Penicillium
Otu10	41	152	370	3099	4080	2927	4117	1918	4633	230	18	45	21630	2.12187	Fungi	Ascomycota	U	U	U	U
Otu100	36	31	28	11	45	64	97	56	82	20	33	32	535	0.0524827	Fungi	Ascomycota	Dothideomycetes	Pleosporales	U	U
Otu101	205	73	108	0	26	0	0	1	10	69	47	49	588	0.0576819	Fungi	Ascomycota	Sordariomycetes	Chaetosphaeriales	Chaetosphaeriaceae	U
Otu102	52	37	64	44	31	60	124	81	47	35	11	56	642	0.0629792	Fungi	Ascomycota	Sordariomycetes	U	U	U
Otu103	37	78	0	111	40	26	220	95	66	28	39	36	776	0.0761244	Fungi	Ascomycota	Dothideomycetes	Capnodiales	U	U
Otu104	0	0	0	13	47	13	396	50	13	0	0	0	532	0.0521884	Fungi	U	U	U	U	U
Otu105	1	0	0	34	0	157	111	81	112	0	0	0	496	0.0486568	Fungi	U	U	U	U	U
Otu106	0	3	9	178	135	153	193	44	49	6	1	0	771	0.0756339	Fungi	Ascomycota	Eurotiomycetes	U	U	U
Otu107	10	23	66	42	63	47	36	36	28	68	32	13	464	0.0455177	Fungi	Ascomycota	Dothideomycetes	Pleosporales	U	U
Otu108	29	16	45	17	0	79	65	30	136	40	1	11	469	0.0460082	Fungi	Ascomycota	Pezizomycetes	Pezizales	Pyronemataceae	Pulvinula
Otu109	0	0	3	72	161	66	88	68	34	3	3	6	504	0.0494416	Fungi	Ascomycota	Eurotiomycetes	U	U	U
Otu11	2505	2661	3410	891	300	536	633	321	1184	1926	2420	2281	19068	1.87054	Fungi	Ascomycota	Sordariomycetes	Sordariales	Chaetomiaceae	Chaetomium
Otu110	58	0	0	133	0	159	59	11	9	0	0	0	429	0.0420842	Fungi	Ascomycota	U	U	U	U
Otu111	18	0	0	0	0	4	18	0	478	0	0	0	518	0.050815	Fungi	Ascomycota	Dothideomycetes	Pleosporales	U	U
Otu112	7	25	38	16	66	0	39	149	3	52	12	54	461	0.0452234	Fungi	Ascomycota	Sordariomycetes	Hypocreales	Nectriaceae	U
Otu113	4	2	37	9	12	146	9	39	31	10	28	52	379	0.0371793	Fungi	Ascomycota	U	U	U	U
Otu114	109	227	207	8	0	4	2	4	3	133	208	131	1036	0.10163	Fungi	Ascomycota	Eurotiomycetes	Eurotiales	Aspergillaceae	Penicillium
Otu115	129	58	101	4	13	0	36	50	88	78	57	66	680	0.066707	Fungi	Ascomycota	Dothideomycetes	Pleosporales	U	U
Otu116	0	0	0	0	1	0	0	622	0	0	0	0	623	0.0611153	Fungi	U	U	U	U	U
Otu117	11	0	0	233	0	0	31	1	100	3	31	4	414	0.0406128	Fungi	Ascomycota	Sordariomycetes	Hypocreales	U	U
Otu118	1	0	0	1	0	36	98	79	16	2	244	0	477	0.046793	Fungi	Ascomycota	Dothideomycetes	Pleosporales	U	U
Otu119	0	0	27	67	29	34	5	13	225	7	0	19	426	0.0417899	Fungi	Ascomycota	Dothideomycetes	Pleosporales	U	U
Otu12	263	224	263	1618	1084	4549	2771	1402	4222	408	240	344	17388	1.70574	Fungi	U	U	U	U	U
Otu120	268	0	22	120	0	0	0	0	0	0	38	0	448	0.0439481	Fungi	Ascomycota	Eurotiomycetes	Eurotiales	Aspergillaceae	Aspergillus
Otu121	0	0	0	0	0	164	79	70	68	0	0	0	381	0.0373755	Fungi	U	U	U	U	U
Otu122	0	0	26	66	20	10	363	14	3	12	0	31	545	0.0534637	Fungi	Ascomycota	U	U	U	U
Otu123	0	0	176	0	0	0	107	36	151	0	15	0	485	0.0475778	Fungi	Basidiomycota	Agaricomycetes	U	U	U
Otu124	0	0	0	190	32	103	74	80	20	0	2	1	502	0.0492454	Fungi	U	U	U	U	U
Otu125	9	17	13	97	32	1	88	18	12	0	17	52	356	0.0349231	Fungi	Basidiomycota	Agaricomycetes	Agaricales	Entolomataceae	U
Otu126	0	0	0	137	112	13	51	35	31	7	0	0	386	0.037866	Fungi	Basidiomycota	Agaricomycetes	Agaricales	U	U
Otu127	0	0	0	85	75	0	210	57	36	0	0	0	463	0.0454196	Fungi	U	U	U	U	U
Otu128	0	0	15	110	0	0	104	92	36	2	0	13	372	0.0364926	Fungi	Ascomycota	Sordariomycetes	U	U	U
Otu129	0	0	0	22	68	94	41	48	38	0	0	0	311	0.0305086	Fungi	U	U	U	U	U
Otu13	1540	3062	2358	1411	858	689	1491	1758	893	2523	1973	2680	21236	2.08322	Fungi	Ascomycota	Dothideomycetes	Pleosporales	Didymosphaeriaceae	Didymosphaeria
Otu130	0	0	0	144	58	71	41	88	96	2	0	0	500	0.0490492	Fungi	U	U	U	U	U
Otu131	0	0	0	167	0	0	14	63	72	0	0	0	316	0.0309991	Fungi	Ascomycota	Dothideomycetes	U	U	U
Otu132	7	32	10	46	1	58	28	87	73	9	9	11	371	0.0363945	Fungi	Ascomycota	Pezizomycetes	Pezizales	Pyronemataceae	U
Otu133	0	4	0	115	96	40	68	58	35	2	2	0	420	0.0412014	Fungi	Ascomycota	Leotiomycetes	U	U	U
Otu134	0	0	0	11	0	0	116	136	5	58	3	40	369	0.0361983	Fungi	Basidiomycota	Agaricomycetes	Sebacinales	Serendipitaceae	U
Otu135	0	25	8	16	0	0	157	59	41	0	3	2	311	0.0305086	Fungi	Ascomycota	Dothideomycetes	U	U	U
Otu136	0	0	0	39	47	89	33	21	48	1	0	0	278	0.0272714	Fungi	Ascomycota	Sordariomycetes	Sordariales	U	U
Otu137	14	50	30	23	0	33	31	18	16	40	36	27	318	0.0311953	Fungi	Ascomycota	Dothideomycetes	Pleosporales	U	U
Otu138	14	12	20	32	62	87	58	114	62	2	1	11	475	0.0465968	Fungi	Ascomycota	Eurotiomycetes	Eurotiales	Aspergillaceae	Penicillium
Otu139	0	2	0	18	13	41	66	108	77	0	0	0	325	0.031882	Fungi	Ascomycota	Sordariomycetes	U	U	U
Otu14	9	2	15	2797	2524	1292	2129	1749	2152	19	22	73	12783	1.25399	Fungi	Ascomycota	Archaeorhizomycetes	Archaeorhizomycetales	U	U
Otu140	0	1	0	3	164	75	121	56	22	0	0	0	442	0.0433595	Fungi	U	U	U	U	U
Otu141	0	0	0	21	0	150	61	35	39	0	0	0	306	0.0300181	Fungi	Basidiomycota	U	U	U	U
Otu142	14	0	0	0	0	0	187	91	0	7	0	0	299	0.0293314	Fungi	U	U	U	U	U
Otu143	2	2	18	5	0	42	21	49	32	16	8	109	304	0.0298219	Fungi	Ascomycota	Sordariomycetes	U	U	U
Otu144	11	0	0	0	131	0	8	110	32	5	12	6	315	0.030901	Fungi	Basidiomycota	Agaricomycetes	U	U	U
Otu145	15	10	0	40	0	63	68	44	29	0	0	1	270	0.0264866	Fungi	Ascomycota	Sordariomycetes	U	U	U
Otu146	0	6	1	29	67	83	3	34	24	0	0	0	247	0.0242303	Fungi	Ascomycota	Eurotiomycetes	U	U	U
Otu147	0	0	0	0	0	190	0	3	0	0	0	0	193	0.018933	Fungi	Basidiomycota	Agaricomycetes	Agaricales	Inocybaceae	U
Otu148	113	0	58	0	0	0	0	14	8	69	6	19	287	0.0281543	Fungi	Basidiomycota	Tremellomycetes	Tremellales	Tremellaceae	Cryptococcus
Otu149	0	0	0	0	147	12	30	51	54	0	1	0	295	0.028939	Fungi	Calcarisporiellomycota	Calcarisporiellomycetes	Calcarisporiellales	Calcarisporiellaceae	Calcarisporiella
Otu15	29	4730	375	1	4449	2803	1	100	4	26	14	18	12550	1.23114	Fungi	Ascomycota	Sordariomycetes	U	U	U
Otu150	0	0	30	0	58	66	123	304	68	0	6	9	664	0.0651374	Fungi	Basidiomycota	Agaricomycetes	Agaricales	Cortinariaceae	U
Otu151	0	0	0	138	0	0	21	30	6	0	1	26	222	0.0217779	Fungi	Ascomycota	Orbiliomycetes	Orbiliales	Orbiliaceae	U
Otu152	0	0	0	0	0	0	0	293	0	0	0	0	293	0.0287428	Fungi	Ascomycota	Pezizomycetes	Pezizales	U	U
Otu153	0	0	27	87	5	13	16	58	15	0	0	0	221	0.0216798	Fungi	Ascomycota	U	U	U	U
Otu154	6	21	32	9	64	50	13	50	24	0	4	2	275	0.0269771	Fungi	Ascomycota	Eurotiomycetes	U	U	U
Otu155	3	0	0	37	32	59	30	55	4	1	1	1	223	0.021876	Fungi	Ascomycota	Eurotiomycetes	Eurotiales	Aspergillaceae	Penicillium
Otu156	5	9	0	36	0	0	38	88	25	10	7	18	236	0.0231512	Fungi	Basidiomycota	Tremellomycetes	Tremellales	Tremellaceae	U
Otu157	6	10	0	0	26	0	59	56	2	35	35	140	369	0.0361983	Fungi	Ascomycota	Dothideomycetes	Tubeufiales	Tubeufiaceae	Helicoma
Otu158	13	9	56	0	59	0	3	9	0	28	48	17	242	0.0237398	Fungi	Ascomycota	Sordariomycetes	Hypocreales	U	U
Otu159	0	0	0	94	37	0	39	8	19	0	8	2	207	0.0203064	Fungi	Basidiomycota	Tremellomycetes	Tremellales	Tremellaceae	Cryptococcus
Otu16	121	35	267	2893	1978	1270	1270	1855	1215	22	37	37	11000	1.07908	Fungi	Ascomycota	U	U	U	U
Otu160	0	0	0	0	0	0	210	0	2	0	5	0	217	0.0212874	Fungi	Ascomycota	Dothideomycetes	Pleosporales	U	U
Otu161	2	0	0	0	0	71	34	291	20	0	1	0	419	0.0411033	Fungi	Ascomycota	U	U	U	U
Otu162	18	9	12	0	74	4	23	44	49	10	5	9	257	0.0252113	Fungi	U	U	U	U	U
Otu163	68	34	31	0	1	2	7	2	1	32	35	28	241	0.0236417	Fungi	Ascomycota	Eurotiomycetes	Eurotiales	Aspergillaceae	Penicillium
Otu164	0	0	0	0	79	0	37	65	26	7	3	10	227	0.0222684	Fungi	Mucoromycota	Endogonomycetes	U	U	U
Otu165	66	99	78	0	0	0	0	0	0	18	9	1	271	0.0265847	Fungi	Ascomycota	Dothideomycetes	Capnodiales	Teratosphaeriaceae	U
Otu166	14	9	0	17	49	48	87	68	38	0	6	7	343	0.0336478	Fungi	Ascomycota	Eurotiomycetes	Eurotiales	Aspergillaceae	Aspergillus
Otu167	0	0	37	0	16	33	34	60	14	5	1	0	200	0.0196197	Fungi	U	U	U	U	U
Otu168	0	0	0	0	0	0	0	228	35	0	0	0	263	0.0257999	Fungi	Mucoromycota	U	U	U	U
Otu169	16	4	0	24	0	44	18	31	3	10	4	11	165	0.0161862	Fungi	Ascomycota	Sordariomycetes	U	U	U
Otu17	167	138	276	1014	1882	2355	779	1566	1364	137	84	112	9874	0.968624	Fungi	Ascomycota	U	U	U	U
Otu170	157	33	8	0	0	0	0	0	0	12	35	7	252	0.0247208	Fungi	Ascomycota	U	U	U	U
Otu171	0	0	0	0	0	90	14	36	20	0	3	3	166	0.0162843	Fungi	Ascomycota	Sordariomycetes	U	U	U
Otu172	0	0	0	2	11	48	61	47	15	0	1	0	185	0.0181482	Fungi	Ascomycota	U	U	U	U
Otu173	0	0	0	35	0	55	24	44	35	0	1	0	194	0.0190311	Fungi	Glomeromycota	U	U	U	U
Otu174	467	161	288	0	0	0	14	0	4	154	92	174	1354	0.132825	Fungi	Ascomycota	Sordariomycetes	U	U	U
Otu175	0	0	0	114	0	30	7	34	23	0	0	0	208	0.0204045	Fungi	Ascomycota	U	U	U	U
Otu176	0	176	0	0	0	0	0	0	0	0	0	0	176	0.0172653	Fungi	Ascomycota	Dothideomycetes	Pleosporales	U	U
Otu177	16	6	41	0	0	0	0	0	0	9	24	36	132	0.012949	Fungi	Basidiomycota	Tremellomycetes	Trichosporonales	Trichosporonaceae	Cutaneotrichosporon
Otu178	0	9	0	0	0	0	45	61	47	6	4	12	184	0.0180501	Fungi	Ascomycota	Sordariomycetes	Sordariales	U	U
Otu179	89	33	41	0	0	0	0	0	0	14	2	0	179	0.0175596	Fungi	Ascomycota	Dothideomycetes	Capnodiales	U	U
Otu18	523	108	408	278	582	506	857	322	666	2626	2142	1723	10741	1.05368	Fungi	Glomeromycota	U	U	U	U
Otu180	0	5	0	91	80	30	49	40	29	1	0	0	325	0.031882	Fungi	U	U	U	U	U
Otu181	0	0	0	0	0	0	22	155	23	0	6	3	209	0.0205026	Fungi	Ascomycota	U	U	U	U
Otu182	49	76	58	0	0	0	0	0	3	22	39	51	298	0.0292333	Fungi	Ascomycota	Sordariomycetes	Hypocreales	Hypocreaceae	Trichoderma
Otu183	36	4	0	0	0	0	0	0	0	116	0	0	156	0.0153034	Fungi	Ascomycota	Sordariomycetes	Chaetosphaeriales	Chaetosphaeriaceae	Codinaeopsis
Otu184	2	4	8	3	101	14	2	0	8	0	0	0	142	0.01393	Fungi	Ascomycota	Eurotiomycetes	Eurotiales	Aspergillaceae	Aspergillus
Otu185	0	0	0	0	19	105	21	0	25	0	0	0	170	0.0166767	Fungi	Ascomycota	Sordariomycetes	U	U	U
Otu186	26	22	51	0	0	0	0	0	0	27	25	23	174	0.0170691	Fungi	Ascomycota	Sordariomycetes	Hypocreales	Clavicipitaceae	U
Otu187	0	0	0	0	29	85	5	0	0	0	0	0	119	0.0116737	Fungi	U	U	U	U	U
Otu188	0	0	0	47	38	0	44	20	4	0	0	0	153	0.0150091	Fungi	U	U	U	U	U
Otu189	1	0	0	0	0	0	55	44	49	0	0	0	149	0.0146167	Fungi	Basidiomycota	Agaricomycetes	Agaricales	Entolomataceae	U
Otu19	46	27	29	1562	1632	2184	2426	1793	1506	36	29	119	11389	1.11724	Fungi	Ascomycota	Dothideomycetes	U	U	U
Otu190	0	0	0	0	0	0	148	0	0	0	0	0	148	0.0145186	Fungi	U	U	U	U	U
Otu191	5	14	52	0	50	0	11	0	0	18	14	11	175	0.0171672	Fungi	Ascomycota	Leotiomycetes	Helotiales	U	U
Otu192	7	0	0	0	23	0	105	0	12	0	5	0	152	0.014911	Fungi	Ascomycota	Sordariomycetes	Branch06	U	U
Otu193	0	0	0	0	107	0	45	7	0	0	0	0	159	0.0155977	Fungi	Ascomycota	Sordariomycetes	Microascales	Microascaceae	Petriella
Otu194	0	0	0	0	0	127	0	0	0	0	0	0	127	0.0124585	Fungi	Ascomycota	U	U	U	U
Otu195	4	5	8	0	26	0	5	117	6	0	1	0	172	0.0168729	Fungi	Ascomycota	Dothideomycetes	U	U	U
Otu196	0	0	0	0	48	63	0	1	0	13	0	0	125	0.0122623	Fungi	Ascomycota	Sordariomycetes	U	U	U
Otu197	0	0	0	24	0	81	46	62	49	0	0	1	263	0.0257999	Fungi	U	U	U	U	U
Otu198	0	0	0	109	0	0	0	0	0	0	0	0	109	0.0106927	Fungi	Basidiomycota	Agaricomycetes	Geastrales	Geastraceae	Geastrum
Otu199	0	0	0	0	0	0	60	51	0	0	0	0	111	0.0108889	Fungi	U	U	U	U	U
Otu2	21238	18357	18453	14624	13178	12621	10777	11404	10282	28894	29708	24669	214205	21.0132	Fungi	Ascomycota	Eurotiomycetes	Eurotiales	Trichocomaceae	Talaromyces
Otu20	1805	2082	2704	25	15	34	13	17	8	1332	1628	1395	11058	1.08477	Fungi	Ascomycota	Eurotiomycetes	Eurotiales	Aspergillaceae	U
Otu200	38	0	8	0	57	0	7	7	0	0	5	8	130	0.0127528	Fungi	Ascomycota	Orbiliomycetes	U	U	U
Otu201	0	0	0	72	0	0	15	0	64	0	6	6	163	0.01599	Fungi	Glomeromycota	Paraglomeromycetes	U	U	U
Otu202	0	18	0	218	153	294	286	94	127	0	1	12	1203	0.118012	Fungi	Ascomycota	U	U	U	U
Otu203	5	24	0	0	0	18	19	10	5	13	11	25	130	0.0127528	Fungi	U	U	U	U	U
Otu204	0	12	0	3	101	23	35	7	8	4	0	0	193	0.018933	Fungi	Basidiomycota	U	U	U	U
Otu205	0	1	0	0	0	0	71	12	21	11	0	0	116	0.0113794	Fungi	U	U	U	U	U
Otu206	29	0	0	0	16	39	11	1	10	20	3	1	130	0.0127528	Fungi	Ascomycota	Sordariomycetes	Sordariales	Chaetomiaceae	U
Otu207	0	0	0	0	0	0	88	42	21	1	3	3	158	0.0154996	Fungi	Ascomycota	Orbiliomycetes	Orbiliales	U	U
Otu208	2	1	7	23	0	25	18	24	4	1	2	4	111	0.0108889	Fungi	Ascomycota	Eurotiomycetes	Eurotiales	Aspergillaceae	Aspergillus
Otu209	0	0	0	0	0	19	28	76	25	0	0	0	148	0.0145186	Fungi	Basidiomycota	U	U	U	U
Otu21	1382	1409	1619	460	152	99	145	105	95	1118	1559	1949	10092	0.99001	Fungi	Ascomycota	Sordariomycetes	Hypocreales	U	U
Otu210	0	0	0	0	0	75	77	0	0	0	0	0	152	0.014911	Fungi	Ascomycota	Sordariomycetes	Xylariales	Sporocadaceae	Pestalotiopsis
Otu211	11	0	1	34	25	16	6	15	2	0	1	0	111	0.0108889	Fungi	Ascomycota	Sordariomycetes	Hypocreales	Hypocreales_fam_Incertae_sedis	Acremonium
Otu212	0	0	0	0	0	24	10	20	26	0	0	0	80	0.00784788	Fungi	Ascomycota	Eurotiomycetes	Onygenales	Onygenaceae	Auxarthron
Otu213	0	7	15	45	0	0	13	23	10	8	0	0	121	0.0118699	Fungi	U	U	U	U	U
Otu214	0	0	0	96	0	0	0	0	0	0	0	0	96	0.00941745	Fungi	Basidiomycota	Tremellomycetes	U	U	U
Otu215	0	91	0	0	0	0	1	6	3	0	5	0	106	0.0103984	Fungi	Ascomycota	Dothideomycetes	Pleosporales	Leptosphaeriaceae	Leptosphaeria
Otu216	1	8	11	0	0	26	17	47	27	1	0	3	141	0.0138319	Fungi	Ascomycota	Eurotiomycetes	Eurotiales	Aspergillaceae	Hamigera
Otu217	0	0	0	0	0	0	6	79	30	0	0	0	115	0.0112813	Fungi	Basidiomycota	Agaricomycetes	Agaricales	Cortinariaceae	Cortinarius
Otu218	0	0	0	16	0	0	22	31	31	0	0	0	100	0.00980985	Fungi	Ascomycota	Sordariomycetes	Sordariales	U	U
Otu219	0	0	0	110	0	0	0	0	0	0	0	0	110	0.0107908	Fungi	U	U	U	U	U
Otu22	424	267	124	1915	1653	1458	1060	1119	1194	228	257	236	9935	0.974608	Fungi	Ascomycota	Eurotiomycetes	Eurotiales	Aspergillaceae	Aspergillus
Otu220	0	0	0	0	0	0	49	0	0	0	0	40	89	0.00873076	Fungi	Ascomycota	Pezizomycetes	Pezizales	U	U
Otu221	0	0	0	49	4	0	15	13	35	0	0	0	116	0.0113794	Fungi	Ascomycota	U	U	U	U
Otu222	34	9	24	8	0	28	8	0	12	0	3	0	126	0.0123604	Fungi	Ascomycota	Orbiliomycetes	Orbiliales	Orbiliaceae	Orbilia
Otu223	0	0	0	0	0	73	0	0	0	0	0	0	73	0.00716119	Fungi	U	U	U	U	U
Otu224	0	0	0	0	0	0	36	120	0	0	0	0	156	0.0153034	Fungi	Basidiomycota	Agaricomycetes	Agaricales	U	U
Otu225	0	0	0	0	0	0	53	40	0	0	0	0	93	0.00912316	Fungi	U	U	U	U	U
Otu226	0	0	0	99	0	0	0	0	0	0	0	0	99	0.00971175	Fungi	Ascomycota	U	U	U	U
Otu227	0	0	0	1	0	0	0	0	99	0	0	0	100	0.00980985	Fungi	U	U	U	U	U
Otu228	0	0	0	60	0	0	17	0	3	0	5	0	85	0.00833837	Fungi	Ascomycota	Dothideomycetes	Tubeufiales	U	U
Otu229	0	30	4	0	0	0	0	0	0	32	17	21	104	0.0102022	Fungi	Mucoromycota	Umbelopsidomycetes	GS23	U	U
Otu23	103	53	117	2182	1141	1532	828	700	834	47	112	179	7828	0.767915	Fungi	Ascomycota	Sordariomycetes	Sordariales	U	U
Otu230	0	0	0	0	116	0	0	0	0	0	0	0	116	0.0113794	Fungi	Ascomycota	Saccharomycetes	Saccharomycetales	Saccharomycetales_fam_Incertae_sedis	Candida
Otu231	0	0	0	0	68	44	12	25	17	0	2	1	169	0.0165786	Fungi	Ascomycota	Leotiomycetes	U	U	U
Otu232	0	0	0	63	0	28	7	46	0	0	0	0	144	0.0141262	Fungi	U	U	U	U	U
Otu233	16	0	0	0	0	45	0	0	0	0	0	0	61	0.00598401	Fungi	Basidiomycota	Agaricomycetes	U	U	U
Otu234	0	0	0	0	0	0	0	0	0	0	110	0	110	0.0107908	Fungi	Basidiomycota	Agaricomycetes	U	U	U
Otu235	0	0	0	0	0	0	0	136	0	0	0	0	136	0.0133414	Fungi	Mucoromycota	U	U	U	U
Otu236	0	0	0	0	14	0	18	67	25	0	0	0	124	0.0121642	Fungi	U	U	U	U	U
Otu237	121	122	193	2032	1388	1418	991	1737	772	81	54	84	8993	0.882199	Fungi	Ascomycota	U	U	U	U
Otu238	0	0	0	0	75	0	0	0	13	0	0	0	88	0.00863266	Fungi	U	U	U	U	U
Otu239	0	0	0	76	0	38	7	0	2	0	0	0	123	0.0120661	Fungi	U	U	U	U	U
Otu24	2213	1667	2503	1	132	0	38	11	70	793	627	922	8977	0.88063	Fungi	Ascomycota	Sordariomycetes	Hypocreales	Clavicipitaceae	U
Otu240	0	0	0	31	11	0	21	28	17	0	0	0	108	0.0105946	Fungi	U	U	U	U	U
Otu241	0	0	0	0	0	0	0	0	84	0	0	0	84	0.00824027	Fungi	Ascomycota	Sordariomycetes	U	U	U
Otu242	0	0	0	0	0	0	0	142	42	0	0	0	184	0.0180501	Fungi	Mucoromycota	U	U	U	U
Otu243	0	0	0	0	0	52	0	1	0	0	0	0	53	0.00519922	Fungi	Basidiomycota	Agaricomycetes	Agaricales	Cortinariaceae	Gymnopilus
Otu244	0	0	0	12	0	47	5	19	2	3	0	0	88	0.00863266	Fungi	Ascomycota	Orbiliomycetes	Orbiliales	U	U
Otu245	0	0	0	0	0	0	74	0	0	0	0	0	74	0.00725929	Fungi	Ascomycota	Dothideomycetes	Pleosporales	Didymellaceae	U
Otu246	0	0	0	29	0	36	7	0	8	0	0	0	80	0.00784788	Fungi	Ascomycota	Sordariomycetes	Sordariales	Chaetomiaceae	Zopfiella
Otu247	0	0	0	0	0	0	19	91	7	0	0	0	117	0.0114775	Fungi	U	U	U	U	U
Otu248	0	0	0	54	0	36	0	7	15	0	0	0	112	0.010987	Fungi	U	U	U	U	U
Otu249	0	4	0	0	0	4	18	15	0	35	4	0	80	0.00784788	Fungi	Ascomycota	Dothideomycetes	Pleosporales	U	U
Otu25	371	396	417	999	676	1340	500	581	1098	518	484	543	7923	0.777234	Fungi	Ascomycota	Eurotiomycetes	Eurotiales	Aspergillaceae	Aspergillus
Otu250	0	20	0	0	0	22	27	3	0	1	0	0	73	0.00716119	Fungi	Ascomycota	Sordariomycetes	Sordariales	U	U
Otu251	13	2	0	14	0	32	0	16	3	1	0	0	81	0.00794598	Fungi	Ascomycota	Eurotiomycetes	Eurotiales	Aspergillaceae	Aspergillus
Otu252	0	0	0	0	0	0	63	45	0	0	0	0	108	0.0105946	Fungi	U	U	U	U	U
Otu253	39	4	33	0	0	0	3	0	0	3	8	3	93	0.00912316	Fungi	Ascomycota	Sordariomycetes	Chaetosphaeriales	Chaetosphaeriaceae	U
Otu254	0	0	0	0	0	0	48	30	9	0	0	0	87	0.00853457	Fungi	Basidiomycota	U	U	U	U
Otu255	0	14	32	0	0	0	0	0	0	3	15	4	68	0.0066707	Fungi	Ascomycota	U	U	U	U
Otu256	0	0	0	1	0	0	0	10	64	0	1	0	76	0.00745548	Fungi	U	U	U	U	U
Otu257	5	3	27	0	0	0	0	0	0	0	12	28	75	0.00735738	Fungi	Ascomycota	Eurotiomycetes	Chaetothyriales	Herpotrichiellaceae	Exophiala
Otu258	7	12	21	48	19	163	37	71	10	14	6	5	413	0.0405147	Fungi	U	U	U	U	U
Otu259	10	4	52	0	0	0	14	0	4	11	11	1	107	0.0104965	Fungi	Ascomycota	Sordariomycetes	Chaetosphaeriales	Chaetosphaeriaceae	Chaetosphaeria
Otu26	1	17	23	1692	1145	857	749	998	736	1	9	32	6260	0.614096	Fungi	Ascomycota	U	U	U	U
Otu260	3	97	0	0	0	0	0	0	0	0	0	0	100	0.00980985	Fungi	Ascomycota	Sordariomycetes	Chaetosphaeriales	Chaetosphaeriaceae	Chaetosphaeria
Otu261	0	0	0	0	32	0	38	8	9	0	0	0	87	0.00853457	Fungi	Ascomycota	U	U	U	U
Otu262	0	0	0	0	0	1	0	122	0	0	0	0	123	0.0120661	Fungi	U	U	U	U	U
Otu263	0	0	0	0	0	44	18	1	0	0	0	0	63	0.0061802	Fungi	U	U	U	U	U
Otu264	0	0	0	76	0	0	28	0	9	0	4	0	117	0.0114775	Fungi	Ascomycota	Saccharomycetes	Saccharomycetales	Lipomycetaceae	Lipomyces
Otu265	22	6	44	10	0	0	0	0	0	25	27	13	147	0.0144205	Fungi	Ascomycota	Eurotiomycetes	Eurotiales	Trichocomaceae	U
Otu266	0	0	0	0	11	49	0	4	6	0	0	0	70	0.00686689	Fungi	U	U	U	U	U
Otu267	68	0	0	0	0	0	7	2	0	0	0	0	77	0.00755358	Fungi	Ascomycota	Sordariomycetes	Coniochaetales	U	U
Otu268	9	0	20	0	0	44	11	8	11	5	0	0	108	0.0105946	Fungi	Ascomycota	U	U	U	U
Otu269	0	0	0	0	35	0	22	7	21	0	0	0	85	0.00833837	Fungi	Mucoromycota	Endogonomycetes	GS22	U	U
Otu27	21	18	90	639	2029	1502	1305	1249	718	28	56	29	7684	0.753789	Fungi	Ascomycota	U	U	U	U
Otu270	0	0	0	0	20	0	3	20	17	1	2	2	65	0.0063764	Fungi	Ascomycota	Archaeorhizomycetes	Archaeorhizomycetales	Archaeorhizomycetaceae	Archaeorhizomyces
Otu271	6	9	0	0	33	7	23	14	11	0	2	2	107	0.0104965	Fungi	Ascomycota	Eurotiomycetes	Eurotiales	Aspergillaceae	U
Otu272	0	0	0	0	0	43	4	0	0	0	2	0	49	0.00480682	Fungi	Basidiomycota	Agaricomycetes	U	U	U
Otu273	0	0	0	0	73	0	0	10	0	0	0	0	83	0.00814217	Fungi	Ascomycota	Sordariomycetes	Sordariales	Chaetomiaceae	U
Otu274	0	0	0	0	0	0	60	11	42	0	0	0	113	0.0110851	Fungi	Mucoromycota	Endogonomycetes	GS22	U	U
Otu275	0	0	0	0	0	44	0	0	0	0	0	0	44	0.00431633	Fungi	Ascomycota	U	U	U	U
Otu276	0	0	0	15	0	6	3	14	25	0	0	0	63	0.0061802	Fungi	Ascomycota	Sordariomycetes	Microascales	Microascaceae	U
Otu277	12	3	4	0	0	0	5	19	0	4	11	9	67	0.0065726	Fungi	Ascomycota	Eurotiomycetes	Eurotiales	Aspergillaceae	Penicillium
Otu278	0	3	0	23	0	0	1	14	8	6	13	11	79	0.00774978	Fungi	Basidiomycota	Tremellomycetes	U	U	U
Otu279	0	12	0	0	0	0	0	21	0	12	21	0	66	0.0064745	Fungi	Mucoromycota	Umbelopsidomycetes	GS23	U	U
Otu28	288	135	235	1011	887	822	807	971	367	378	266	370	6537	0.64127	Fungi	Ascomycota	Sordariomycetes	U	U	U
Otu280	0	0	0	0	0	0	52	2	14	0	5	0	73	0.00716119	Fungi	Ascomycota	Sordariomycetes	U	U	U
Otu281	0	0	0	0	0	22	9	31	0	1	0	0	63	0.0061802	Fungi	Ascomycota	Eurotiomycetes	Eurotiales	Aspergillaceae	Penicillium
Otu282	3	0	0	0	0	26	8	16	5	0	0	0	58	0.00568971	Fungi	Basidiomycota	Agaricomycetes	Agaricales	U	U
Otu283	0	0	0	0	0	41	9	3	0	0	0	0	53	0.00519922	Fungi	Ascomycota	Sordariomycetes	Sordariales	U	U
Otu284	0	0	0	47	0	0	16	0	0	0	0	0	63	0.0061802	Fungi	U	U	U	U	U
Otu285	0	0	12	0	0	0	35	49	28	5	0	0	129	0.0126547	Fungi	Ascomycota	Orbiliomycetes	Orbiliales	Orbiliaceae	Orbilia
Otu286	4	1	0	0	1	27	10	3	1	1	0	0	48	0.00470873	Fungi	Ascomycota	Eurotiomycetes	Eurotiales	Aspergillaceae	Aspergillus
Otu287	0	0	0	10	54	13	6	13	4	0	1	0	101	0.00990794	Fungi	U	U	U	U	U
Otu288	0	0	0	0	21	0	0	3	33	0	0	0	57	0.00559161	Fungi	U	U	U	U	U
Otu289	0	0	0	15	1	0	15	12	0	0	3	0	46	0.00451253	Fungi	Basidiomycota	Agaricomycetes	Agaricales	U	U
Otu29	0	0	0	0	1	342	16	29	0	28	212	4198	4826	0.473423	Fungi	Ascomycota	Dothideomycetes	Pleosporales	Pleosporaceae	Alternaria
Otu290	0	0	0	50	0	0	0	5	0	0	0	0	55	0.00539542	Fungi	Basidiomycota	U	U	U	U
Otu291	0	0	0	0	0	0	32	9	6	0	0	9	56	0.00549351	Fungi	Basidiomycota	Cystobasidiomycetes	Cystobasidiales	Cystobasidiaceae	Cystobasidium
Otu292	0	0	0	0	0	14	10	54	2	3	4	0	87	0.00853457	Fungi	Ascomycota	U	U	U	U
Otu293	0	0	0	0	0	33	0	0	13	0	0	0	46	0.00451253	Fungi	Ascomycota	Dothideomycetes	Dothideales	Aureobasidiaceae	Aureobasidium
Otu294	3	0	46	0	0	0	0	0	0	0	0	0	49	0.00480682	Fungi	Ascomycota	Dothideomycetes	Pleosporales	Sporormiaceae	U
Otu295	2	0	0	42	0	0	2	5	8	2	9	18	88	0.00863266	Fungi	Glomeromycota	Glomeromycetes	Glomerales	Glomeraceae	U
Otu296	0	0	31	0	0	11	1	0	0	0	0	0	43	0.00421823	Fungi	Ascomycota	Sordariomycetes	Sordariales	Chaetomiaceae	Chaetomium
Otu297	0	0	0	0	0	0	7	68	0	0	0	0	75	0.00735738	Fungi	Ascomycota	Sordariomycetes	U	U	U
Otu298	0	0	0	0	0	35	12	0	0	0	3	0	50	0.00490492	Fungi	Ascomycota	Sordariomycetes	Coniochaetales	U	U
Otu299	0	0	0	0	38	0	1	0	0	0	0	0	39	0.00382584	Fungi	Basidiomycota	Agaricomycetes	U	U	U
Otu3	9868	9808	10462	1691	2027	916	5320	2681	2021	6170	7730	7474	66168	6.49098	Fungi	Basidiomycota	Tremellomycetes	Tremellales	Tremellaceae	Cryptococcus
Otu30	59	18	99	1107	877	791	811	645	888	42	40	40	5417	0.531399	Fungi	Ascomycota	U	U	U	U
Otu300	0	0	0	0	69	0	8	9	0	0	1	0	87	0.00853457	Fungi	Glomeromycota	Paraglomeromycetes	Paraglomerales	U	U
Otu301	0	13	0	0	0	0	7	1	17	6	3	6	53	0.00519922	Fungi	Glomeromycota	U	U	U	U
Otu302	0	0	0	0	0	51	0	0	0	0	0	0	51	0.00500302	Fungi	U	U	U	U	U
Otu303	0	0	0	0	63	0	5	0	0	0	0	0	68	0.0066707	Fungi	U	U	U	U	U
Otu304	0	0	0	0	47	0	5	0	0	0	0	0	52	0.00510112	Fungi	U	U	U	U	U
Otu305	0	0	0	47	0	0	0	0	0	0	0	0	47	0.00461063	Fungi	U	U	U	U	U
Otu306	0	0	0	0	0	42	5	1	0	2	0	0	50	0.00490492	Fungi	Ascomycota	Saccharomycetes	Saccharomycetales	U	U
Otu307	0	0	0	0	0	28	0	0	0	0	0	0	28	0.00274676	Fungi	Basidiomycota	U	U	U	U
Otu308	0	0	0	0	0	0	41	0	0	0	0	0	41	0.00402204	Fungi	U	U	U	U	U
Otu309	0	0	0	0	0	0	0	86	0	0	0	0	86	0.00843647	Fungi	U	U	U	U	U
Otu31	470	921	597	303	115	16	304	254	482	171	144	381	4158	0.407893	Fungi	Ascomycota	Dothideomycetes	Pleosporales	U	U
Otu310	0	0	0	0	0	0	58	1	0	0	4	0	63	0.0061802	Fungi	Ascomycota	U	U	U	U
Otu311	0	0	0	40	0	0	0	0	0	0	0	0	40	0.00392394	Fungi	U	U	U	U	U
Otu312	1	0	0	0	0	0	42	0	0	0	0	0	43	0.00421823	Fungi	Mucoromycota	Endogonomycetes	GS22	U	U
Otu313	9	0	0	0	0	4	7	15	0	0	3	1	39	0.00382584	Fungi	Ascomycota	Sordariomycetes	Hypocreales	Bionectriaceae	U
Otu314	0	0	0	0	0	0	17	41	0	0	0	4	62	0.0060821	Fungi	U	U	U	U	U
Otu315	0	0	0	3	4	0	21	28	15	0	0	0	71	0.00696499	Fungi	U	U	U	U	U
Otu316	0	0	0	0	48	0	0	8	0	0	0	0	56	0.00549351	Fungi	Ascomycota	Sordariomycetes	Xylariales	U	U
Otu317	0	0	0	0	0	0	73	6	47	0	0	0	126	0.0123604	Fungi	Mucoromycota	Endogonomycetes	U	U	U
Otu318	0	0	0	0	0	0	11	6	20	0	4	0	41	0.00402204	Fungi	Basidiomycota	Agaricomycetes	Agaricales	U	U
Otu319	0	0	0	0	0	25	0	0	14	0	0	0	39	0.00382584	Fungi	U	U	U	U	U
Otu32	17	43	30	2026	882	1150	1064	1104	815	49	41	30	7251	0.711312	Fungi	Ascomycota	Archaeorhizomycetes	Archaeorhizomycetales	Archaeorhizomycetaceae	Archaeorhizomyces
Otu320	0	0	0	0	0	31	0	0	0	0	0	0	31	0.00304105	Fungi	U	U	U	U	U
Otu321	0	0	0	0	0	31	6	8	5	0	0	0	50	0.00490492	Fungi	Ascomycota	Eurotiomycetes	Eurotiales	Trichocomaceae	Talaromyces
Otu322	0	0	0	0	0	28	14	19	12	0	0	0	73	0.00716119	Fungi	U	U	U	U	U
Otu323	0	0	22	0	0	0	0	0	0	0	0	4	26	0.00255056	Fungi	Basidiomycota	Agaricomycetes	Russulales	U	U
Otu324	0	0	0	0	34	0	5	3	1	0	1	0	44	0.00431633	Fungi	Ascomycota	Leotiomycetes	U	U	U
Otu325	1	0	0	0	0	29	10	14	21	1	0	0	76	0.00745548	Fungi	Mucoromycota	U	U	U	U
Otu326	0	0	0	30	0	0	18	26	1	0	8	1	84	0.00824027	Fungi	Ascomycota	Orbiliomycetes	Orbiliales	Orbiliaceae	Hyalorbilia
Otu327	0	0	0	0	0	0	32	3	0	0	0	0	35	0.00343345	Fungi	U	U	U	U	U
Otu328	0	0	10	0	27	6	0	0	0	3	1	1	48	0.00470873	Fungi	Ascomycota	Eurotiomycetes	Eurotiales	Aspergillaceae	Aspergillus
Otu329	0	0	0	0	0	0	13	0	101	0	2	1	117	0.0114775	Fungi	Ascomycota	Dothideomycetes	Capnodiales	Cladosporiaceae	Cladosporium
Otu33	246	83	11	170	0	145	539	767	1259	30	56	219	3525	0.345797	Fungi	Ascomycota	Sordariomycetes	Sordariales	Sordariales_fam_Incertae_sedis	Ramophialophora
Otu330	0	0	0	0	46	0	20	11	3	0	0	2	82	0.00804407	Fungi	Glomeromycota	U	U	U	U
Otu331	18	19	5	0	0	0	0	0	0	3	0	0	45	0.00441443	Fungi	Ascomycota	Eurotiomycetes	Chaetothyriales	Herpotrichiellaceae	Cladophialophora
Otu332	0	0	0	30	0	0	10	4	0	0	0	0	44	0.00431633	Fungi	Ascomycota	U	U	U	U
Otu333	1	4	19	0	1	0	2	6	2	4	3	2	44	0.00431633	Fungi	Ascomycota	U	U	U	U
Otu334	1	0	0	0	0	12	0	0	0	0	1	12	26	0.00255056	Fungi	Ascomycota	Sordariomycetes	U	U	U
Otu335	0	0	0	21	0	0	10	0	0	0	0	0	31	0.00304105	Fungi	Ascomycota	Eurotiomycetes	Onygenales	U	U
Otu336	24	4	0	0	0	0	1	4	1	2	0	8	44	0.00431633	Fungi	Ascomycota	Eurotiomycetes	Eurotiales	Aspergillaceae	Penicillium
Otu337	4	0	0	29	0	0	24	3	0	2	0	0	62	0.0060821	Fungi	U	U	U	U	U
Otu338	9	0	0	0	0	3	13	27	10	0	0	0	62	0.0060821	Fungi	U	U	U	U	U
Otu339	0	0	0	0	38	0	0	0	8	0	0	0	46	0.00451253	Fungi	Glomeromycota	Glomeromycetes	Glomerales	Glomeraceae	U
Otu34	2	38	14	253	553	1091	668	874	376	20	42	9	3940	0.386508	Fungi	Basidiomycota	Agaricomycetes	U	U	U
Otu340	0	0	0	0	41	0	4	0	0	0	0	0	45	0.00441443	Fungi	U	U	U	U	U
Otu341	0	0	0	17	0	0	12	44	0	0	0	0	73	0.00716119	Fungi	Ascomycota	Leotiomycetes	U	U	U
Otu342	21	0	0	4	0	0	5	45	3	3	11	20	112	0.010987	Fungi	Glomeromycota	Glomeromycetes	Glomerales	Glomeraceae	U
Otu343	0	2	0	68	13	107	54	10	17	10	3	0	284	0.02786	Fungi	U	U	U	U	U
Otu344	0	0	0	16	0	0	0	0	0	0	0	0	16	0.00156958	Fungi	U	U	U	U	U
Otu345	0	0	0	0	44	11	0	0	0	0	0	0	55	0.00539542	Fungi	U	U	U	U	U
Otu346	0	0	0	0	0	0	11	51	0	0	0	0	62	0.0060821	Fungi	U	U	U	U	U
Otu347	0	0	0	0	0	0	23	5	1	0	0	0	29	0.00284486	Fungi	U	U	U	U	U
Otu348	9	1	9	0	0	0	0	0	0	14	13	7	53	0.00519922	Fungi	Ascomycota	Sordariomycetes	Hypocreales	U	U
Otu349	0	0	0	0	0	0	22	12	0	0	0	0	34	0.00333535	Fungi	Mucoromycota	Endogonomycetes	GS22	U	U
Otu35	47	5	1	210	0	337	666	1814	348	41	36	30	3535	0.346778	Fungi	Basidiomycota	Agaricomycetes	Agaricomycetes_ord_Incertae_sedis	U	U
Otu350	0	0	0	0	0	23	0	0	0	0	0	0	23	0.00225626	Fungi	Ascomycota	Saccharomycetes	Saccharomycetales	Saccharomycetales_fam_Incertae_sedis	Candida
Otu351	0	0	0	31	0	0	0	1	0	0	0	0	32	0.00313915	Fungi	Ascomycota	Eurotiomycetes	U	U	U
Otu352	2	9	3	0	31	0	0	0	0	0	3	1	49	0.00480682	Fungi	Basidiomycota	Microbotryomycetes	U	U	U
Otu353	0	0	28	0	0	0	0	8	0	0	4	9	49	0.00480682	Fungi	Ascomycota	Sordariomycetes	Hypocreales	Bionectriaceae	U
Otu354	0	0	0	0	22	24	0	0	10	0	0	0	56	0.00549351	Fungi	Ascomycota	U	U	U	U
Otu355	0	0	8	20	14	0	0	7	2	0	0	0	51	0.00500302	Fungi	Ascomycota	Eurotiomycetes	Eurotiales	Aspergillaceae	Aspergillus
Otu356	0	0	0	0	0	0	0	0	48	0	0	0	48	0.00470873	Fungi	Basidiomycota	Agaricomycetes	Polyporales	U	U
Otu357	0	0	0	0	0	0	0	0	0	24	2	0	26	0.00255056	Fungi	Basidiomycota	Tremellomycetes	Tremellales	U	U
Otu358	0	0	0	0	0	21	0	0	0	0	0	0	21	0.00206007	Fungi	U	U	U	U	U
Otu359	0	0	0	0	0	0	12	50	4	0	0	0	66	0.0064745	Fungi	U	U	U	U	U
Otu36	296	182	371	406	286	391	378	503	235	534	303	396	4281	0.41996	Fungi	U	U	U	U	U
Otu360	0	0	0	19	0	19	3	20	0	0	0	0	61	0.00598401	Fungi	U	U	U	U	U
Otu361	0	0	0	0	0	0	23	3	20	0	0	0	46	0.00451253	Fungi	Basidiomycota	Agaricomycetes	U	U	U
Otu362	0	0	0	13	0	0	0	2	4	0	0	0	19	0.00186387	Fungi	Mucoromycota	Endogonomycetes	U	U	U
Otu363	0	21	1	2	0	19	8	0	3	0	1	0	55	0.00539542	Fungi	Basidiomycota	Agaricomycetes	Auriculariales	U	U
Otu364	0	0	0	0	35	0	1	0	1	0	0	0	37	0.00362964	Fungi	U	U	U	U	U
Otu365	0	0	0	0	0	1	0	64	5	0	0	0	70	0.00686689	Fungi	U	U	U	U	U
Otu366	0	0	0	0	0	21	0	0	0	0	0	0	21	0.00206007	Fungi	U	U	U	U	U
Otu367	0	0	0	0	0	0	0	5	27	0	0	0	32	0.00313915	Fungi	U	U	U	U	U
Otu368	0	0	0	0	58	0	20	3	0	0	0	0	81	0.00794598	Fungi	Ascomycota	U	U	U	U
Otu369	0	3	0	2	0	1	13	14	11	0	1	1	46	0.00451253	Fungi	Basidiomycota	Agaricomycetes	Agaricales	Lycoperdaceae	U
Otu37	41	44	31	319	248	975	1153	743	344	17	28	46	3989	0.391315	Fungi	Ascomycota	Sordariomycetes	Sordariales	Lasiosphaeriaceae	U
Otu370	0	0	0	25	0	0	7	2	0	0	0	0	34	0.00333535	Fungi	U	U	U	U	U
Otu371	4	10	0	0	0	0	0	0	0	3	6	2	25	0.00245246	Fungi	Ascomycota	Eurotiomycetes	Eurotiales	Aspergillaceae	Penicillium
Otu372	0	0	0	0	0	11	24	0	5	0	0	0	40	0.00392394	Fungi	Ascomycota	Sordariomycetes	U	U	U
Otu373	7	0	0	0	0	0	6	6	9	4	0	14	46	0.00451253	Fungi	Glomeromycota	Glomeromycetes	Glomerales	Glomeraceae	U
Otu374	0	0	0	0	0	0	25	22	2	0	0	0	49	0.00480682	Fungi	Ascomycota	Leotiomycetes	U	U	U
Otu375	0	0	0	0	31	0	0	0	5	0	0	0	36	0.00353154	Fungi	Ascomycota	Dothideomycetes	Pleosporales	U	U
Otu376	0	0	0	0	0	0	14	0	7	3	2	2	28	0.00274676	Fungi	Ascomycota	Dothideomycetes	Pleosporales	U	U
Otu377	0	0	0	0	0	12	50	12	5	0	0	4	83	0.00814217	Fungi	Glomeromycota	U	U	U	U
Otu378	0	0	23	0	0	0	5	1	3	0	6	0	38	0.00372774	Fungi	Ascomycota	Eurotiomycetes	Eurotiales	U	U
Otu379	0	0	0	0	0	10	5	28	8	0	1	0	52	0.00510112	Fungi	Basidiomycota	Agaricomycetes	Agaricales	Lycoperdaceae	U
Otu38	732	993	766	6	27	27	21	11	15	595	434	406	4033	0.395631	Fungi	Ascomycota	Eurotiomycetes	Eurotiales	Aspergillaceae	U
Otu380	0	0	23	0	0	0	0	0	0	0	0	0	23	0.00225626	Fungi	Glomeromycota	Glomeromycetes	Glomerales	Glomeraceae	U
Otu381	0	0	0	0	0	0	44	0	6	4	0	0	54	0.00529732	Fungi	U	U	U	U	U
Otu382	0	0	0	0	0	0	0	39	0	0	0	0	39	0.00382584	Fungi	U	U	U	U	U
Otu383	0	0	0	0	0	0	1	7	35	0	0	0	43	0.00421823	Fungi	Basidiomycota	U	U	U	U
Otu384	0	0	0	0	0	0	0	11	34	0	0	0	45	0.00441443	Fungi	U	U	U	U	U
Otu385	0	0	0	2	0	22	1	0	0	0	0	0	25	0.00245246	Fungi	Ascomycota	U	U	U	U
Otu386	0	0	0	0	13	0	1	7	0	0	0	0	21	0.00206007	Fungi	Ascomycota	Dothideomycetes	Pleosporales	U	U
Otu387	0	0	0	0	0	19	0	3	0	0	0	0	22	0.00215817	Fungi	Ascomycota	Dothideomycetes	Capnodiales	Teratosphaeriaceae	Xenopenidiella
Otu388	0	0	0	0	0	28	0	0	0	0	0	0	28	0.00274676	Fungi	U	U	U	U	U
Otu389	0	0	0	0	0	0	0	0	29	0	0	0	29	0.00284486	Fungi	Ascomycota	Dothideomycetes	Capnodiales	Teratosphaeriaceae	Teratosphaeria
Otu39	289	156	260	393	1460	442	910	1349	613	98	150	173	6293	0.617334	Fungi	Ascomycota	Eurotiomycetes	Chaetothyriales	U	U
Otu390	396	341	417	77	133	69	35	48	36	482	511	493	3038	0.298023	Fungi	Ascomycota	Eurotiomycetes	Eurotiales	Aspergillaceae	Penicillium
Otu391	34	0	0	0	0	0	0	0	0	3	0	1	38	0.00372774	Fungi	Ascomycota	Sordariomycetes	Xylariales	U	U
Otu392	0	0	0	0	24	0	0	6	0	0	1	3	34	0.00333535	Fungi	Ascomycota	U	U	U	U
Otu393	0	0	0	0	0	0	18	0	0	0	0	0	18	0.00176577	Fungi	Ascomycota	Orbiliomycetes	Orbiliales	Orbiliaceae	Orbilia
Otu394	0	0	0	0	0	14	7	0	2	0	0	0	23	0.00225626	Fungi	Basidiomycota	U	U	U	U
Otu395	0	0	0	0	34	0	2	0	0	0	0	0	36	0.00353154	Fungi	Ascomycota	Leotiomycetes	U	U	U
Otu396	0	7	17	0	0	0	0	1	0	0	0	5	30	0.00294295	Fungi	Ascomycota	Eurotiomycetes	Chaetothyriales	U	U
Otu397	0	0	26	0	0	0	0	0	0	2	0	0	28	0.00274676	Fungi	Glomeromycota	Archaeosporomycetes	Archaeosporales	Ambisporaceae	Ambispora
Otu398	0	0	0	0	0	0	0	0	27	0	0	0	27	0.00264866	Fungi	Ascomycota	U	U	U	U
Otu399	0	5	0	0	12	0	0	2	0	6	4	1	30	0.00294295	Fungi	Ascomycota	Eurotiomycetes	Eurotiales	Trichocomaceae	Talaromyces
Otu4	4874	10446	1896	1769	6479	4337	139	3049	9188	3203	809	1055	47244	4.63456	Fungi	Ascomycota	Dothideomycetes	Pleosporales	Didymosphaeriaceae	U
Otu40	22	13	10	1175	901	875	696	802	465	5	39	39	5042	0.494612	Fungi	Basidiomycota	Agaricomycetes	Trechisporales	Hydnodontaceae	Trechispora
Otu400	0	0	42	0	0	0	5	6	6	1	4	0	64	0.0062783	Fungi	U	U	U	U	U
Otu401	0	0	19	0	0	0	0	0	0	0	0	5	24	0.00235436	Fungi	Ascomycota	Eurotiomycetes	Chaetothyriales	U	U
Otu402	0	0	2	5	18	3	0	3	3	0	1	0	35	0.00343345	Fungi	Basidiomycota	Malasseziomycetes	Malasseziales	Malasseziaceae	Malassezia
Otu403	0	0	0	0	0	0	0	37	0	0	0	0	37	0.00362964	Fungi	Basidiomycota	Agaricomycetes	Agaricales	Entolomataceae	Entoloma
Otu404	0	0	0	0	0	0	0	20	10	0	0	0	30	0.00294295	Fungi	U	U	U	U	U
Otu405	0	0	0	0	0	0	20	2	0	0	0	0	22	0.00215817	Fungi	Mucoromycota	U	U	U	U
Otu406	0	0	0	0	0	0	19	12	0	0	0	0	31	0.00304105	Fungi	U	U	U	U	U
Otu407	0	0	0	0	0	0	16	2	0	0	0	0	18	0.00176577	Fungi	U	U	U	U	U
Otu408	0	0	0	0	32	0	0	0	0	0	1	0	33	0.00323725	Fungi	Ascomycota	Dothideomycetes	U	U	U
Otu409	1	2	0	6	0	0	1	2	0	0	0	0	12	0.00117718	Fungi	Ascomycota	Orbiliomycetes	GS33	U	U
Otu41	104	66	139	326	330	458	949	1056	333	59	34	63	3917	0.384252	Fungi	Ascomycota	Dothideomycetes	Pleosporales	U	U
Otu410	0	0	0	11	0	0	11	21	3	0	0	0	46	0.00451253	Fungi	U	U	U	U	U
Otu411	0	0	0	0	26	0	0	0	0	0	0	0	26	0.00255056	Fungi	Ascomycota	Sordariomycetes	Chaetosphaeriales	Chaetosphaeriaceae	Chaetosphaeria
Otu412	0	0	0	0	0	0	0	37	20	0	0	0	57	0.00559161	Fungi	U	U	U	U	U
Otu413	0	0	0	8	0	0	12	1	0	0	0	0	21	0.00206007	Fungi	Ascomycota	Dothideomycetes	U	U	U
Otu414	22	0	0	0	0	0	0	0	0	2	0	2	26	0.00255056	Fungi	Ascomycota	Sordariomycetes	Hypocreales	Cordycipitaceae	Simplicillium
Otu415	0	0	0	0	22	0	0	0	7	0	0	0	29	0.00284486	Fungi	Ascomycota	U	U	U	U
Otu416	0	0	0	14	0	0	0	0	0	0	0	0	14	0.00137338	Fungi	Basidiomycota	Agaricomycetes	Polyporales	Fomitopsidaceae	U
Otu417	0	0	0	0	0	18	0	0	0	0	0	0	18	0.00176577	Fungi	Basidiomycota	Agaricomycetes	Agaricales	Lycoperdaceae	Lycoperdon
Otu418	0	0	0	0	0	0	24	0	0	0	0	0	24	0.00235436	Fungi	U	U	U	U	U
Otu419	0	2	0	0	0	0	37	1	0	0	0	1	41	0.00402204	Fungi	Glomeromycota	U	U	U	U
Otu42	1	10	23	144	101	177	311	237	1528	0	7	0	2539	0.249072	Fungi	Ascomycota	Sordariomycetes	U	U	U
Otu420	0	0	0	0	0	0	4	4	21	2	0	0	31	0.00304105	Fungi	Glomeromycota	U	U	U	U
Otu421	0	0	0	0	0	0	24	0	0	0	0	0	24	0.00235436	Fungi	Ascomycota	Eurotiomycetes	Eurotiales	Trichocomaceae	Talaromyces
Otu422	9	0	14	0	0	0	0	0	0	0	0	0	23	0.00225626	Fungi	Ascomycota	Sordariomycetes	Hypocreales	U	U
Otu423	0	0	0	0	0	0	19	0	0	0	0	0	19	0.00186387	Fungi	Ascomycota	U	U	U	U
Otu424	0	0	0	0	0	0	14	0	0	0	0	0	14	0.00137338	Fungi	Mucoromycota	Endogonomycetes	U	U	U
Otu425	0	0	0	0	0	0	3	0	18	0	0	0	21	0.00206007	Fungi	Mucoromycota	Endogonomycetes	GS22	U	U
Otu426	0	0	0	15	0	0	9	11	0	0	0	1	36	0.00353154	Fungi	Ascomycota	Eurotiomycetes	Eurotiales	Aspergillaceae	Aspergillus
Otu427	20	0	0	0	0	0	0	0	0	0	0	0	20	0.00196197	Fungi	Ascomycota	Dothideomycetes	Pleosporales	Sporormiaceae	Preussia
Otu428	0	0	0	13	1	2	0	1	0	0	0	0	17	0.00166767	Fungi	Ascomycota	Eurotiomycetes	Chaetothyriales	U	U
Otu429	0	0	19	0	0	0	0	0	0	0	6	0	25	0.00245246	Fungi	Ascomycota	Leotiomycetes	Rhytismatales	U	U
Otu43	24	131	0	75	31	982	233	207	299	92	173	61	2308	0.226411	Fungi	Ascomycota	Sordariomycetes	Hypocreales	U	U
Otu430	0	0	0	0	19	0	0	0	0	2	1	0	22	0.00215817	Fungi	Ascomycota	Dothideomycetes	Tubeufiales	Tubeufiaceae	U
Otu431	0	0	0	0	0	13	0	13	0	0	0	0	26	0.00255056	Fungi	U	U	U	U	U
Otu432	0	0	0	0	0	18	0	0	0	0	0	0	18	0.00176577	Fungi	U	U	U	U	U
Otu433	0	0	0	0	21	0	0	0	0	0	0	0	21	0.00206007	Fungi	Basidiomycota	Agaricomycetes	Agaricales	Marasmiaceae	Marasmius
Otu434	3	0	0	0	10	0	0	0	1	0	0	0	14	0.00137338	Fungi	Ascomycota	Dothideomycetes	Tubeufiales	Tubeufiaceae	U
Otu435	0	2	0	0	8	0	6	8	0	0	0	0	24	0.00235436	Fungi	Basidiomycota	Agaricomycetes	U	U	U
Otu436	0	0	0	0	0	0	0	0	32	0	0	0	32	0.00313915	Fungi	U	U	U	U	U
Otu437	0	0	0	0	0	0	16	3	5	0	0	0	24	0.00235436	Fungi	Basidiomycota	U	U	U	U
Otu438	0	0	0	0	0	0	0	0	0	0	0	18	18	0.00176577	Fungi	U	U	U	U	U
Otu439	0	0	0	1	1	1	16	11	3	0	1	0	34	0.00333535	Fungi	Ascomycota	Sordariomycetes	Sordariales	Chaetomiaceae	U
Otu44	0	1	589	0	0	0	1959	25	0	0	0	0	2574	0.252505	Fungi	Mucoromycota	U	U	U	U
Otu440	11	0	0	0	0	0	0	11	8	0	0	0	30	0.00294295	Fungi	Ascomycota	Orbiliomycetes	Orbiliales	Orbiliaceae	Hyalorbilia
Otu441	9	8	0	0	0	0	0	0	0	0	2	5	24	0.00235436	Fungi	Ascomycota	Sordariomycetes	Sordariales	U	U
Otu442	1	0	0	23	1	0	11	0	2	0	0	0	38	0.00372774	Fungi	U	U	U	U	U
Otu443	0	0	0	0	0	15	0	0	0	0	0	0	15	0.00147148	Fungi	U	U	U	U	U
Otu444	0	0	0	0	0	0	0	4	9	0	0	0	13	0.00127528	Fungi	Basidiomycota	U	U	U	U
Otu445	0	22	0	0	0	0	12	0	0	0	1	0	35	0.00343345	Fungi	Ascomycota	Eurotiomycetes	Chaetothyriales	Herpotrichiellaceae	Cladophialophora
Otu446	0	0	0	0	0	0	0	0	19	0	0	0	19	0.00186387	Fungi	U	U	U	U	U
Otu447	0	0	0	0	0	0	0	47	0	0	0	0	47	0.00461063	Fungi	Basidiomycota	Agaricomycetes	Agaricales	Omphalotaceae	U
Otu448	6	0	0	0	0	8	0	0	4	0	0	0	18	0.00176577	Fungi	Ascomycota	Sordariomycetes	U	U	U
Otu449	474	418	490	135	95	33	244	112	78	302	370	420	3171	0.31107	Fungi	Basidiomycota	Tremellomycetes	Tremellales	Tremellaceae	Cryptococcus
Otu45	40	15	83	259	134	110	72	3116	73	59	19	38	4018	0.39416	Fungi	Ascomycota	Sordariomycetes	U	U	U
Otu450	0	0	0	0	18	0	0	0	0	0	0	0	18	0.00176577	Fungi	U	U	U	U	U
Otu451	0	0	0	0	0	0	0	10	0	0	0	0	10	0.000980985	Fungi	Glomeromycota	Archaeosporomycetes	U	U	U
Otu452	0	0	0	0	0	0	5	0	0	0	6	0	11	0.00107908	Fungi	Ascomycota	Dothideomycetes	Capnodiales	U	U
Otu453	0	0	0	0	0	0	0	2	0	7	4	3	16	0.00156958	Fungi	Ascomycota	Eurotiomycetes	Eurotiales	Trichocomaceae	Talaromyces
Otu454	0	0	0	0	0	0	5	3	8	1	1	4	22	0.00215817	Fungi	Glomeromycota	Glomeromycetes	Glomerales	Glomeraceae	U
Otu455	0	0	0	0	0	14	0	0	0	0	0	0	14	0.00137338	Fungi	Ascomycota	Dothideomycetes	U	U	U
Otu456	0	0	16	0	0	0	0	0	0	0	0	0	16	0.00156958	Fungi	Ascomycota	Eurotiomycetes	Chaetothyriales	U	U
Otu457	0	0	0	0	0	0	21	0	0	0	0	0	21	0.00206007	Fungi	Basidiomycota	Tremellomycetes	Tremellales	Tremellaceae	U
Otu458	0	0	0	0	0	0	12	6	8	0	0	0	26	0.00255056	Fungi	Basidiomycota	U	U	U	U
Otu459	0	0	0	0	0	0	25	0	0	0	0	0	25	0.00245246	Fungi	Mucoromycota	Endogonomycetes	GS21	U	U
Otu46	210	223	232	352	95	172	435	419	252	354	353	278	3375	0.331082	Fungi	Ascomycota	Dothideomycetes	Pleosporales	Didymosphaeriaceae	U
Otu460	0	0	0	0	0	0	4	22	0	0	0	0	26	0.00255056	Fungi	U	U	U	U	U
Otu461	0	0	0	0	17	0	0	0	0	0	0	0	17	0.00166767	Fungi	Basidiomycota	U	U	U	U
Otu462	0	11	0	0	0	0	0	6	0	0	0	0	17	0.00166767	Fungi	Glomeromycota	Glomeromycetes	U	U	U
Otu463	0	0	0	0	0	0	0	24	0	0	0	0	24	0.00235436	Fungi	Ascomycota	Pezizomycetes	Pezizales	U	U
Otu464	0	0	0	0	0	0	11	7	7	0	0	0	25	0.00245246	Fungi	U	U	U	U	U
Otu465	0	0	0	0	0	0	16	0	0	0	0	0	16	0.00156958	Fungi	Ascomycota	Sordariomycetes	U	U	U
Otu466	416	308	397	246	210	201	174	161	168	504	561	512	3858	0.378464	Fungi	Ascomycota	Eurotiomycetes	Eurotiales	Trichocomaceae	Talaromyces
Otu467	0	0	0	0	0	0	2	0	6	0	0	0	8	0.000784788	Fungi	U	U	U	U	U
Otu468	0	0	0	23	0	0	0	0	0	0	0	0	23	0.00225626	Fungi	U	U	U	U	U
Otu469	0	0	0	0	14	0	1	0	0	0	0	0	15	0.00147148	Fungi	Ascomycota	Sordariomycetes	U	U	U
Otu47	0	7	0	781	86	338	424	497	202	0	0	0	2335	0.22906	Fungi	U	U	U	U	U
Otu470	0	0	7	0	2	0	0	7	4	0	0	0	20	0.00196197	Fungi	Ascomycota	Sordariomycetes	U	U	U
Otu471	0	0	21	0	0	0	0	0	0	0	0	0	21	0.00206007	Fungi	Ascomycota	Eurotiomycetes	Chaetothyriales	Cyphellophoraceae	Cyphellophora
Otu472	0	0	0	0	0	13	0	0	0	0	0	0	13	0.00127528	Fungi	U	U	U	U	U
Otu473	0	8	0	0	0	0	0	0	8	0	0	2	18	0.00176577	Fungi	Glomeromycota	Glomeromycetes	Glomerales	Glomeraceae	U
Otu474	0	0	0	0	0	0	0	0	14	0	0	0	14	0.00137338	Fungi	Basidiomycota	Agaricomycetes	Phallales	Phallaceae	Phallus
Otu475	18	0	0	0	0	0	0	3	0	0	0	0	21	0.00206007	Fungi	Basidiomycota	Agaricomycetes	Agaricales	Lycoperdaceae	U
Otu476	0	3	0	0	0	0	0	0	0	0	0	7	10	0.000980985	Fungi	Ascomycota	Sordariomycetes	Hypocreales	Hypocreales_fam_Incertae_sedis	U
Otu477	0	0	0	0	0	0	0	0	0	16	0	4	20	0.00196197	Fungi	Basidiomycota	Tremellomycetes	Tremellales	U	U
Otu478	0	0	0	0	0	0	11	0	0	0	0	0	11	0.00107908	Fungi	Basidiomycota	Agaricomycetes	U	U	U
Otu479	0	0	0	0	0	0	0	0	21	0	0	0	21	0.00206007	Fungi	U	U	U	U	U
Otu48	40	106	62	638	54	43	647	238	158	107	76	45	2214	0.21719	Fungi	Ascomycota	U	U	U	U
Otu480	0	0	0	0	0	8	0	0	0	0	0	0	8	0.000784788	Fungi	Mucoromycota	Endogonomycetes	U	U	U
Otu481	0	0	0	0	0	0	11	0	0	0	0	0	11	0.00107908	Fungi	Ascomycota	Sordariomycetes	Glomerellales	Plectosphaerellaceae	Plectosphaerella
Otu482	0	0	0	0	0	0	10	16	0	0	0	0	26	0.00255056	Fungi	U	U	U	U	U
Otu483	0	0	0	0	0	0	13	0	0	0	0	0	13	0.00127528	Fungi	U	U	U	U	U
Otu484	0	0	0	0	0	0	8	0	0	0	0	0	8	0.000784788	Fungi	Ascomycota	Eurotiomycetes	Eurotiales	Trichocomaceae	Talaromyces
Otu485	0	0	0	0	0	0	27	0	0	0	0	0	27	0.00264866	Fungi	Ascomycota	U	U	U	U
Otu486	0	0	0	0	0	0	0	0	19	0	0	0	19	0.00186387	Fungi	Glomeromycota	Glomeromycetes	Gigasporales	Gigasporaceae	Dentiscutata
Otu487	16	0	0	0	0	0	0	0	0	0	0	0	16	0.00156958	Fungi	Ascomycota	Eurotiomycetes	Chaetothyriales	Herpotrichiellaceae	U
Otu488	0	0	0	0	0	0	4	0	12	0	0	0	16	0.00156958	Fungi	U	U	U	U	U
Otu489	0	0	0	0	0	0	18	0	0	0	0	0	18	0.00176577	Fungi	U	U	U	U	U
Otu49	265	249	210	7	28	2	1	8	10	657	574	519	2530	0.248189	Fungi	Ascomycota	Eurotiomycetes	Eurotiales	Aspergillaceae	Penicillium
Otu490	0	0	0	0	0	0	10	0	6	0	1	0	17	0.00166767	Fungi	Ascomycota	Eurotiomycetes	Eurotiales	U	U
Otu491	0	0	0	0	0	8	0	0	0	0	0	0	8	0.000784788	Fungi	Ascomycota	U	U	U	U
Otu492	0	0	0	0	0	0	0	0	0	0	0	10	10	0.000980985	Fungi	U	U	U	U	U
Otu493	0	0	0	0	18	0	0	0	0	0	0	0	18	0.00176577	Fungi	Ascomycota	Saccharomycetes	Saccharomycetales	Debaryomycetaceae	U
Otu494	0	0	0	0	0	0	1	4	1	0	13	0	19	0.00186387	Fungi	U	U	U	U	U
Otu495	0	0	0	0	0	0	3	24	0	0	0	0	27	0.00264866	Fungi	Mucoromycota	U	U	U	U
Otu496	0	1	0	0	0	0	1	0	0	7	0	4	13	0.00127528	Fungi	Ascomycota	Eurotiomycetes	Eurotiales	Aspergillaceae	Penicillium
Otu497	0	0	0	0	18	0	0	0	0	0	0	0	18	0.00176577	Fungi	Ascomycota	Eurotiomycetes	Chaetothyriales	Herpotrichiellaceae	U
Otu498	0	15	0	0	0	0	0	0	0	0	0	0	15	0.00147148	Fungi	Basidiomycota	Tremellomycetes	U	U	U
Otu499	56	61	74	0	0	0	4	23	6	56	76	74	430	0.0421823	Fungi	Ascomycota	Eurotiomycetes	Eurotiales	Trichocomaceae	Talaromyces
Otu5	191	90	145	5540	2394	3486	4451	4279	3899	256	101	319	25151	2.46727	Fungi	U	U	U	U	U
Otu50	1	23	13	0	1	0	0	0	2158	3	2	0	2201	0.215915	Fungi	Basidiomycota	U	U	U	U
Otu500	0	0	0	0	0	3	2	1	7	0	0	0	13	0.00127528	Fungi	U	U	U	U	U
Otu501	0	0	0	0	0	0	14	0	0	3	0	0	17	0.00166767	Fungi	U	U	U	U	U
Otu502	0	0	0	0	0	0	6	3	1	0	0	0	10	0.000980985	Fungi	U	U	U	U	U
Otu503	0	0	0	0	0	7	5	0	0	1	0	0	13	0.00127528	Fungi	Ascomycota	U	U	U	U
Otu504	0	0	0	0	0	0	7	0	0	0	0	5	12	0.00117718	Fungi	Glomeromycota	Glomeromycetes	Glomerales	U	U
Otu505	0	0	0	0	0	2	5	2	1	0	0	0	10	0.000980985	Fungi	Ascomycota	U	U	U	U
Otu506	0	0	0	0	9	0	0	13	0	0	0	0	22	0.00215817	Fungi	U	U	U	U	U
Otu507	0	0	0	0	0	0	0	0	16	0	0	0	16	0.00156958	Fungi	U	U	U	U	U
Otu508	2	4	3	0	0	0	0	0	0	0	1	0	10	0.000980985	Fungi	Ascomycota	Eurotiomycetes	Eurotiales	Aspergillaceae	U
Otu509	0	0	0	15	0	0	0	0	0	0	0	0	15	0.00147148	Fungi	Mucoromycota	Mucoromycetes	Mucorales	Cunninghamellaceae	Cunninghamella
Otu51	23	10	0	696	499	190	68	192	206	1	0	5	1890	0.185406	Fungi	Ascomycota	U	U	U	U
Otu510	1	10	3	0	2	0	2	13	6	0	2	9	48	0.00470873	Fungi	Ascomycota	Dothideomycetes	Pleosporales	Didymosphaeriaceae	Didymosphaeria
Otu511	0	0	0	6	0	1	0	0	0	0	0	0	7	0.000686689	Fungi	U	U	U	U	U
Otu512	0	0	0	0	0	0	9	0	4	0	1	0	14	0.00137338	Fungi	Ascomycota	Sordariomycetes	Hypocreales	U	U
Otu513	0	0	0	0	0	0	3	0	2	0	1	0	6	0.000588591	Fungi	Ascomycota	Archaeorhizomycetes	Archaeorhizomycetales	Archaeorhizomycetaceae	Archaeorhizomyces
Otu514	0	0	0	11	0	0	0	0	2	0	0	0	13	0.00127528	Fungi	Ascomycota	Dothideomycetes	Capnodiales	Mycosphaerellaceae	Mycosphaerella
Otu515	5	0	2	0	0	0	0	2	0	3	2	3	17	0.00166767	Fungi	Basidiomycota	Microbotryomycetes	Sporidiobolales	Sporidiobolaceae	U
Otu516	0	0	0	0	0	0	3	0	3	0	0	0	6	0.000588591	Fungi	Ascomycota	Sordariomycetes	Hypocreales	U	U
Otu517	0	10	0	0	0	0	0	0	0	0	0	0	10	0.000980985	Fungi	Glomeromycota	Glomeromycetes	Glomerales	Glomeraceae	U
Otu518	0	7	0	0	0	0	0	0	0	0	2	2	11	0.00107908	Fungi	Ascomycota	Sordariomycetes	Xylariales	U	U
Otu519	0	0	0	0	0	0	0	0	18	0	0	0	18	0.00176577	Fungi	Mucoromycota	U	U	U	U
Otu52	10	23	117	220	75	654	312	287	129	3	12	23	1865	0.182954	Fungi	Ascomycota	Sordariomycetes	Microascales	Microascaceae	Petriella
Otu520	0	0	0	0	0	0	5	5	0	0	0	0	10	0.000980985	Fungi	Ascomycota	U	U	U	U
Otu521	0	0	0	0	0	0	2	18	14	0	1	13	48	0.00470873	Fungi	Glomeromycota	Glomeromycetes	Glomerales	Glomeraceae	U
Otu522	0	0	0	0	0	0	9	5	0	0	0	0	14	0.00137338	Fungi	Ascomycota	U	U	U	U
Otu523	0	0	0	0	0	0	0	0	0	0	0	9	9	0.000882886	Fungi	U	U	U	U	U
Otu524	0	0	10	0	0	0	0	0	0	0	0	7	17	0.00166767	Fungi	Basidiomycota	Agaricomycetes	Hymenochaetales	Schizoporaceae	U
Otu525	0	0	0	0	0	0	9	0	4	0	0	1	14	0.00137338	Fungi	Ascomycota	U	U	U	U
Otu526	0	0	0	0	0	0	11	0	0	0	0	0	11	0.00107908	Fungi	U	U	U	U	U
Otu527	0	0	0	0	0	0	0	16	0	0	0	0	16	0.00156958	Fungi	U	U	U	U	U
Otu528	0	0	0	0	0	0	18	0	0	0	0	0	18	0.00176577	Fungi	Ascomycota	Dothideomycetes	Jahnulales	Aliquandostipitaceae	Jahnula
Otu529	0	0	0	0	0	0	13	3	2	0	0	0	18	0.00176577	Fungi	Basidiomycota	U	U	U	U
Otu53	43	96	40	28	927	403	162	250	59	12	24	42	2086	0.204633	Fungi	Ascomycota	Sordariomycetes	U	U	U
Otu530	0	0	0	0	0	0	10	0	0	0	0	0	10	0.000980985	Fungi	U	U	U	U	U
Otu531	0	0	0	0	0	0	11	0	0	0	0	0	11	0.00107908	Fungi	Basidiomycota	Agaricomycetes	Agaricales	Tricholomataceae	U
Otu532	0	0	0	0	0	0	0	0	5	0	0	9	14	0.00137338	Fungi	Ascomycota	Saccharomycetes	Saccharomycetales	Saccharomycetaceae	Torulaspora
Otu533	0	0	0	0	11	0	0	0	0	0	0	0	11	0.00107908	Fungi	U	U	U	U	U
Otu534	0	8	0	0	0	0	0	4	1	0	0	1	14	0.00137338	Fungi	Basidiomycota	Agaricomycetes	Polyporales	U	U
Otu535	0	0	0	26	0	0	0	1	0	0	0	0	27	0.00264866	Fungi	U	U	U	U	U
Otu536	0	0	0	0	0	0	4	3	10	0	1	0	18	0.00176577	Fungi	Ascomycota	Eurotiomycetes	Onygenales	U	U
Otu537	0	0	0	0	0	0	14	0	0	0	0	0	14	0.00137338	Fungi	U	U	U	U	U
Otu538	0	0	0	0	0	0	13	0	0	0	0	0	13	0.00127528	Fungi	Mucoromycota	Endogonomycetes	GS22	U	U
Otu539	0	4	0	0	2	0	9	6	0	0	3	0	24	0.00235436	Fungi	Basidiomycota	Agaricomycetes	U	U	U
Otu54	0	0	55	368	499	356	135	185	128	5	11	10	1752	0.171869	Fungi	Ascomycota	Dothideomycetes	U	U	U
Otu540	0	0	0	0	0	0	0	20	0	0	0	0	20	0.00196197	Fungi	Basidiomycota	Agaricomycetes	Agaricales	Entolomataceae	Entoloma
Otu541	0	0	0	0	0	0	0	15	0	0	0	0	15	0.00147148	Fungi	Basidiomycota	Agaricomycetes	Agaricales	Entolomataceae	Entoloma
Otu542	11	0	0	0	0	0	0	0	0	0	0	0	11	0.00107908	Fungi	U	U	U	U	U
Otu543	0	0	0	0	0	8	4	0	0	0	0	0	12	0.00117718	Fungi	U	U	U	U	U
Otu544	0	0	0	0	0	0	0	0	10	0	0	0	10	0.000980985	Fungi	Ascomycota	Sordariomycetes	U	U	U
Otu545	0	0	0	0	0	0	0	0	7	0	0	0	7	0.000686689	Fungi	Basidiomycota	Agaricomycetes	Agaricales	U	U
Otu546	0	0	0	0	0	0	0	0	3	0	0	0	3	0.000294295	Fungi	U	U	U	U	U
Otu547	10	0	0	0	0	0	0	0	0	0	0	3	13	0.00127528	Fungi	U	U	U	U	U
Otu548	0	0	27	167	342	372	258	253	160	0	7	0	1586	0.155584	Fungi	Ascomycota	Sordariomycetes	Sordariales	U	U
Otu549	0	0	0	0	0	0	0	0	0	0	0	9	9	0.000882886	Fungi	Ascomycota	Eurotiomycetes	Chaetothyriales	U	U
Otu55	0	0	0	10	0	0	1756	0	0	0	0	0	1766	0.173242	Fungi	U	U	U	U	U
Otu550	0	0	0	0	0	0	0	7	6	0	0	0	13	0.00127528	Fungi	U	U	U	U	U
Otu551	5	0	0	0	0	0	0	8	0	0	0	0	13	0.00127528	Fungi	Basidiomycota	Agaricomycetes	Agaricales	Stephanosporaceae	U
Otu552	10	0	0	0	0	0	0	0	0	0	0	0	10	0.000980985	Fungi	Ascomycota	U	U	U	U
Otu553	0	0	0	0	0	0	0	0	7	0	0	0	7	0.000686689	Fungi	Ascomycota	Dothideomycetes	Pleosporales	U	U
Otu554	0	0	0	0	0	0	0	0	7	0	0	0	7	0.000686689	Fungi	Basidiomycota	U	U	U	U
Otu555	0	0	0	0	0	0	0	9	0	0	0	0	9	0.000882886	Fungi	U	U	U	U	U
Otu556	0	0	0	0	0	0	4	5	2	0	0	0	11	0.00107908	Fungi	Ascomycota	Eurotiomycetes	Eurotiales	U	U
Otu557	0	0	0	0	0	0	0	12	0	0	0	0	12	0.00117718	Fungi	U	U	U	U	U
Otu558	0	0	0	0	0	9	0	0	0	0	0	0	9	0.000882886	Fungi	Glomeromycota	Glomeromycetes	Diversisporales	Acaulosporaceae	U
Otu559	0	0	0	0	0	0	17	0	0	0	2	0	19	0.00186387	Fungi	Ascomycota	U	U	U	U
Otu56	0	0	19	339	95	587	47	69	158	1	4	4	1323	0.129784	Fungi	Ascomycota	U	U	U	U
Otu560	42	28	40	243	81	143	103	360	46	19	42	39	1186	0.116345	Fungi	Ascomycota	Sordariomycetes	Sordariales	Chaetomiaceae	U
Otu561	0	0	0	0	2	0	0	9	0	1	0	0	12	0.00117718	Fungi	Ascomycota	U	U	U	U
Otu562	4	6	0	0	0	0	0	0	0	0	0	0	10	0.000980985	Fungi	U	U	U	U	U
Otu563	0	0	0	0	0	0	2	0	1	8	0	0	11	0.00107908	Fungi	Ascomycota	Sordariomycetes	U	U	U
Otu564	0	0	0	0	0	0	0	0	0	0	0	9	9	0.000882886	Fungi	Ascomycota	Dothideomycetes	Capnodiales	U	U
Otu565	0	0	0	0	0	0	0	0	0	0	0	7	7	0.000686689	Fungi	Ascomycota	Dothideomycetes	Capnodiales	U	U
Otu566	0	0	0	0	0	0	0	11	6	0	0	0	17	0.00166767	Fungi	U	U	U	U	U
Otu567	0	0	0	9	0	0	0	0	0	0	0	0	9	0.000882886	Fungi	U	U	U	U	U
Otu568	4	0	0	0	0	0	0	0	0	5	0	0	9	0.000882886	Fungi	Ascomycota	Eurotiomycetes	Eurotiales	Trichocomaceae	U
Otu569	10	0	0	0	0	0	0	0	0	0	0	0	10	0.000980985	Fungi	U	U	U	U	U
Otu57	39	16	27	328	205	259	396	262	153	11	9	7	1712	0.167945	Fungi	Ascomycota	Eurotiomycetes	Eurotiales	Aspergillaceae	Penicillium
Otu570	0	0	0	0	0	0	0	0	9	0	0	0	9	0.000882886	Fungi	Ascomycota	Sordariomycetes	Hypocreales	Stachybotryaceae	Melanopsamma
Otu571	0	0	0	0	0	0	0	0	13	0	0	0	13	0.00127528	Fungi	U	U	U	U	U
Otu572	0	0	0	0	0	0	2	0	14	3	2	0	21	0.00206007	Fungi	Glomeromycota	U	U	U	U
Otu573	0	0	0	0	0	0	0	10	0	0	0	0	10	0.000980985	Fungi	U	U	U	U	U
Otu574	0	0	0	0	0	0	6	0	0	0	0	0	6	0.000588591	Fungi	U	U	U	U	U
Otu575	0	0	0	0	0	0	8	0	0	0	0	0	8	0.000784788	Fungi	Glomeromycota	U	U	U	U
Otu576	0	0	0	0	0	0	4	0	0	0	0	0	4	0.000392394	Fungi	U	U	U	U	U
Otu577	0	0	0	0	0	0	4	0	1	0	0	0	5	0.000490492	Fungi	Ascomycota	Dothideomycetes	Pleosporales	U	U
Otu578	0	0	0	0	0	0	13	4	0	0	0	0	17	0.00166767	Fungi	Ascomycota	Eurotiomycetes	Eurotiales	Trichocomaceae	Talaromyces
Otu579	0	0	0	0	0	0	13	0	0	0	0	0	13	0.00127528	Fungi	Ascomycota	Dothideomycetes	Capnodiales	U	U
Otu58	100	66	314	142	328	0	165	142	72	86	140	194	1749	0.171574	Fungi	Ascomycota	Dothideomycetes	Venturiales	U	U
Otu580	0	0	0	0	0	0	5	0	0	0	0	0	5	0.000490492	Fungi	U	U	U	U	U
Otu581	0	0	0	0	0	0	22	0	1	0	0	0	23	0.00225626	Fungi	U	U	U	U	U
Otu582	0	0	0	0	0	0	7	0	0	0	0	0	7	0.000686689	Fungi	U	U	U	U	U
Otu583	0	0	0	0	0	0	1	11	2	0	0	0	14	0.00137338	Fungi	U	U	U	U	U
Otu584	0	0	0	0	0	0	0	10	0	0	0	0	10	0.000980985	Fungi	Ascomycota	Saccharomycetes	Saccharomycetales	Debaryomycetaceae	U
Otu585	0	0	0	0	0	10	0	0	0	0	0	0	10	0.000980985	Fungi	Ascomycota	U	U	U	U
Otu586	0	0	0	0	0	0	0	11	0	1	0	0	12	0.00117718	Fungi	U	U	U	U	U
Otu587	0	4	0	0	0	0	0	1	8	0	0	0	13	0.00127528	Fungi	Ascomycota	Sordariomycetes	U	U	U
Otu588	0	0	0	0	2	0	3	0	1	2	0	0	8	0.000784788	Fungi	U	U	U	U	U
Otu589	0	0	0	0	0	0	0	4	0	0	1	5	10	0.000980985	Fungi	Glomeromycota	Glomeromycetes	Glomerales	U	U
Otu59	13	44	12	344	235	363	149	232	148	2	50	11	1603	0.157252	Fungi	Basidiomycota	Agaricomycetes	U	U	U
Otu590	0	0	0	0	0	0	0	0	7	0	0	0	7	0.000686689	Fungi	Ascomycota	Archaeorhizomycetes	Archaeorhizomycetales	Archaeorhizomycetaceae	U
Otu591	0	0	0	0	0	0	8	0	0	0	0	0	8	0.000784788	Fungi	U	U	U	U	U
Otu592	0	0	0	1	0	1	11	0	0	0	0	0	13	0.00127528	Fungi	Basidiomycota	Agaricomycetes	Cantharellales	Ceratobasidiaceae	U
Otu593	0	0	0	0	0	0	19	6	0	0	0	0	25	0.00245246	Fungi	U	U	U	U	U
Otu594	0	0	0	0	0	0	0	0	14	0	0	0	14	0.00137338	Fungi	Glomeromycota	Glomeromycetes	Diversisporales	Acaulosporaceae	Acaulospora
Otu595	0	12	0	0	0	0	0	0	0	0	0	0	12	0.00117718	Fungi	U	U	U	U	U
Otu596	0	0	0	0	0	0	8	0	0	0	0	0	8	0.000784788	Fungi	U	U	U	U	U
Otu597	0	0	0	0	0	0	8	0	0	3	0	0	11	0.00107908	Fungi	Ascomycota	U	U	U	U
Otu598	0	0	0	0	0	0	0	0	7	0	0	0	7	0.000686689	Fungi	Ascomycota	U	U	U	U
Otu599	0	0	0	0	0	0	0	0	9	0	0	0	9	0.000882886	Fungi	U	U	U	U	U
Otu6	3705	2373	4284	210	4	59	317	122	92	3958	4859	3498	23481	2.30345	Fungi	Ascomycota	Sordariomycetes	Hypocreales	Hypocreaceae	U
Otu60	0	1	1418	0	0	0	0	147	0	0	0	1	1567	0.15372	Fungi	Ascomycota	Sordariomycetes	Xylariales	U	U
Otu600	0	0	0	0	0	0	9	4	0	0	0	0	13	0.00127528	Fungi	U	U	U	U	U
Otu601	0	0	0	0	0	0	0	12	0	0	0	0	12	0.00117718	Fungi	Basidiomycota	U	U	U	U
Otu602	8	0	0	0	0	0	0	0	0	3	5	1	17	0.00166767	Fungi	Ascomycota	Eurotiomycetes	Chaetothyriales	Herpotrichiellaceae	U
Otu603	0	0	0	0	0	0	0	0	0	6	0	0	6	0.000588591	Fungi	Ascomycota	Sordariomycetes	U	U	U
Otu604	0	0	0	0	0	0	9	2	0	0	0	0	11	0.00107908	Fungi	Ascomycota	Archaeorhizomycetes	Archaeorhizomycetales	Archaeorhizomycetaceae	Archaeorhizomyces
Otu605	0	0	0	0	0	0	0	11	0	0	0	0	11	0.00107908	Fungi	Basidiomycota	Cystobasidiomycetes	Cystobasidiales	Cystobasidiaceae	Cystobasidium
Otu606	0	0	0	0	0	0	9	0	7	0	0	0	16	0.00156958	Fungi	Ascomycota	U	U	U	U
Otu607	0	0	0	0	0	0	0	8	0	0	0	0	8	0.000784788	Fungi	Basidiomycota	Agaricomycetes	Russulales	Peniophoraceae	Peniophora
Otu608	0	0	0	0	0	0	0	0	2	1	0	9	12	0.00117718	Fungi	U	U	U	U	U
Otu609	0	0	0	0	0	0	0	0	0	0	1	6	7	0.000686689	Fungi	Mucoromycota	Mucoromycetes	Mucorales	Cunninghamellaceae	Cunninghamella
Otu61	30	13	0	447	307	107	214	355	227	0	10	18	1728	0.169514	Fungi	U	U	U	U	U
Otu610	0	0	0	0	0	0	4	0	0	0	0	0	4	0.000392394	Fungi	Ascomycota	Sordariomycetes	Sordariales	Lasiosphaeriaceae	U
Otu611	0	0	0	0	0	0	0	7	0	2	1	0	10	0.000980985	Fungi	Ascomycota	Saccharomycetes	U	U	U
Otu612	0	0	0	0	0	0	0	9	0	0	0	0	9	0.000882886	Fungi	Basidiomycota	Cystobasidiomycetes	U	U	U
Otu613	0	0	0	0	0	0	2	5	6	0	0	0	13	0.00127528	Fungi	U	U	U	U	U
Otu614	0	0	0	0	0	0	1	5	3	0	0	0	9	0.000882886	Fungi	U	U	U	U	U
Otu615	0	0	0	0	0	0	0	3	2	0	0	0	5	0.000490492	Fungi	Ascomycota	U	U	U	U
Otu616	0	0	0	0	0	0	0	10	0	0	0	0	10	0.000980985	Fungi	U	U	U	U	U
Otu617	0	3	0	0	1	0	2	0	1	0	0	0	7	0.000686689	Fungi	Ascomycota	U	U	U	U
Otu618	0	9	0	0	0	0	0	0	0	0	0	0	9	0.000882886	Fungi	Ascomycota	Archaeorhizomycetes	Archaeorhizomycetales	Archaeorhizomycetaceae	Archaeorhizomyces
Otu619	0	0	0	1	0	0	2	2	2	0	0	0	7	0.000686689	Fungi	Ascomycota	U	U	U	U
Otu62	5	4	0	302	186	195	694	283	184	9	7	4	1873	0.183738	Fungi	Ascomycota	U	U	U	U
Otu620	0	0	0	0	0	0	0	10	1	0	0	0	11	0.00107908	Fungi	Ascomycota	Sordariomycetes	U	U	U
Otu621	0	0	0	0	0	0	5	0	0	0	0	1	6	0.000588591	Fungi	Ascomycota	Dothideomycetes	U	U	U
Otu622	0	0	0	0	0	0	0	0	5	0	0	0	5	0.000490492	Fungi	Ascomycota	Dothideomycetes	Capnodiales	Mycosphaerellaceae	U
Otu623	9	6	6	1	1	1	0	0	0	8	8	5	45	0.00441443	Fungi	Ascomycota	Eurotiomycetes	Eurotiales	Aspergillaceae	U
Otu624	0	0	0	0	0	0	5	0	0	0	0	0	5	0.000490492	Fungi	Ascomycota	Dothideomycetes	Capnodiales	Mycosphaerellaceae	U
Otu625	7	0	0	0	0	0	0	0	0	0	0	0	7	0.000686689	Fungi	Glomeromycota	U	U	U	U
Otu626	0	0	0	0	0	0	0	0	0	6	0	0	6	0.000588591	Fungi	Ascomycota	Sordariomycetes	Coniochaetales	U	U
Otu627	0	0	3	0	0	0	0	0	0	0	0	0	3	0.000294295	Fungi	Ascomycota	Dothideomycetes	Pleosporales	U	U
Otu628	0	0	0	0	0	0	5	0	0	0	0	0	5	0.000490492	Fungi	Ascomycota	Sordariomycetes	Xylariales	Diatrypaceae	U
Otu629	0	0	0	0	0	0	5	3	0	0	0	0	8	0.000784788	Fungi	Mucoromycota	Endogonomycetes	GS21	U	U
Otu63	0	0	0	318	118	155	482	151	99	0	3	0	1326	0.130079	Fungi	U	U	U	U	U
Otu630	0	0	0	0	0	0	0	7	0	0	0	0	7	0.000686689	Fungi	U	U	U	U	U
Otu631	0	0	0	0	0	0	0	0	0	6	0	0	6	0.000588591	Fungi	Glomeromycota	Glomeromycetes	Glomerales	Glomeraceae	U
Otu632	0	0	0	0	5	0	0	0	0	0	0	0	5	0.000490492	Fungi	U	U	U	U	U
Otu633	0	0	0	0	0	0	1	2	5	0	0	0	8	0.000784788	Fungi	U	U	U	U	U
Otu634	0	5	0	0	0	0	0	0	0	0	0	0	5	0.000490492	Fungi	Ascomycota	Eurotiomycetes	Chaetothyriales	U	U
Otu635	0	0	0	1	0	1	5	5	3	0	1	2	18	0.00176577	Fungi	Ascomycota	Dothideomycetes	Pleosporales	U	U
Otu636	0	0	0	0	9	0	0	0	0	0	0	0	9	0.000882886	Fungi	Basidiomycota	U	U	U	U
Otu637	17	0	0	0	0	0	0	0	0	32	126	0	175	0.0171672	Fungi	Basidiomycota	Tremellomycetes	Tremellales	Tremellaceae	U
Otu638	0	0	0	0	0	0	4	5	0	0	0	0	9	0.000882886	Fungi	U	U	U	U	U
Otu639	0	0	0	0	0	0	9	0	0	0	0	0	9	0.000882886	Fungi	Ascomycota	Archaeorhizomycetes	Archaeorhizomycetales	Archaeorhizomycetaceae	Archaeorhizomyces
Otu64	74	41	38	290	371	138	196	131	257	23	42	37	1638	0.160685	Fungi	Ascomycota	Eurotiomycetes	U	U	U
Otu640	0	0	0	0	0	0	6	5	0	0	0	0	11	0.00107908	Fungi	Ascomycota	Sordariomycetes	U	U	U
Otu641	0	0	0	0	0	0	0	0	0	0	0	8	8	0.000784788	Fungi	Ascomycota	Eurotiomycetes	Chaetothyriales	U	U
Otu642	0	0	0	0	0	5	0	0	0	0	0	0	5	0.000490492	Fungi	Basidiomycota	Agaricomycetes	Thelephorales	U	U
Otu643	0	0	0	3	3	0	0	2	0	0	0	0	8	0.000784788	Fungi	Basidiomycota	Agaricomycetes	Cantharellales	Ceratobasidiaceae	U
Otu645	0	0	0	0	0	0	0	0	5	0	0	0	5	0.000490492	Fungi	Ascomycota	Saccharomycetes	Saccharomycetales	U	U
Otu646	0	0	0	0	6	0	0	0	0	0	0	0	6	0.000588591	Fungi	U	U	U	U	U
Otu647	0	0	0	0	0	0	5	0	0	0	0	0	5	0.000490492	Fungi	Basidiomycota	Agaricomycetes	Agaricales	Psathyrellaceae	Psathyrella
Otu648	0	0	0	0	0	0	0	0	6	0	0	0	6	0.000588591	Fungi	Ascomycota	U	U	U	U
Otu649	0	0	0	0	0	0	0	4	0	0	0	0	4	0.000392394	Fungi	U	U	U	U	U
Otu65	216	33	61	44	53	95	435	53	80	48	40	106	1264	0.123996	Fungi	Ascomycota	Sordariomycetes	Hypocreales	Nectriaceae	Gibberella
Otu650	0	0	0	0	0	0	0	4	0	0	0	0	4	0.000392394	Fungi	Basidiomycota	Agaricomycetes	U	U	U
Otu651	0	0	0	0	0	0	7	0	0	0	0	0	7	0.000686689	Fungi	U	U	U	U	U
Otu652	0	0	0	6	0	0	0	0	0	0	0	0	6	0.000588591	Fungi	U	U	U	U	U
Otu653	0	0	0	0	0	0	5	0	3	0	0	0	8	0.000784788	Fungi	U	U	U	U	U
Otu654	0	6	0	0	0	0	0	0	0	0	0	6	12	0.00117718	Fungi	Glomeromycota	Glomeromycetes	Glomerales	U	U
Otu655	0	0	0	0	0	0	0	6	0	0	0	0	6	0.000588591	Fungi	U	U	U	U	U
Otu656	0	0	0	0	0	0	0	0	4	0	0	0	4	0.000392394	Fungi	Ascomycota	Sordariomycetes	U	U	U
Otu657	0	0	0	0	0	0	0	0	5	0	0	0	5	0.000490492	Fungi	Ascomycota	Eurotiomycetes	Onygenales	U	U
Otu658	0	0	0	0	0	0	6	0	0	0	0	0	6	0.000588591	Fungi	Ascomycota	Pezizomycetes	Pezizales	U	U
Otu66	1	2	17	171	263	262	401	125	89	0	7	9	1347	0.132139	Fungi	Ascomycota	U	U	U	U
Otu660	0	0	0	0	0	0	4	0	0	0	0	0	4	0.000392394	Fungi	Ascomycota	Sordariomycetes	U	U	U
Otu661	0	0	0	0	0	0	6	4	1	0	0	0	11	0.00107908	Fungi	U	U	U	U	U
Otu662	7	0	0	0	0	0	0	0	0	0	0	0	7	0.000686689	Fungi	Ascomycota	Eurotiomycetes	Chaetothyriales	U	U
Otu663	0	0	0	0	0	0	5	0	0	0	0	0	5	0.000490492	Fungi	U	U	U	U	U
Otu664	0	0	0	0	0	0	0	0	3	0	0	0	3	0.000294295	Fungi	U	U	U	U	U
Otu665	0	0	0	0	0	0	0	0	3	0	0	0	3	0.000294295	Fungi	Ascomycota	Sordariomycetes	Hypocreales	Bionectriaceae	U
Otu666	0	0	0	0	0	0	0	6	0	0	0	0	6	0.000588591	Fungi	U	U	U	U	U
Otu667	0	0	0	0	0	0	0	3	10	0	0	0	13	0.00127528	Fungi	U	U	U	U	U
Otu668	0	0	0	0	0	0	7	0	0	0	0	0	7	0.000686689	Fungi	Mucoromycota	Endogonomycetes	GS21	U	U
Otu669	0	5	0	0	0	0	1	0	0	0	0	0	6	0.000588591	Fungi	U	U	U	U	U
Otu67	39	89	85	116	415	31	151	339	77	26	20	25	1413	0.138613	Fungi	Basidiomycota	Agaricomycetes	Thelephorales	Thelephoraceae	U
Otu670	0	0	0	0	2	10	0	0	0	0	0	0	12	0.00117718	Fungi	Ascomycota	U	U	U	U
Otu671	0	0	0	0	0	0	2	0	0	0	0	0	2	0.000196197	Fungi	U	U	U	U	U
Otu672	0	0	0	0	0	0	4	0	1	1	0	0	6	0.000588591	Fungi	Ascomycota	Sordariomycetes	Hypocreales	Stachybotryaceae	U
Otu673	0	0	0	0	0	0	0	0	0	8	0	0	8	0.000784788	Fungi	Ascomycota	Sordariomycetes	Hypocreales	Bionectriaceae	U
Otu674	0	2	1	0	0	0	0	0	0	4	3	2	12	0.00117718	Fungi	Ascomycota	Eurotiomycetes	Eurotiales	Trichocomaceae	U
Otu675	0	0	0	2	0	0	2	2	7	4	1	4	22	0.00215817	Fungi	Glomeromycota	Glomeromycetes	Glomerales	Glomeraceae	U
Otu676	5	0	4	17	10	57	24	9	42	4	2	7	181	0.0177558	Fungi	U	U	U	U	U
Otu677	0	0	0	0	0	0	0	0	8	0	0	0	8	0.000784788	Fungi	Ascomycota	U	U	U	U
Otu678	0	0	0	0	0	0	9	4	1	0	0	1	15	0.00147148	Fungi	Ascomycota	U	U	U	U
Otu679	0	0	0	0	0	0	0	1	0	3	0	0	4	0.000392394	Fungi	Basidiomycota	Microbotryomycetes	U	U	U
Otu68	212	174	226	79	64	51	81	31	68	172	189	156	1503	0.147442	Fungi	Ascomycota	Eurotiomycetes	Eurotiales	Aspergillaceae	Penicillium
Otu680	0	0	0	0	0	0	8	0	0	0	0	0	8	0.000784788	Fungi	U	U	U	U	U
Otu681	0	0	0	0	0	0	3	0	1	0	0	0	4	0.000392394	Fungi	U	U	U	U	U
Otu682	0	0	0	0	0	0	0	0	0	0	6	0	6	0.000588591	Fungi	Ascomycota	Sordariomycetes	Diaporthales	Melanconidaceae	U
Otu683	0	0	0	0	0	0	0	0	7	0	3	0	10	0.000980985	Fungi	U	U	U	U	U
Otu684	0	0	0	0	0	0	0	0	0	9	0	0	9	0.000882886	Fungi	U	U	U	U	U
Otu685	1	0	0	0	0	0	4	0	0	0	0	0	5	0.000490492	Fungi	Ascomycota	Sordariomycetes	Hypocreales	Cordycipitaceae	Lecanicillium
Otu686	0	0	0	0	0	0	0	0	0	0	0	4	4	0.000392394	Fungi	U	U	U	U	U
Otu687	0	0	6	0	0	0	0	0	0	0	0	0	6	0.000588591	Fungi	Ascomycota	Eurotiomycetes	U	U	U
Otu688	8	0	0	0	0	0	0	0	0	0	0	0	8	0.000784788	Fungi	Glomeromycota	Glomeromycetes	Glomerales	U	U
Otu689	0	0	0	0	0	0	0	0	0	0	4	5	9	0.000882886	Fungi	Glomeromycota	Glomeromycetes	Glomerales	U	U
Otu69	0	3	8	954	96	0	131	103	14	3	3	8	1323	0.129784	Fungi	Ascomycota	Dothideomycetes	U	U	U
Otu690	0	0	13	0	0	0	0	0	0	0	0	0	13	0.00127528	Fungi	U	U	U	U	U
Otu691	35	7	32	3	0	0	2	2	1	31	46	48	207	0.0203064	Fungi	Ascomycota	Sordariomycetes	Hypocreales	Hypocreaceae	U
Otu692	0	0	0	0	0	0	0	6	1	0	0	0	7	0.000686689	Fungi	Ascomycota	Eurotiomycetes	Eurotiales	Thermoascaceae	U
Otu693	0	0	0	0	0	0	0	0	6	0	0	0	6	0.000588591	Fungi	Ascomycota	Sordariomycetes	Xylariales	U	U
Otu694	0	0	0	0	0	0	0	7	0	0	0	0	7	0.000686689	Fungi	Basidiomycota	Agaricomycetes	Agaricales	U	U
Otu695	0	0	0	0	0	0	7	0	0	0	0	0	7	0.000686689	Fungi	Ascomycota	Sordariomycetes	U	U	U
Otu696	0	0	0	0	0	1	0	7	0	0	0	0	8	0.000784788	Fungi	Ascomycota	U	U	U	U
Otu697	0	0	0	0	0	0	0	4	3	0	0	0	7	0.000686689	Fungi	U	U	U	U	U
Otu698	0	0	0	0	0	0	9	5	0	0	0	0	14	0.00137338	Fungi	U	U	U	U	U
Otu699	2	0	0	0	0	0	0	0	0	1	1	8	12	0.00117718	Fungi	Glomeromycota	Glomeromycetes	Glomerales	Glomeraceae	Glomus
Otu7	720	683	795	1922	2214	2149	2855	4213	1173	1275	679	935	19613	1.92401	Fungi	Ascomycota	Dothideomycetes	Pleosporales	Pleosporaceae	Curvularia
Otu70	0	2	0	0	464	77	186	418	112	17	7	72	1355	0.132923	Fungi	Ascomycota	Sordariomycetes	U	U	U
Otu700	0	0	0	0	0	0	6	3	0	0	0	0	9	0.000882886	Fungi	Glomeromycota	U	U	U	U
Otu701	0	1	0	0	0	0	0	0	0	0	3	1	5	0.000490492	Fungi	Ascomycota	Eurotiomycetes	Eurotiales	Aspergillaceae	Penicillium
Otu702	0	0	0	0	0	0	3	0	0	0	0	0	3	0.000294295	Fungi	U	U	U	U	U
Otu703	0	0	0	0	0	0	0	0	0	0	0	6	6	0.000588591	Fungi	Glomeromycota	Glomeromycetes	Gigasporales	Gigasporaceae	Gigaspora
Otu704	0	0	0	0	0	5	0	0	0	0	0	0	5	0.000490492	Fungi	Ascomycota	Sordariomycetes	U	U	U
Otu705	0	0	0	0	0	0	0	0	0	0	4	3	7	0.000686689	Fungi	U	U	U	U	U
Otu706	0	0	0	0	0	0	7	0	0	0	0	0	7	0.000686689	Fungi	U	U	U	U	U
Otu707	0	0	0	0	0	0	0	8	0	0	0	0	8	0.000784788	Fungi	Ascomycota	U	U	U	U
Otu708	0	0	0	0	0	0	0	3	2	0	1	0	6	0.000588591	Fungi	Ascomycota	Leotiomycetes	Helotiales	U	U
Otu709	0	2	0	0	0	0	0	0	2	0	0	0	4	0.000392394	Fungi	Ascomycota	Dothideomycetes	Capnodiales	Teratosphaeriaceae	Xenopenidiella
Otu71	316	158	379	30	0	19	13	18	11	68	64	68	1144	0.112225	Fungi	Ascomycota	U	U	U	U
Otu710	0	0	0	0	0	0	0	0	5	0	0	0	5	0.000490492	Fungi	U	U	U	U	U
Otu711	0	0	0	0	0	0	0	0	4	0	0	0	4	0.000392394	Fungi	Mucoromycota	Endogonomycetes	U	U	U
Otu712	0	4	0	0	0	0	0	0	0	0	0	3	7	0.000686689	Fungi	Ascomycota	Eurotiomycetes	U	U	U
Otu713	0	0	0	0	0	0	0	0	0	3	0	0	3	0.000294295	Fungi	Ascomycota	Eurotiomycetes	Chaetothyriales	U	U
Otu715	0	0	0	0	0	0	4	0	0	0	0	0	4	0.000392394	Fungi	Ascomycota	U	U	U	U
Otu716	0	0	0	0	0	0	0	0	6	0	0	0	6	0.000588591	Fungi	Ascomycota	Sordariomycetes	U	U	U
Otu717	1	92	5	0	40	32	0	0	0	1	0	1	172	0.0168729	Fungi	Ascomycota	Sordariomycetes	U	U	U
Otu718	0	0	0	0	0	0	0	1	4	0	0	0	5	0.000490492	Fungi	Ascomycota	Eurotiomycetes	Eurotiales	Trichocomaceae	Talaromyces
Otu719	0	0	0	0	0	0	0	0	0	0	0	2	2	0.000196197	Fungi	Ascomycota	Dothideomycetes	Pleosporales	Didymosphaeriaceae	Didymosphaeria
Otu72	0	11	17	89	163	55	424	75	148	19	11	8	1020	0.10006	Fungi	Ascomycota	Sordariomycetes	Branch06	U	U
Otu720	0	2	0	0	0	0	0	0	0	0	4	0	6	0.000588591	Fungi	Glomeromycota	Glomeromycetes	Glomerales	Glomeraceae	U
Otu721	0	0	0	0	0	0	2	0	0	0	0	0	2	0.000196197	Fungi	U	U	U	U	U
Otu722	0	0	0	0	0	0	0	1	2	0	0	0	3	0.000294295	Fungi	Ascomycota	U	U	U	U
Otu723	0	0	0	0	0	0	3	0	0	0	0	0	3	0.000294295	Fungi	U	U	U	U	U
Otu724	0	0	0	0	0	1	3	1	0	0	0	0	5	0.000490492	Fungi	U	U	U	U	U
Otu725	0	0	0	0	0	0	4	0	0	0	0	0	4	0.000392394	Fungi	U	U	U	U	U
Otu726	0	0	0	0	0	0	3	0	0	0	0	0	3	0.000294295	Fungi	Ascomycota	Eurotiomycetes	Chaetothyriales	Trichomeriaceae	Arthrocladium
Otu727	0	0	0	0	0	2	1	0	0	0	0	0	3	0.000294295	Fungi	U	U	U	U	U
Otu728	0	0	0	40	0	0	76	44	14	0	0	0	174	0.0170691	Fungi	U	U	U	U	U
Otu729	0	0	0	1	0	0	0	1	0	0	0	0	2	0.000196197	Fungi	Ascomycota	Eurotiomycetes	Eurotiales	Trichocomaceae	Talaromyces
Otu73	0	1	0	454	100	151	187	193	78	1	0	0	1165	0.114285	Fungi	U	U	U	U	U
Otu730	3	2	1	0	0	0	0	0	0	0	3	1	10	0.000980985	Fungi	Ascomycota	Eurotiomycetes	Eurotiales	Trichocomaceae	Talaromyces
Otu731	0	0	0	0	0	0	0	0	0	0	0	6	6	0.000588591	Fungi	U	U	U	U	U
Otu732	41	56	111	250	305	412	299	423	292	122	16	62	2389	0.234357	Fungi	Ascomycota	Eurotiomycetes	Chaetothyriales	U	U
Otu733	0	0	0	0	0	0	4	0	0	0	0	0	4	0.000392394	Fungi	U	U	U	U	U
Otu734	0	0	0	0	0	0	4	0	0	0	0	0	4	0.000392394	Fungi	Ascomycota	Sordariomycetes	Xylariales	Xylariaceae	Hypoxylon
Otu735	1	3	2	83	46	56	78	69	84	8	3	10	443	0.0434576	Fungi	U	U	U	U	U
Otu737	0	0	0	0	0	0	0	0	0	0	5	0	5	0.000490492	Fungi	Ascomycota	Sordariomycetes	Xylariales	Microdochiaceae	Microdochium
Otu738	4	0	0	0	0	0	0	0	0	0	0	0	4	0.000392394	Fungi	Ascomycota	Sordariomycetes	Xylariales	U	U
Otu739	0	0	0	0	0	0	0	0	1	0	0	2	3	0.000294295	Fungi	Glomeromycota	Glomeromycetes	Glomerales	Glomeraceae	U
Otu74	201	17	43	30	59	202	88	116	88	37	87	74	1042	0.102219	Fungi	Ascomycota	Dothideomycetes	Pleosporales	U	U
Otu740	0	0	0	0	0	0	0	0	0	0	4	0	4	0.000392394	Fungi	Basidiomycota	Tremellomycetes	Trichosporonales	Trichosporonaceae	Trichosporon
Otu741	0	0	0	0	0	0	3	0	0	0	0	0	3	0.000294295	Fungi	U	U	U	U	U
Otu742	0	0	1	1	2	1	3	0	3	0	0	0	11	0.00107908	Fungi	Ascomycota	U	U	U	U
Otu743	0	0	0	0	0	0	1	3	4	0	0	0	8	0.000784788	Fungi	U	U	U	U	U
Otu744	0	0	0	0	0	0	0	0	0	0	4	0	4	0.000392394	Fungi	Mucoromycota	U	U	U	U
Otu745	0	0	0	0	0	0	0	0	0	0	3	0	3	0.000294295	Fungi	Glomeromycota	Glomeromycetes	Glomerales	Glomeraceae	U
Otu746	0	0	0	0	0	0	0	0	2	0	0	0	2	0.000196197	Fungi	Basidiomycota	Agaricomycetes	Cantharellales	Ceratobasidiaceae	U
Otu747	299	64	318	1341	1528	1953	928	803	1680	64	21	22	9021	0.884946	Fungi	Ascomycota	U	U	U	U
Otu748	0	0	0	0	0	0	1	3	0	0	0	0	4	0.000392394	Fungi	U	U	U	U	U
Otu75	89	25	0	0	286	0	0	358	288	50	0	2	1098	0.107712	Fungi	Ascomycota	Sordariomycetes	Sordariales	Chaetomiaceae	U
Otu750	0	0	0	0	0	0	0	8	0	0	0	0	8	0.000784788	Fungi	Basidiomycota	Agaricomycetes	Russulales	U	U
Otu752	0	0	0	0	0	0	0	0	0	0	2	4	6	0.000588591	Fungi	Ascomycota	Sordariomycetes	U	U	U
Otu753	0	0	4	3	6	2	3	5	0	1	1	0	25	0.00245246	Fungi	U	U	U	U	U
Otu754	0	0	0	1	0	0	0	5	0	0	0	0	6	0.000588591	Fungi	Basidiomycota	Agaricomycetes	Boletales	U	U
Otu755	0	6	0	0	0	0	0	2	0	0	0	0	8	0.000784788	Fungi	U	U	U	U	U
Otu756	3	0	0	0	0	0	0	0	0	0	0	0	3	0.000294295	Fungi	Ascomycota	Dothideomycetes	Pleosporales	U	U
Otu757	0	0	0	0	0	0	0	1	3	0	0	0	4	0.000392394	Fungi	Ascomycota	Eurotiomycetes	Eurotiales	Thermoascaceae	U
Otu758	40	30	60	0	3	0	0	0	0	13	16	18	180	0.0176577	Fungi	Ascomycota	Sordariomycetes	Hypocreales	Clavicipitaceae	U
Otu759	0	0	0	0	0	0	0	5	5	0	0	0	10	0.000980985	Fungi	Ascomycota	Sordariomycetes	U	U	U
Otu76	96	100	96	417	276	324	421	521	278	38	78	55	2700	0.264866	Fungi	Ascomycota	Sordariomycetes	U	U	U
Otu760	0	0	0	0	0	0	1	0	1	0	0	0	2	0.000196197	Fungi	U	U	U	U	U
Otu761	0	0	0	0	0	0	0	3	0	0	0	0	3	0.000294295	Fungi	Mucoromycota	Mucoromycetes	U	U	U
Otu762	0	0	0	0	0	0	0	2	0	0	0	0	2	0.000196197	Fungi	U	U	U	U	U
Otu763	0	0	0	0	0	0	0	6	2	2	0	0	10	0.000980985	Fungi	U	U	U	U	U
Otu764	0	0	0	0	0	0	8	0	0	0	0	0	8	0.000784788	Fungi	Ascomycota	U	U	U	U
Otu765	0	0	2	2	0	0	0	0	0	0	0	0	4	0.000392394	Fungi	Basidiomycota	Malasseziomycetes	Malasseziales	Malasseziaceae	Malassezia
Otu766	4	3	4	0	0	1	0	0	0	3	0	3	18	0.00176577	Fungi	Ascomycota	Eurotiomycetes	Eurotiales	Trichocomaceae	Talaromyces
Otu767	0	0	0	0	0	0	0	0	3	0	0	0	3	0.000294295	Fungi	Ascomycota	Sordariomycetes	Hypocreales	U	U
Otu768	0	0	0	0	0	11	29	29	0	0	0	0	69	0.00676879	Fungi	Ascomycota	Eurotiomycetes	Eurotiales	Aspergillaceae	Aspergillus
Otu769	0	0	0	0	0	0	1	6	0	0	0	0	7	0.000686689	Fungi	U	U	U	U	U
Otu77	247	120	99	93	0	0	185	146	133	98	89	128	1338	0.131256	Fungi	Ascomycota	Sordariomycetes	Hypocreales	Nectriaceae	Fusarium
Otu770	0	0	0	0	0	0	0	5	0	0	0	0	5	0.000490492	Fungi	Ascomycota	Sordariomycetes	Microascales	Halosphaeriaceae	Phaeonectriella
Otu771	0	0	0	0	0	0	0	4	0	0	0	0	4	0.000392394	Fungi	Ascomycota	Pezizomycetes	Pezizales	Pezizaceae	U
Otu772	0	0	0	0	0	0	3	0	0	0	0	0	3	0.000294295	Fungi	Basidiomycota	Agaricomycetes	Hymenochaetales	U	U
Otu773	0	0	0	0	0	0	0	0	2	0	0	0	2	0.000196197	Fungi	U	U	U	U	U
Otu774	2	0	0	0	0	0	1	2	0	0	0	0	5	0.000490492	Fungi	Basidiomycota	Microbotryomycetes	Sporidiobolales	Sporidiobolaceae	Rhodotorula
Otu775	0	0	0	0	0	0	0	6	0	0	0	0	6	0.000588591	Fungi	Basidiomycota	U	U	U	U
Otu776	102	204	31	35	122	85	1	49	156	64	23	31	903	0.0885829	Fungi	Ascomycota	Dothideomycetes	Pleosporales	Didymosphaeriaceae	Paraconiothyrium
Otu777	7	10	12	0	19	1	4	7	7	13	5	16	101	0.00990794	Fungi	Ascomycota	Eurotiomycetes	Eurotiales	Aspergillaceae	Penicillium
Otu778	0	0	0	0	0	0	0	5	0	0	0	0	5	0.000490492	Fungi	Ascomycota	Dothideomycetes	Pleosporales	U	U
Otu779	0	0	0	0	0	0	0	4	0	0	0	0	4	0.000392394	Fungi	Ascomycota	U	U	U	U
Otu78	90	0	0	202	0	137	193	170	136	16	7	6	957	0.0938802	Fungi	Ascomycota	Sordariomycetes	Sordariales	Chaetomiaceae	Chaetomium
Otu780	0	0	0	0	0	0	0	6	0	0	0	0	6	0.000588591	Fungi	Ascomycota	Sordariomycetes	U	U	U
Otu781	0	0	0	0	0	0	5	2	0	0	0	0	7	0.000686689	Fungi	U	U	U	U	U
Otu782	0	0	0	0	0	0	0	3	0	0	0	0	3	0.000294295	Fungi	U	U	U	U	U
Otu783	0	0	0	0	0	0	0	0	0	4	0	0	4	0.000392394	Fungi	Ascomycota	Dothideomycetes	U	U	U
Otu784	41	48	70	8	2	7	8	3	15	39	53	48	342	0.0335497	Fungi	Ascomycota	Sordariomycetes	Sordariales	Chaetomiaceae	Chaetomium
Otu785	4	0	0	0	0	0	1	0	0	0	0	0	5	0.000490492	Fungi	Ascomycota	Dothideomycetes	Pleosporales	U	U
Otu787	0	0	0	0	4	0	1	0	0	0	0	0	5	0.000490492	Fungi	U	U	U	U	U
Otu788	2	0	0	0	0	0	0	0	0	0	0	0	2	0.000196197	Fungi	Ascomycota	Saccharomycetes	Saccharomycetales	Debaryomycetaceae	Spathaspora
Otu789	0	0	0	0	0	0	0	0	3	0	0	0	3	0.000294295	Fungi	Ascomycota	U	U	U	U
Otu79	35	85	99	0	71	153	62	21	37	76	27	134	800	0.0784788	Fungi	Ascomycota	Dothideomycetes	U	U	U
Otu790	28	19	23	22	11	13	30	23	25	32	27	19	272	0.0266828	Fungi	Ascomycota	Dothideomycetes	U	U	U
Otu791	0	0	0	0	0	0	0	4	0	0	0	0	4	0.000392394	Fungi	Ascomycota	Dothideomycetes	Pleosporales	U	U
Otu792	0	0	0	0	0	0	0	2	0	0	0	0	2	0.000196197	Fungi	Basidiomycota	Agaricomycetes	Tremellodendropsidales	U	U
Otu793	0	4	0	0	0	0	0	0	0	0	0	0	4	0.000392394	Fungi	Glomeromycota	U	U	U	U
Otu795	3	1	1	21	21	14	32	19	19	0	0	3	134	0.0131452	Fungi	Ascomycota	Dothideomycetes	U	U	U
Otu796	0	0	0	0	0	0	0	5	0	0	0	0	5	0.000490492	Fungi	Basidiomycota	Agaricomycetes	U	U	U
Otu797	0	0	1	15	4	18	7	12	10	1	0	1	69	0.00676879	Fungi	Ascomycota	U	U	U	U
Otu799	0	0	0	0	0	0	5	0	0	0	0	0	5	0.000490492	Fungi	Ascomycota	U	U	U	U
Otu8	41	61	12	1481	2623	4307	1216	2096	6336	395	57	57	18682	1.83268	Fungi	Ascomycota	Sordariomycetes	Sordariales	U	U
Otu80	129	178	495	0	0	0	0	9	0	5	21	29	866	0.0849533	Fungi	Ascomycota	U	U	U	U
Otu800	0	0	0	0	0	0	2	2	0	0	0	0	4	0.000392394	Fungi	Ascomycota	Sordariomycetes	Xylariales	U	U
Otu801	0	0	0	0	0	0	0	0	2	0	0	0	2	0.000196197	Fungi	Ascomycota	U	U	U	U
Otu802	0	0	0	0	0	0	6	0	0	0	0	0	6	0.000588591	Fungi	U	U	U	U	U
Otu803	0	0	2	0	0	0	0	0	0	0	0	0	2	0.000196197	Fungi	Ascomycota	U	U	U	U
Otu805	0	0	0	0	0	0	0	7	0	0	0	0	7	0.000686689	Fungi	Glomeromycota	U	U	U	U
Otu807	0	0	0	0	0	0	3	0	0	0	0	0	3	0.000294295	Fungi	Ascomycota	Eurotiomycetes	Onygenales	U	U
Otu809	0	0	0	0	0	0	3	0	0	0	0	0	3	0.000294295	Fungi	U	U	U	U	U
Otu81	27	0	7	89	228	123	96	115	53	3	5	10	756	0.0741624	Fungi	Ascomycota	Archaeorhizomycetes	U	U	U
Otu810	0	0	0	0	0	0	0	7	0	0	0	0	7	0.000686689	Fungi	Ascomycota	Dothideomycetes	Pleosporales	U	U
Otu811	0	0	0	0	0	0	0	6	0	0	0	0	6	0.000588591	Fungi	U	U	U	U	U
Otu812	0	0	0	2	0	0	0	0	0	0	0	0	2	0.000196197	Fungi	Ascomycota	U	U	U	U
Otu813	1	1	0	0	0	2	0	4	0	0	0	2	10	0.000980985	Fungi	Ascomycota	Dothideomycetes	Pleosporales	Pleosporaceae	Curvularia
Otu814	0	0	0	0	5	0	0	0	0	0	0	0	5	0.000490492	Fungi	Ascomycota	U	U	U	U
Otu815	0	0	0	0	0	0	0	0	0	3	0	0	3	0.000294295	Fungi	Ascomycota	Dothideomycetes	Venturiales	Sympoventuriaceae	U
Otu816	0	0	0	1	1	1	1	0	0	0	0	0	4	0.000392394	Fungi	Ascomycota	Sordariomycetes	U	U	U
Otu817	0	0	0	0	0	0	0	0	0	0	0	4	4	0.000392394	Fungi	Ascomycota	Dothideomycetes	Patellariales	U	U
Otu818	0	0	0	0	0	0	0	2	0	0	0	0	2	0.000196197	Fungi	U	U	U	U	U
Otu819	0	0	0	0	0	0	0	0	2	0	0	3	5	0.000490492	Fungi	U	U	U	U	U
Otu82	101	73	123	50	14	40	49	63	59	92	100	136	900	0.0882886	Fungi	Ascomycota	Eurotiomycetes	Onygenales	U	U
Otu820	0	0	0	0	0	0	0	0	0	3	0	0	3	0.000294295	Fungi	U	U	U	U	U
Otu821	0	0	0	0	0	0	2	0	0	0	0	0	2	0.000196197	Fungi	U	U	U	U	U
Otu822	0	0	0	0	1	0	0	1	0	0	0	0	2	0.000196197	Fungi	U	U	U	U	U
Otu823	159	0	0	0	0	0	5	5	0	0	0	0	169	0.0165786	Fungi	Basidiomycota	Agaricomycetes	U	U	U
Otu824	0	0	0	0	0	0	3	0	0	0	0	0	3	0.000294295	Fungi	Ascomycota	Dothideomycetes	Capnodiales	Cladosporiaceae	U
Otu825	0	0	0	0	0	0	0	0	0	0	2	0	2	0.000196197	Fungi	Ascomycota	Leotiomycetes	Helotiales	U	U
Otu826	0	0	0	0	0	0	0	0	3	0	0	0	3	0.000294295	Fungi	U	U	U	U	U
Otu827	0	0	0	0	0	0	0	0	0	0	5	0	5	0.000490492	Fungi	Ascomycota	U	U	U	U
Otu828	0	0	0	0	0	0	0	0	0	3	0	0	3	0.000294295	Fungi	Ascomycota	Eurotiomycetes	Eurotiales	Trichocomaceae	Talaromyces
Otu829	0	0	0	0	0	0	0	3	0	1	1	0	5	0.000490492	Fungi	U	U	U	U	U
Otu83	0	0	0	384	0	41	56	121	117	0	2	6	727	0.0713176	Fungi	Ascomycota	Archaeorhizomycetes	Archaeorhizomycetales	Archaeorhizomycetaceae	Archaeorhizomyces
Otu830	43	42	53	0	0	0	0	2	0	31	45	32	248	0.0243284	Fungi	Ascomycota	Eurotiomycetes	Eurotiales	U	U
Otu831	0	0	0	0	0	0	4	0	0	0	0	0	4	0.000392394	Fungi	U	U	U	U	U
Otu832	0	0	0	0	0	0	0	0	0	0	2	0	2	0.000196197	Fungi	Basidiomycota	U	U	U	U
Otu833	0	0	0	0	0	0	0	0	0	1	4	0	5	0.000490492	Fungi	U	U	U	U	U
Otu834	3	0	7	55	26	13	17	22	25	0	0	0	168	0.0164805	Fungi	Ascomycota	U	U	U	U
Otu835	27	43	33	23	16	6	17	29	11	34	35	47	321	0.0314896	Fungi	Ascomycota	Dothideomycetes	Pleosporales	Didymosphaeriaceae	Didymosphaeria
Otu836	0	0	0	0	0	0	0	3	0	0	0	0	3	0.000294295	Fungi	U	U	U	U	U
Otu837	0	0	0	0	0	0	0	0	0	6	0	0	6	0.000588591	Fungi	Glomeromycota	Archaeosporomycetes	Archaeosporales	Ambisporaceae	Ambispora
Otu838	0	0	0	0	0	0	0	0	0	0	2	0	2	0.000196197	Fungi	U	U	U	U	U
Otu84	4	2	1	384	172	143	152	124	95	0	0	0	1077	0.105652	Fungi	Ascomycota	Sordariomycetes	U	U	U
Otu840	0	0	0	0	0	0	0	4	0	0	0	0	4	0.000392394	Fungi	U	U	U	U	U
Otu841	0	0	2	0	0	0	0	0	0	0	0	0	2	0.000196197	Fungi	Ascomycota	Leotiomycetes	Helotiales	U	U
Otu842	12	8	17	5	0	0	1	1	2	11	16	17	90	0.00882886	Fungi	Ascomycota	Sordariomycetes	Hypocreales	U	U
Otu843	0	0	0	0	0	0	0	2	0	0	0	0	2	0.000196197	Fungi	Ascomycota	Dothideomycetes	U	U	U
Otu844	0	0	0	0	0	0	2	3	0	0	0	0	5	0.000490492	Fungi	U	U	U	U	U
Otu845	0	0	0	0	0	0	2	0	0	0	0	0	2	0.000196197	Fungi	U	U	U	U	U
Otu846	0	0	0	0	0	0	3	0	0	0	0	0	3	0.000294295	Fungi	Ascomycota	U	U	U	U
Otu848	0	0	0	0	0	0	4	0	0	0	0	0	4	0.000392394	Fungi	U	U	U	U	U
Otu849	0	0	0	0	0	0	2	0	0	0	0	0	2	0.000196197	Fungi	Basidiomycota	Cystobasidiomycetes	Cystobasidiales	Cystobasidiaceae	Cystobasidium
Otu85	66	32	77	108	0	0	92	69	73	66	83	54	720	0.0706309	Fungi	Ascomycota	Sordariomycetes	Hypocreales	U	U
Otu850	0	0	0	0	0	0	0	0	2	0	0	0	2	0.000196197	Fungi	Ascomycota	Sordariomycetes	Hypocreales	U	U
Otu851	0	0	0	0	0	0	7	0	0	0	0	0	7	0.000686689	Fungi	Ascomycota	Eurotiomycetes	Chaetothyriales	Cyphellophoraceae	Cyphellophora
Otu852	0	0	0	0	0	0	2	0	0	0	0	0	2	0.000196197	Fungi	U	U	U	U	U
Otu853	0	0	0	0	0	0	4	0	0	0	0	0	4	0.000392394	Fungi	Ascomycota	Dothideomycetes	Pleosporales	U	U
Otu855	0	0	0	0	0	0	0	4	0	0	0	0	4	0.000392394	Fungi	U	U	U	U	U
Otu856	0	0	0	3	0	0	0	0	0	0	0	0	3	0.000294295	Fungi	U	U	U	U	U
Otu858	0	0	0	0	0	0	2	0	0	0	0	0	2	0.000196197	Fungi	Ascomycota	U	U	U	U
Otu859	0	0	0	0	2	2	4	1	2	0	0	0	11	0.00107908	Fungi	Ascomycota	Dothideomycetes	Pleosporales	U	U
Otu86	22	17	21	49	0	32	334	260	90	72	18	18	933	0.0915259	Fungi	Ascomycota	Dothideomycetes	Pleosporales	U	U
Otu860	0	0	0	4	0	0	0	0	0	0	0	0	4	0.000392394	Fungi	U	U	U	U	U
Otu861	0	0	0	0	0	0	0	5	0	0	0	0	5	0.000490492	Fungi	Ascomycota	U	U	U	U
Otu862	0	0	0	0	0	0	0	6	0	0	0	0	6	0.000588591	Fungi	Basidiomycota	Agaricomycetes	Polyporales	Steccherinaceae	U
Otu863	0	0	0	0	0	0	3	0	0	0	0	0	3	0.000294295	Fungi	Ascomycota	Eurotiomycetes	U	U	U
Otu864	0	0	0	0	0	0	3	0	0	0	0	0	3	0.000294295	Fungi	U	U	U	U	U
Otu865	0	0	0	0	5	0	0	0	0	0	0	0	5	0.000490492	Fungi	Ascomycota	Eurotiomycetes	Eurotiales	Aspergillaceae	Penicillium
Otu866	0	0	0	40	33	0	32	22	8	0	13	0	148	0.0145186	Fungi	Ascomycota	Sordariomycetes	Sordariales	U	U
Otu867	0	0	4	0	0	0	0	0	0	0	0	0	4	0.000392394	Fungi	Ascomycota	Saccharomycetes	Saccharomycetales	Pichiaceae	Pichia
Otu868	0	3	0	0	0	0	0	0	0	0	0	0	3	0.000294295	Fungi	U	U	U	U	U
Otu869	0	0	0	0	0	0	0	5	0	0	0	0	5	0.000490492	Fungi	Mucoromycota	U	U	U	U
Otu87	266	227	172	0	0	0	0	0	0	157	100	102	1024	0.100453	Fungi	Ascomycota	Leotiomycetes	Helotiales	Helotiaceae	U
Otu88	173	196	171	0	0	0	7	0	4	85	85	125	846	0.0829913	Fungi	Basidiomycota	Tremellomycetes	Tremellales	U	U
Otu89	17	2	0	25	189	61	120	97	149	6	8	10	684	0.0670993	Fungi	Ascomycota	Eurotiomycetes	Eurotiales	Aspergillaceae	Penicillium
Otu9	1876	1479	1967	1648	1137	1004	1693	1205	2135	1895	1034	795	17868	1.75282	Fungi	Ascomycota	Dothideomycetes	Pleosporales	U	U
Otu90	0	7	0	115	451	49	61	54	65	0	2	9	813	0.079754	Fungi	Ascomycota	Eurotiomycetes	U	U	U
Otu91	0	0	0	93	0	239	131	25	118	4	1	0	611	0.0599382	Fungi	Ascomycota	Sordariomycetes	U	U	U
Otu92	2	5	6	22	109	159	108	173	17	33	14	10	658	0.0645488	Fungi	Basidiomycota	Agaricomycetes	Agaricales	Entolomataceae	Entoloma
Otu93	0	0	0	88	245	77	71	131	70	0	4	1	687	0.0673936	Fungi	Ascomycota	Sordariomycetes	U	U	U
Otu94	124	34	203	0	46	21	15	36	12	74	30	52	647	0.0634697	Fungi	Ascomycota	Leotiomycetes	Helotiales	Helotiaceae	Scytalidium
Otu95	40	11	1	87	71	118	167	135	63	9	3	9	714	0.0700423	Fungi	Ascomycota	Sordariomycetes	Hypocreales	Hypocreaceae	Hypomyces
Otu96	10	0	0	34	10	102	283	36	48	0	0	13	536	0.0525808	Fungi	Ascomycota	Sordariomycetes	Glomerellales	Plectosphaerellaceae	Plectosphaerella
Otu97	18	55	61	12	58	66	83	118	50	40	43	47	651	0.0638621	Fungi	Ascomycota	Eurotiomycetes	Eurotiales	Trichocomaceae	U
Otu98	28	3	74	37	50	76	66	62	80	19	28	8	531	0.0520903	Fungi	U	U	U	U	U
Otu99	2	0	10	63	100	33	191	103	77	4	9	6	598	0.0586629	Fungi	Ascomycota	Sordariomycetes	U	U	U
U: Unidentified taxon.

## Sheet: Table S6
Table S6 Absolute and relative abundance of archaea OTUs in microcosms without pesticide (N) and with pesticide (Y) carbofuran (Car), at 15 and 30 days.
	Absolute abundance													Relative Abundance	Classification
#OTU	ACarN15d	ACarN15d	ACarN15d	ACarN30d	ACarN30d	ACarN30d	ACarY15d	ACarY15d	ACarY15d	ACarY30d	ACarY30d	ACarY30d	Total		Domain	Phyllum	Class	Order	Family	Genus
Otu1092	13	27	21	11	17	17	4	13	6	16	16	25	186	0.886305	Archaea	Euryarchaeota	Thermoplasmata	Methanomassiliicoccales	Methanomassiliicoccaceae	Methanomassiliicoccus
Otu110	121	119	152	76	127	118	83	73	111	96	80	133	1289	6.14219	Archaea	Euryarchaeota	Methanomicrobia	U	U	U
Otu1139	1	9	6	0	3	2	5	1	5	4	5	4	45	0.214429	Archaea	Euryarchaeota	Methanomicrobia	Methanosarcinales	Methanotrichaceae	Methanothrix
Otu1181	3	3	1	0	1	5	1	1	2	3	1	1	22	0.104832	Archaea	Euryarchaeota	Methanomicrobia	Methanosarcinales	Methanotrichaceae	Methanothrix
Otu1266	5	3	0	4	1	1	2	0	5	0	1	2	24	0.114362	Archaea	U	U	U	U	U
Otu1384	3	3	5	6	7	5	3	1	3	2	2	8	48	0.228724	Archaea	Euryarchaeota	Methanobacteria	Methanobacteriales	Methanobacteriaceae	Methanobacterium
Otu1494	4	8	6	5	6	7	5	2	7	0	3	5	58	0.276375	Archaea	Euryarchaeota	Methanomicrobia	Methanocellales	Methanocellaceae	Methanocella
Otu1517	11	8	17	5	6	9	7	6	1	8	11	6	95	0.452683	Archaea	Euryarchaeota	Methanomicrobia	Methanocellales	Methanocellaceae	Methanocella
Otu157	159	143	240	116	133	146	90	82	145	108	109	114	1585	7.55265	Archaea	Euryarchaeota	Methanomicrobia	Methanosarcinales	Methanotrichaceae	Methanothrix
Otu159	29	39	34	30	37	42	29	16	32	30	24	28	370	1.76308	Archaea	Euryarchaeota	Methanomicrobia	Methanosarcinales	Methanotrichaceae	Methanothrix
Otu1604	1	1	1	1	1	2	0	0	4	0	3	2	16	0.0762413	Archaea	U	U	U	U	U
Otu1620	6	8	0	4	7	7	5	5	8	11	7	6	74	0.352616	Archaea	Euryarchaeota	Methanomicrobia	Methanosarcinales	Methanotrichaceae	Methanothrix
Otu1749	0	1	1	0	1	0	1	0	0	2	0	2	8	0.0381207	Archaea	Euryarchaeota	U	U	U	U
Otu1771	5	10	11	8	12	7	5	3	7	7	14	8	97	0.462213	Archaea	Euryarchaeota	Methanomicrobia	Methanosarcinales	Methanotrichaceae	Methanothrix
Otu2097	2	1	0	3	0	2	1	2	0	0	0	0	11	0.0524159	Archaea	U	U	U	U	U
Otu2140	21	9	11	11	11	13	14	5	4	14	14	13	140	0.667111	Archaea	Euryarchaeota	Methanomicrobia	Methanocellales	Methanocellaceae	Methanocella
Otu2141	0	0	0	0	0	0	2	2	1	0	0	0	5	0.0238254	Archaea	Euryarchaeota	U	U	U	U
Otu2260	0	0	0	1	2	0	2	2	0	3	1	1	12	0.057181	Archaea	U	U	U	U	U
Otu2463	2	4	0	3	3	4	1	3	3	1	2	4	30	0.142952	Archaea	U	U	U	U	U
Otu248	64	58	77	52	55	77	70	58	60	71	68	85	795	3.78824	Archaea	Euryarchaeota	Methanomicrobia	Methanocellales	Methanocellaceae	Methanocella
Otu252	44	37	66	41	41	42	31	22	35	36	32	46	473	2.25388	Archaea	Euryarchaeota	Thermoplasmata	Methanomassiliicoccales	Methanomassiliicoccaceae	Methanomassiliicoccus
Otu253	35	31	37	28	32	50	33	18	30	29	24	31	378	1.8012	Archaea	Euryarchaeota	Methanomicrobia	Methanocellales	Methanocellaceae	Methanocella
Otu2635	0	1	0	0	0	1	0	0	0	1	0	0	3	0.0142952	Archaea	Euryarchaeota	U	U	U	U
Otu2676	1	0	2	0	0	1	0	0	0	0	0	0	4	0.0190603	Archaea	U	U	U	U	U
Otu280	77	70	86	64	64	68	43	44	29	49	56	91	741	3.53093	Archaea	Euryarchaeota	Methanomicrobia	Methanocellales	Methanocellaceae	Methanocella
Otu2803	0	0	2	2	7	2	0	0	0	0	0	1	14	0.0667111	Archaea	Thaumarchaeota	U	U	U	U
Otu2858	5	3	0	0	0	2	1	0	4	2	1	0	18	0.0857715	Archaea	Euryarchaeota	Methanomicrobia	U	U	U
Otu2861	1	1	0	0	0	0	0	0	0	0	0	1	3	0.0142952	Archaea	U	U	U	U	U
Otu302	60	54	95	33	49	53	32	47	44	34	55	52	608	2.89717	Archaea	Euryarchaeota	Methanomicrobia	Methanosarcinales	Methanotrichaceae	Methanothrix
Otu3079	0	0	1	1	1	0	1	0	3	2	0	1	10	0.0476508	Archaea	U	U	U	U	U
Otu311	36	53	40	28	49	28	27	23	24	28	37	35	408	1.94415	Archaea	Euryarchaeota	Methanomicrobia	Methanosarcinales	Methanotrichaceae	Methanothrix
Otu3287	0	1	0	0	0	1	1	0	1	0	0	0	4	0.0190603	Archaea	Euryarchaeota	Methanomicrobia	Methanomicrobiales	Methanoregulaceae	Methanoregula
Otu3314	2	0	0	0	0	0	0	0	0	0	0	0	2	0.00953016	Archaea	U	U	U	U	U
Otu3366	2	0	2	2	3	1	1	0	0	2	1	0	14	0.0667111	Archaea	Euryarchaeota	Methanomicrobia	Methanosarcinales	Methanotrichaceae	Methanothrix
Otu3393	0	0	0	1	0	0	1	0	2	0	0	0	4	0.0190603	Archaea	Thaumarchaeota	U	Nitrososphaerales	Nitrososphaeraceae	Nitrososphaera
Otu3459	1	0	0	0	1	0	1	0	0	0	1	2	6	0.0285905	Archaea	Euryarchaeota	Methanomicrobia	Methanocellales	Methanocellaceae	Methanocella
Otu375	37	47	29	29	30	50	38	37	32	35	31	31	426	2.02992	Archaea	U	U	U	U	U
Otu376	29	38	40	26	37	46	23	35	20	40	23	39	396	1.88697	Archaea	Euryarchaeota	Methanomicrobia	Methanosarcinales	Methanotrichaceae	Methanothrix
Otu411	12	18	15	11	10	14	7	16	16	15	16	12	162	0.771943	Archaea	Euryarchaeota	Methanomicrobia	Methanocellales	Methanocellaceae	Methanocella
Otu418	20	20	27	21	17	22	15	24	23	18	12	21	240	1.14362	Archaea	Euryarchaeota	Methanomicrobia	Methanosarcinales	Methanotrichaceae	Methanothrix
Otu435	35	29	54	38	36	49	15	28	22	26	21	25	378	1.8012	Archaea	Euryarchaeota	Methanomicrobia	Methanocellales	Methanocellaceae	Methanocella
Otu555	28	30	33	23	43	28	24	27	18	23	30	31	338	1.6106	Archaea	Euryarchaeota	Methanomicrobia	Methanosarcinales	Methanotrichaceae	Methanothrix
Otu566	16	6	12	12	7	4	9	14	8	18	9	13	128	0.60993	Archaea	Thaumarchaeota	U	Nitrososphaerales	Nitrososphaeraceae	Nitrososphaera
Otu571	28	27	43	20	46	35	24	31	24	30	28	28	364	1.73449	Archaea	Euryarchaeota	Methanomicrobia	Methanocellales	Methanocellaceae	Methanocella
Otu582	15	15	10	5	13	13	7	11	4	14	10	6	123	0.586105	Archaea	Euryarchaeota	Methanomicrobia	Methanocellales	Methanocellaceae	Methanocella
Otu60	182	208	215	149	186	199	139	141	165	176	142	201	2103	10.021	Archaea	Euryarchaeota	Methanomicrobia	Methanosarcinales	Methanotrichaceae	Methanothrix
Otu626	10	14	14	12	31	17	6	8	12	11	9	22	166	0.791004	Archaea	Euryarchaeota	Methanobacteria	Methanobacteriales	Methanobacteriaceae	Methanobacterium
Otu749	14	10	18	5	6	3	4	7	8	5	6	9	95	0.452683	Archaea	Euryarchaeota	Methanomicrobia	Methanocellales	Methanocellaceae	Methanocella
Otu75	46	64	47	36	35	58	30	30	36	40	35	43	500	2.38254	Archaea	Euryarchaeota	Methanomicrobia	Methanocellales	Methanocellaceae	Methanocella
Otu79	117	140	165	106	134	141	90	86	76	98	104	153	1410	6.71876	Archaea	Euryarchaeota	Methanomicrobia	Methanocellales	Methanocellaceae	Methanocella
Otu801	4	5	11	2	1	14	2	2	2	2	4	2	51	0.243019	Archaea	U	U	U	U	U
Otu803	4	18	20	13	14	20	9	7	6	8	12	11	142	0.676642	Archaea	Euryarchaeota	Methanomicrobia	Methanosarcinales	Methanotrichaceae	Methanothrix
Otu82	294	283	471	258	371	363	243	210	202	246	304	326	3571	17.0161	Archaea	Euryarchaeota	Methanomicrobia	Methanosarcinales	Methanosarcinaceae	Methanosarcina
Otu91	210	287	292	219	249	302	129	180	123	189	198	269	2647	12.6132	Archaea	Euryarchaeota	Methanobacteria	Methanobacteriales	Methanobacteriaceae	Methanobacterium
Otu954	12	12	10	3	6	9	5	8	17	14	11	4	111	0.528924	Archaea	Euryarchaeota	Methanomicrobia	Methanocellales	Methanocellaceae	Methanocella
Otu956	3	2	4	1	4	3	2	5	3	1	2	5	35	0.166778	Archaea	Euryarchaeota	Methanomicrobia	Methanosarcinales	Methanotrichaceae	Methanothrix
U: Unidentified taxon.

## Sheet: Table S7
Table S7 Absolute and relative abundance of bacterial OTUs in microcosms without pesticide (N) and with pesticide (Y) carbofuran (Car), at 15 and 30 days.
	Absolute abundance													Relative Abundance	Classification
#OTU	BCarN15d	BCarN15d	BCarN15d	BCarN30d	BCarN30d	BCarN30d	BCarY15d	BCarY15d	BCarY15d	BCarY30d	BCarY30d	BCarY30d	Total		Domain	Phyllum	Class	Order	Family	Genus
Otu1	1083	595	574	2520	799	1088	2042	2115	1570	2387	2115	1569	18457	2.81511	Bacteria	Proteobacteria	Alphaproteobacteria	Sphingomonadales	Sphingomonadaceae	Sphingomonas
Otu10	492	593	471	316	550	527	439	470	458	490	558	425	5789	0.882953	Bacteria	Actinobacteria	Actinobacteria	Actinomycetales	Mycobacteriaceae	Mycobacterium
Otu100	502	402	338	253	298	388	362	385	475	489	514	511	4917	0.749953	Bacteria	Actinobacteria	Actinobacteria	Solirubrobacterales	U	U
Otu1000	4	2	4	6	4	2	5	6	2	6	4	2	47	0.00716856	Bacteria	Proteobacteria	Alphaproteobacteria	Rhizobiales	U	U
Otu1001	12	10	11	8	10	17	5	8	6	4	16	4	111	0.01693	Bacteria	Proteobacteria	Alphaproteobacteria	Rhizobiales	U	U
Otu1002	3	4	6	9	8	5	6	3	0	5	6	4	59	0.00899883	Bacteria	Bacteroidetes	Sphingobacteriia	Sphingobacteriales	Chitinophagaceae	U
Otu1003	6	2	4	5	4	5	0	2	0	2	3	2	35	0.00533829	Bacteria	U	U	U	U	U
Otu1004	0	1	0	7	2	2	1	1	4	3	1	1	23	0.00350802	Bacteria	Acidobacteria	Acidobacteria_Gp13	U	U	Gp13
Otu1005	10	7	7	7	2	5	10	14	18	8	9	6	103	0.0157098	Bacteria	U	U	U	U	U
Otu1006	2	0	3	1	1	6	2	0	0	2	0	6	23	0.00350802	Bacteria	Firmicutes	Clostridia	Clostridiales	Ruminococcaceae	U
Otu1007	5	3	0	1	2	7	1	3	4	1	2	1	30	0.00457567	Bacteria	Planctomycetes	Planctomycetia	Planctomycetales	Planctomycetaceae	U
Otu1008	3	4	6	6	7	7	7	6	4	5	6	10	71	0.0108291	Bacteria	U	U	U	U	U
Otu1009	0	4	4	1	2	1	1	1	0	1	3	3	21	0.00320297	Bacteria	Planctomycetes	Planctomycetia	Planctomycetales	Planctomycetaceae	U
Otu101	46	38	33	46	36	26	58	55	68	50	58	60	574	0.0875479	Bacteria	U	U	U	U	U
Otu1010	4	1	0	0	17	0	1	2	0	0	0	1	26	0.00396558	Bacteria	U	U	U	U	U
Otu1011	4	6	9	9	10	3	5	5	4	2	4	4	65	0.00991396	Bacteria	U	U	U	U	U
Otu1012	7	2	5	6	2	4	3	4	5	3	0	2	43	0.00655847	Bacteria	Acidobacteria	Acidobacteria_Gp5	U	U	Gp5
Otu1013	9	9	13	9	10	8	5	7	9	16	10	12	117	0.0178451	Bacteria	Proteobacteria	Alphaproteobacteria	Caulobacterales	Caulobacteraceae	U
Otu1014	10	15	8	21	18	20	9	10	14	7	14	17	163	0.0248612	Bacteria	Planctomycetes	Planctomycetia	Planctomycetales	Planctomycetaceae	U
Otu1015	1	6	9	3	3	3	4	7	6	3	3	0	48	0.00732108	Bacteria	U	U	U	U	U
Otu1016	70	36	61	69	33	40	125	112	103	31	32	14	726	0.110731	Bacteria	U	U	U	U	U
Otu1017	19	20	24	27	20	23	7	7	9	17	21	8	202	0.0308095	Bacteria	U	U	U	U	U
Otu1018	4	4	4	8	8	6	5	5	8	12	6	9	79	0.0120493	Bacteria	U	U	U	U	U
Otu1019	4	1	4	5	5	6	1	2	8	8	6	1	51	0.00777865	Bacteria	U	U	U	U	U
Otu102	54	85	107	88	104	94	71	63	60	63	71	110	970	0.147947	Bacteria	U	U	U	U	U
Otu1020	4	5	5	5	6	7	6	6	2	0	2	7	55	0.00838874	Bacteria	Proteobacteria	Deltaproteobacteria	U	U	U
Otu1021	4	4	0	10	5	5	1	2	2	2	1	0	36	0.00549081	Bacteria	Proteobacteria	Alphaproteobacteria	Alphaproteobacteria_incertae_sedis	U	U
Otu1022	2	0	2	2	2	3	3	3	3	0	5	1	26	0.00396558	Bacteria	Proteobacteria	Gammaproteobacteria	U	U	U
Otu1023	0	7	15	0	5	3	1	1	0	0	0	4	36	0.00549081	Bacteria	Spirochaetes	U	U	U	U
Otu1024	6	6	18	10	9	14	7	13	10	5	7	10	115	0.0175401	Bacteria	Acidobacteria	Acidobacteria_Gp18	U	U	Gp18
Otu1025	4	2	2	0	3	4	4	2	1	2	2	3	29	0.00442315	Bacteria	Actinobacteria	Actinobacteria	Actinomycetales	Nocardioidaceae	U
Otu1026	1	0	1	0	0	0	0	0	17	2	0	0	21	0.00320297	Bacteria	U	U	U	U	U
Otu1027	2	5	5	8	5	7	7	2	3	4	4	5	57	0.00869378	Bacteria	Chloroflexi	Anaerolineae	Anaerolineales	Anaerolineaceae	U
Otu1028	12	7	12	10	5	7	7	17	10	8	9	5	109	0.016625	Bacteria	Candidatus_Saccharibacteria	U	U	U	Saccharibacteria_genera_incertae_sedis
Otu1029	1	4	3	1	2	1	4	1	0	1	0	1	19	0.00289793	Bacteria	U	U	U	U	U
Otu103	60	42	28	40	41	40	101	77	115	87	89	86	806	0.122933	Bacteria	U	U	U	U	U
Otu1030	3	0	3	2	2	0	3	0	1	2	2	1	19	0.00289793	Bacteria	Actinobacteria	Actinobacteria	Actinomycetales	Mycobacteriaceae	Mycobacterium
Otu1031	2	1	0	1	0	4	3	10	5	1	4	2	33	0.00503324	Bacteria	Acidobacteria	Acidobacteria_Gp1	U	U	U
Otu1033	0	1	1	0	1	3	5	0	5	2	2	2	22	0.00335549	Bacteria	U	U	U	U	U
Otu1034	1	1	2	2	5	2	7	2	2	6	1	1	32	0.00488072	Bacteria	Proteobacteria	Alphaproteobacteria	Rhizobiales	Methylobacteriaceae	U
Otu1035	17	6	2	10	11	10	7	9	3	5	4	5	89	0.0135745	Bacteria	U	U	U	U	U
Otu1036	1	8	6	4	6	2	7	5	3	3	4	5	54	0.00823621	Bacteria	U	U	U	U	U
Otu1037	5	4	2	4	3	9	3	5	4	2	0	4	45	0.00686351	Bacteria	Verrucomicrobia	Spartobacteria	U	U	Spartobacteria_genera_incertae_sedis
Otu1038	0	0	0	0	0	0	11	10	0	0	5	0	26	0.00396558	Bacteria	U	U	U	U	U
Otu1039	4	2	2	4	4	8	2	5	4	2	3	5	45	0.00686351	Bacteria	Planctomycetes	Planctomycetia	Planctomycetales	Planctomycetaceae	U
Otu104	36	21	12	24	23	29	26	24	41	67	55	34	392	0.0597888	Bacteria	U	U	U	U	U
Otu1040	2	3	5	3	1	2	1	6	0	3	3	1	30	0.00457567	Bacteria	Planctomycetes	U	U	U	U
Otu1041	2	1	1	2	6	0	1	1	1	0	2	1	18	0.0027454	Bacteria	Firmicutes	Clostridia	Clostridiales	U	U
Otu1042	4	5	5	3	4	3	4	1	5	5	2	1	42	0.00640594	Bacteria	Firmicutes	Bacilli	Bacillales	Alicyclobacillaceae	Tumebacillus
Otu1043	0	1	4	0	3	4	8	3	6	7	2	5	43	0.00655847	Bacteria	Planctomycetes	Planctomycetia	Planctomycetales	Planctomycetaceae	U
Otu1044	13	24	22	10	8	19	13	12	12	6	10	23	172	0.0262339	Bacteria	U	U	U	U	U
Otu1045	5	7	5	1	8	2	7	5	1	3	2	5	51	0.00777865	Bacteria	U	U	U	U	U
Otu1046	38	29	24	16	35	23	34	30	29	29	53	35	375	0.0571959	Bacteria	Actinobacteria	Actinobacteria	Actinomycetales	U	U
Otu1047	3	6	5	3	2	7	4	4	4	3	0	4	45	0.00686351	Bacteria	Proteobacteria	Alphaproteobacteria	Rhodospirillales	Acetobacteraceae	U
Otu1048	2	0	5	0	1	4	4	3	2	2	2	3	28	0.00427063	Bacteria	Firmicutes	Bacilli	Bacillales	Paenibacillaceae_1	U
Otu1049	3	2	0	1	4	5	4	2	10	1	3	5	40	0.0061009	Bacteria	Planctomycetes	Planctomycetia	Planctomycetales	Planctomycetaceae	U
Otu105	74	70	66	65	145	105	87	52	42	71	93	102	972	0.148252	Bacteria	Actinobacteria	Actinobacteria	Actinomycetales	Micromonosporaceae	U
Otu1050	2	4	9	3	1	3	2	3	5	2	1	6	41	0.00625342	Bacteria	Planctomycetes	Planctomycetia	Planctomycetales	U	U
Otu1051	2	8	4	7	2	3	3	0	0	0	1	1	31	0.0047282	Bacteria	Chlamydiae	U	U	U	U
Otu1052	18	11	13	8	10	7	9	13	6	12	9	15	131	0.0199804	Bacteria	Proteobacteria	Deltaproteobacteria	Myxococcales	Cystobacteraceae	Anaeromyxobacter
Otu1053	1	5	4	1	5	2	1	3	2	1	2	2	29	0.00442315	Bacteria	U	U	U	U	U
Otu1054	7	10	17	4	15	12	7	6	7	5	11	11	112	0.0170825	Bacteria	Proteobacteria	Betaproteobacteria	Burkholderiales	U	U
Otu1055	3	9	2	8	8	6	4	1	5	4	3	2	55	0.00838874	Bacteria	U	U	U	U	U
Otu1056	1	4	2	2	0	4	2	1	4	11	2	0	33	0.00503324	Bacteria	U	U	U	U	U
Otu1057	11	2	11	13	11	4	5	4	10	13	4	5	93	0.0141846	Bacteria	Actinobacteria	Actinobacteria	Actinomycetales	Thermomonosporaceae	Actinoallomurus
Otu1058	3	7	9	9	13	8	5	6	4	4	9	10	87	0.0132695	Bacteria	Firmicutes	Bacilli	Bacillales	U	U
Otu1059	7	15	12	10	13	6	12	2	10	6	11	11	115	0.0175401	Bacteria	Firmicutes	Clostridia	Clostridiales	Ruminococcaceae	Clostridium_III
Otu106	102	94	112	139	96	81	89	130	125	104	111	89	1272	0.194009	Bacteria	Proteobacteria	Alphaproteobacteria	Alphaproteobacteria_incertae_sedis	g:Rhizomicrobium	U
Otu1060	0	0	0	0	22	1	0	0	1	4	0	0	28	0.00427063	Bacteria	Candidatus_Saccharibacteria	g:Saccharibacteria_genera_incertae_sedis	U	U	U
Otu1061	1	1	0	2	0	0	3	1	6	1	3	3	21	0.00320297	Bacteria	Nitrospirae	Nitrospira	Nitrospirales	Nitrospiraceae	Nitrospira
Otu1062	9	5	10	7	6	17	6	4	6	6	3	10	89	0.0135745	Bacteria	Proteobacteria	Deltaproteobacteria	Syntrophobacterales	Syntrophobacteraceae	Syntrophobacter
Otu1063	0	2	10	2	3	0	2	1	1	2	3	7	33	0.00503324	Bacteria	U	U	U	U	U
Otu1064	6	1	2	2	4	4	1	6	1	1	1	2	31	0.0047282	Bacteria	Verrucomicrobia	Subdivision3	U	U	U
Otu1065	6	3	1	2	3	2	0	0	0	2	0	0	19	0.00289793	Bacteria	Bacteroidetes	Sphingobacteriia	Sphingobacteriales	Chitinophagaceae	Niastella
Otu1066	7	7	6	1	9	9	6	2	1	6	3	2	59	0.00899883	Bacteria	Chloroflexi	Anaerolineae	U	U	U
Otu1067	5	2	0	2	5	4	4	5	10	2	5	1	45	0.00686351	Bacteria	Actinobacteria	Actinobacteria	Acidimicrobiales	U	U
Otu1068	2	1	3	3	1	6	4	2	3	6	3	0	34	0.00518576	Bacteria	U	U	U	U	U
Otu1069	10	3	6	7	9	4	3	9	3	0	7	6	67	0.010219	Bacteria	Proteobacteria	Alphaproteobacteria	Rhodospirillales	U	U
Otu107	435	361	863	435	525	475	366	326	267	322	399	413	5187	0.791134	Bacteria	Firmicutes	Bacilli	Bacillales	Bacillaceae_1	U
Otu1070	4	2	2	2	1	2	3	0	6	4	4	0	30	0.00457567	Bacteria	U	U	U	U	U
Otu1071	1	4	9	4	2	2	5	2	4	2	3	2	40	0.0061009	Bacteria	BRC1	U	U	U	BRC1_genera_incertae_sedis
Otu1072	2	0	3	4	9	3	7	3	3	3	5	8	50	0.00762612	Bacteria	U	U	U	U	U
Otu1073	1	4	18	9	3	2	0	3	0	0	2	1	43	0.00655847	Bacteria	Candidatus_Saccharibacteria	g:Saccharibacteria_genera_incertae_sedis	U	U	U
Otu1074	1	8	5	7	3	0	3	0	1	0	4	3	35	0.00533829	Bacteria	Chloroflexi	U	U	U	U
Otu1075	12	9	8	13	11	11	18	13	14	10	11	10	140	0.0213531	Bacteria	Verrucomicrobia	U	U	U	U
Otu1076	2	6	10	7	3	1	9	4	5	4	10	6	67	0.010219	Bacteria	Actinobacteria	Actinobacteria	U	U	U
Otu1077	5	4	0	1	4	0	2	4	1	1	1	3	26	0.00396558	Bacteria	U	U	U	U	U
Otu1078	5	12	10	7	10	6	7	5	2	4	7	6	81	0.0123543	Bacteria	U	U	U	U	U
Otu1079	3	3	3	7	3	6	2	7	5	0	2	2	43	0.00655847	Bacteria	Planctomycetes	Planctomycetia	Planctomycetales	U	U
Otu108	84	121	63	21	51	36	114	78	244	18	21	10	861	0.131322	Bacteria	Proteobacteria	Gammaproteobacteria	U	U	U
Otu1080	33	29	48	30	71	66	30	24	28	39	43	58	499	0.0761087	Bacteria	Actinobacteria	Actinobacteria	Actinomycetales	Micromonosporaceae	U
Otu1081	12	8	21	9	7	9	2	6	6	4	5	15	104	0.0158623	Bacteria	Chloroflexi	U	U	U	U
Otu1082	5	2	7	5	3	2	0	2	0	2	3	4	35	0.00533829	Bacteria	Firmicutes	Clostridia	Clostridiales	Clostridiaceae_1	Clostridium_sensu_stricto
Otu1083	12	2	0	7	9	5	5	5	1	14	5	8	73	0.0111341	Bacteria	U	U	U	U	U
Otu1084	6	3	4	4	10	6	2	3	3	4	4	3	52	0.00793117	Bacteria	Acidobacteria	Acidobacteria_Gp3	U	U	Gp3
Otu1085	4	7	1	2	7	5	1	3	1	0	2	3	36	0.00549081	Bacteria	U	U	U	U	U
Otu1086	1	3	3	3	2	2	1	1	3	0	1	0	20	0.00305045	Bacteria	Proteobacteria	Alphaproteobacteria	Rhizobiales	U	U
Otu1087	2	1	2	3	2	1	2	0	2	1	0	2	18	0.0027454	Bacteria	U	U	U	U	U
Otu1088	4	4	9	3	5	6	3	3	1	3	5	9	55	0.00838874	Bacteria	U	U	U	U	U
Otu1089	190	152	142	102	118	133	140	139	160	162	190	154	1782	0.271795	Bacteria	Actinobacteria	Actinobacteria	Solirubrobacterales	U	U
Otu109	16	13	11	58	10	24	55	71	48	66	42	44	458	0.0698553	Bacteria	candidate_division_WPS-2	U	U	U	U
Otu1090	1	2	0	0	5	3	0	0	0	0	0	5	16	0.00244036	Bacteria	U	U	U	U	U
Otu1091	12	5	6	3	2	3	2	5	6	4	6	8	62	0.00945639	Bacteria	Proteobacteria	Deltaproteobacteria	U	U	U
Otu1093	10	7	15	10	7	8	2	6	11	3	3	5	87	0.0132695	Bacteria	U	U	U	U	U
Otu1094	10	4	3	4	3	2	2	6	4	0	3	0	41	0.00625342	Bacteria	Proteobacteria	Gammaproteobacteria	Xanthomonadales	Xanthomonadaceae	U
Otu1095	5	8	6	2	5	5	3	9	5	5	1	7	61	0.00930387	Bacteria	U	U	U	U	U
Otu1096	0	6	1	2	6	7	2	4	4	4	1	5	42	0.00640594	Bacteria	U	U	U	U	U
Otu1097	2	0	6	7	5	3	3	0	4	2	4	1	37	0.00564333	Bacteria	Firmicutes	Bacilli	Bacillales	Bacillaceae_2	U
Otu1098	0	5	4	2	2	2	1	0	1	6	5	9	37	0.00564333	Bacteria	Actinobacteria	Actinobacteria	Actinomycetales	U	U
Otu1099	3	2	2	6	1	2	6	3	4	4	5	4	42	0.00640594	Bacteria	U	U	U	U	U
Otu11	1277	1438	945	1292	970	1104	1003	1051	903	982	995	957	12917	1.97013	Bacteria	Acidobacteria	Acidobacteria_Gp3	U	U	U
Otu1100	4	2	13	0	1	4	7	8	10	0	0	3	52	0.00793117	Bacteria	Proteobacteria	Gammaproteobacteria	U	U	U
Otu1101	3	5	3	1	4	2	4	3	2	5	2	0	34	0.00518576	Bacteria	U	U	U	U	U
Otu1102	2	3	3	4	2	6	3	4	14	4	1	6	52	0.00793117	Bacteria	Proteobacteria	Alphaproteobacteria	Rhodospirillales	U	U
Otu1103	2	1	1	1	5	5	4	10	4	0	3	6	42	0.00640594	Bacteria	Firmicutes	Clostridia	Clostridiales	Peptococcaceae_2	Pelotomaculum
Otu1104	5	4	5	1	4	6	3	6	2	4	0	5	45	0.00686351	Bacteria	Chloroflexi	Anaerolineae	Anaerolineales	Anaerolineaceae	U
Otu1105	15	10	14	13	8	16	14	10	21	9	10	14	154	0.0234885	Bacteria	Planctomycetes	Planctomycetia	Planctomycetales	Planctomycetaceae	U
Otu1106	1	3	4	3	3	2	0	3	1	1	1	6	28	0.00427063	Bacteria	U	U	U	U	U
Otu1107	14	16	29	19	8	26	16	14	21	11	11	40	225	0.0343176	Bacteria	U	U	U	U	U
Otu1108	5	5	3	5	9	5	7	6	2	6	6	5	64	0.00976144	Bacteria	Firmicutes	Bacilli	Bacillales	U	U
Otu1109	2	2	1	2	3	15	0	4	0	0	1	2	32	0.00488072	Bacteria	Candidatus_Saccharibacteria	U	U	U	U
Otu111	51	35	29	29	25	30	55	35	54	37	48	43	471	0.0718381	Bacteria	U	U	U	U	U
Otu1110	20	17	24	15	30	15	13	10	15	11	19	25	214	0.0326398	Bacteria	U	U	U	U	U
Otu1111	3	7	8	2	6	8	4	5	1	4	5	3	56	0.00854126	Bacteria	Proteobacteria	Deltaproteobacteria	Myxococcales	U	U
Otu1112	8	10	10	4	6	10	8	8	6	5	7	1	83	0.0126594	Bacteria	Candidatus_Saccharibacteria	g:Saccharibacteria_genera_incertae_sedis	U	U	U
Otu1113	9	1	5	6	1	0	1	0	2	0	0	0	25	0.00381306	Bacteria	Proteobacteria	Betaproteobacteria	Burkholderiales	Burkholderiaceae	Ralstonia
Otu1114	1	0	2	1	1	0	0	3	3	6	4	3	24	0.00366054	Bacteria	Actinobacteria	Actinobacteria	U	U	U
Otu1115	7	8	12	13	14	11	4	8	6	5	5	12	105	0.0160149	Bacteria	U	U	U	U	U
Otu1116	1	0	7	3	5	5	3	0	1	1	2	6	34	0.00518576	Bacteria	Verrucomicrobia	Subdivision3	U	U	Subdivision3_genera_incertae_sedis
Otu1117	19	23	33	28	23	29	10	27	29	19	23	29	292	0.0445366	Bacteria	Verrucomicrobia	Subdivision3	U	U	Subdivision3_genera_incertae_sedis
Otu1118	3	7	6	4	3	6	3	8	6	10	4	9	69	0.0105241	Bacteria	Acidobacteria	Acidobacteria_Gp1	U	U	Gp1
Otu1119	11	9	4	12	7	14	17	20	10	5	6	7	122	0.0186077	Bacteria	U	U	U	U	U
Otu112	69	82	100	53	87	54	56	55	54	72	56	75	813	0.124001	Bacteria	U	U	U	U	U
Otu1120	3	7	10	6	11	9	8	7	11	6	7	10	95	0.0144896	Bacteria	U	U	U	U	U
Otu1121	43	27	67	36	50	35	27	36	28	52	42	49	492	0.0750411	Bacteria	U	U	U	U	U
Otu1122	60	79	70	82	45	58	45	50	42	27	24	27	609	0.0928862	Bacteria	Proteobacteria	Gammaproteobacteria	U	U	U
Otu1123	3	8	6	5	3	3	3	2	7	0	5	2	47	0.00716856	Bacteria	U	U	U	U	U
Otu1124	1	3	1	3	5	2	1	2	3	2	3	4	30	0.00457567	Bacteria	Actinobacteria	Actinobacteria	Actinomycetales	Pseudonocardiaceae	U
Otu1125	1	1	2	6	1	3	3	3	7	4	0	7	38	0.00579585	Bacteria	Proteobacteria	Deltaproteobacteria	U	U	U
Otu1126	73	105	92	111	103	91	66	89	91	80	71	81	1053	0.160606	Bacteria	Verrucomicrobia	Subdivision3	U	U	Subdivision3_genera_incertae_sedis
Otu1127	1	4	7	3	5	3	6	5	3	7	3	8	55	0.00838874	Bacteria	Planctomycetes	U	U	U	U
Otu1128	0	6	3	6	1	3	3	6	4	3	1	5	41	0.00625342	Bacteria	Proteobacteria	Alphaproteobacteria	Rhizobiales	U	U
Otu1129	6	3	4	3	2	0	9	7	4	9	9	12	68	0.0103715	Bacteria	Proteobacteria	Deltaproteobacteria	U	U	U
Otu113	41	55	61	89	104	107	54	40	33	50	40	64	738	0.112562	Bacteria	Firmicutes	Bacilli	Bacillales	Planococcaceae	Sporosarcina
Otu1130	0	5	7	2	3	2	2	3	6	1	3	2	36	0.00549081	Bacteria	Proteobacteria	Alphaproteobacteria	Rhodospirillales	Acetobacteraceae	U
Otu1131	1	10	3	8	3	2	2	1	0	1	2	4	37	0.00564333	Bacteria	Chloroflexi	Caldilineae	Caldilineales	Caldilineaceae	U
Otu1132	0	2	0	3	3	2	1	0	4	1	3	0	19	0.00289793	Bacteria	candidate_division_WPS-1	g:WPS-1_genera_incertae_sedis	U	U	U
Otu1133	13	12	13	18	12	12	6	6	8	7	6	9	122	0.0186077	Bacteria	Acidobacteria	Acidobacteria_Gp5	U	U	Gp5
Otu1134	2	4	6	3	5	5	4	3	0	5	7	1	45	0.00686351	Bacteria	U	U	U	U	U
Otu1135	3	5	6	2	1	3	2	2	5	3	6	7	45	0.00686351	Bacteria	U	U	U	U	U
Otu1136	4	2	6	10	6	13	4	7	2	4	4	15	77	0.0117442	Bacteria	U	U	U	U	U
Otu1137	2	3	7	4	2	1	2	3	4	2	3	4	37	0.00564333	Bacteria	Planctomycetes	Planctomycetia	Planctomycetales	Planctomycetaceae	U
Otu1138	11	14	6	9	8	8	23	16	32	19	16	21	183	0.0279116	Bacteria	Acidobacteria	Acidobacteria_Gp16	U	U	Gp16
Otu114	64	51	58	35	66	39	38	50	38	38	67	60	604	0.0921236	Bacteria	Actinobacteria	Actinobacteria	Actinomycetales	Pseudonocardiaceae	Actinomycetospora
Otu1140	6	1	2	0	3	4	4	1	0	2	4	3	30	0.00457567	Bacteria	U	U	U	U	U
Otu1141	57	30	25	18	17	24	30	30	40	26	25	22	344	0.0524677	Bacteria	Actinobacteria	Actinobacteria	Solirubrobacterales	U	U
Otu1142	10	7	2	1	4	11	6	7	5	7	5	5	70	0.0106766	Bacteria	Actinobacteria	Actinobacteria	Actinomycetales	Geodermatophilaceae	U
Otu1143	1	3	5	0	0	3	2	1	3	0	0	0	18	0.0027454	Bacteria	Chlamydiae	Chlamydiia	Chlamydiales	U	U
Otu1144	1	1	4	0	2	4	1	2	0	4	0	1	20	0.00305045	Bacteria	Acidobacteria	Acidobacteria_Gp2	U	U	Gp2
Otu1145	1	5	2	0	7	4	3	2	1	2	3	2	32	0.00488072	Bacteria	Proteobacteria	Betaproteobacteria	U	U	U
Otu1146	9	6	17	10	14	15	12	6	7	22	11	8	137	0.0208956	Bacteria	Firmicutes	Clostridia	Clostridiales	Clostridiaceae_1	U
Otu1147	4	4	4	2	4	0	4	4	3	3	5	2	39	0.00594838	Bacteria	Planctomycetes	U	U	U	U
Otu1148	14	6	3	4	7	10	2	16	4	2	7	7	82	0.0125068	Bacteria	Acidobacteria	Acidobacteria_Gp1	U	U	U
Otu1149	3	0	3	2	2	0	1	0	1	1	2	0	15	0.00228784	Bacteria	U	U	U	U	U
Otu115	101	107	82	65	76	84	59	68	52	79	73	46	892	0.13605	Bacteria	Chloroflexi	U	U	U	U
Otu1150	1	2	1	2	5	3	1	1	7	5	1	2	31	0.0047282	Bacteria	U	U	U	U	U
Otu1151	2	9	5	10	1	5	3	5	0	1	0	5	46	0.00701603	Bacteria	Actinobacteria	Actinobacteria	Actinomycetales	U	U
Otu1152	1	3	7	4	9	5	3	4	2	7	2	2	49	0.0074736	Bacteria	U	U	U	U	U
Otu1153	6	10	17	17	6	12	6	8	12	3	5	15	117	0.0178451	Bacteria	U	U	U	U	U
Otu1154	2	3	0	3	2	2	5	2	1	2	1	3	26	0.00396558	Bacteria	U	U	U	U	U
Otu1155	7	2	2	6	1	5	10	4	3	3	2	3	48	0.00732108	Bacteria	U	U	U	U	U
Otu1156	3	3	1	2	7	0	4	6	4	4	6	0	40	0.0061009	Bacteria	U	U	U	U	U
Otu1157	0	1	2	0	2	4	1	1	0	1	1	1	14	0.00213531	Bacteria	Proteobacteria	Alphaproteobacteria	Rhodospirillales	U	U
Otu1158	3	0	1	4	2	4	5	4	3	3	2	3	34	0.00518576	Bacteria	U	U	U	U	U
Otu1159	3	3	2	5	2	4	1	3	6	4	6	2	41	0.00625342	Bacteria	U	U	U	U	U
Otu116	104	63	44	79	81	97	41	22	29	65	66	46	737	0.112409	Bacteria	Actinobacteria	Actinobacteria	Actinomycetales	Micrococcaceae	Arthrobacter
Otu1160	0	1	18	1	1	1	2	2	1	4	3	4	38	0.00579585	Bacteria	Proteobacteria	Deltaproteobacteria	Myxococcales	Vulgatibacteraceae	Vulgatibacter
Otu1161	2	3	6	3	2	1	3	4	2	4	4	0	34	0.00518576	Bacteria	Proteobacteria	Alphaproteobacteria	Rhodospirillales	U	U
Otu1162	7	7	3	5	3	11	5	5	1	3	7	3	60	0.00915135	Bacteria	Actinobacteria	Actinobacteria	U	U	U
Otu1163	2	6	2	14	8	3	6	3	5	1	1	2	53	0.00808369	Bacteria	U	U	U	U	U
Otu1164	5	5	6	8	4	6	10	3	12	4	3	3	69	0.0105241	Bacteria	U	U	U	U	U
Otu1165	7	0	3	3	3	5	2	2	2	4	1	3	35	0.00533829	Bacteria	U	U	U	U	U
Otu1166	1	3	2	0	3	2	1	1	9	4	2	4	32	0.00488072	Bacteria	U	U	U	U	U
Otu1167	3	4	4	2	6	4	4	2	7	1	7	8	52	0.00793117	Bacteria	Acidobacteria	Acidobacteria_Gp16	U	U	Gp16
Otu1168	1	2	6	5	4	3	0	3	5	2	0	5	36	0.00549081	Bacteria	Proteobacteria	Alphaproteobacteria	Rhodospirillales	Rhodospirillaceae	Telmatospirillum
Otu1169	6	7	3	5	0	4	1	3	1	0	10	9	49	0.0074736	Bacteria	Chloroflexi	U	U	U	U
Otu117	33	21	24	17	47	24	32	27	31	64	46	40	406	0.0619241	Bacteria	U	U	U	U	U
Otu1170	0	0	5	4	2	1	0	0	1	0	2	5	20	0.00305045	Bacteria	U	U	U	U	U
Otu1171	1	7	3	1	6	1	3	1	3	1	1	14	42	0.00640594	Bacteria	Proteobacteria	Betaproteobacteria	Gallionellales	U	U
Otu1172	1	1	1	2	2	0	2	1	0	0	0	2	12	0.00183027	Bacteria	U	U	U	U	U
Otu1173	0	5	1	3	3	2	5	2	0	4	0	2	27	0.00411811	Bacteria	U	U	U	U	U
Otu1174	2	1	3	1	3	6	2	3	3	0	5	1	30	0.00457567	Bacteria	U	U	U	U	U
Otu1175	12	19	36	26	18	22	16	11	11	23	16	22	232	0.0353852	Bacteria	Planctomycetes	Planctomycetia	Planctomycetales	Planctomycetaceae	U
Otu1176	1	5	4	3	2	3	3	10	9	2	0	4	46	0.00701603	Bacteria	U	U	U	U	U
Otu1177	5	4	5	1	0	6	2	2	0	1	2	3	31	0.0047282	Bacteria	Planctomycetes	Planctomycetia	U	U	U
Otu1178	15	8	11	17	12	9	9	13	17	10	10	11	142	0.0216582	Bacteria	U	U	U	U	U
Otu1179	1	0	5	2	2	0	1	2	2	4	1	2	22	0.00335549	Bacteria	U	U	U	U	U
Otu118	92	39	26	23	46	30	40	21	22	34	56	31	460	0.0701603	Bacteria	U	U	U	U	U
Otu1180	5	4	6	7	8	7	4	1	4	5	3	9	63	0.00960892	Bacteria	Chloroflexi	Anaerolineae	Anaerolineales	Anaerolineaceae	U
Otu1182	14	4	12	9	10	11	5	3	2	6	4	2	82	0.0125068	Bacteria	Planctomycetes	Planctomycetia	U	U	U
Otu1183	5	3	8	4	3	3	8	4	1	0	3	6	48	0.00732108	Bacteria	Proteobacteria	Deltaproteobacteria	Myxococcales	U	U
Otu1184	4	0	7	4	5	4	3	6	4	3	3	1	44	0.00671099	Bacteria	U	U	U	U	U
Otu1185	7	4	5	2	7	5	6	7	10	3	10	3	69	0.0105241	Bacteria	Planctomycetes	Planctomycetia	Planctomycetales	Planctomycetaceae	U
Otu1186	2	4	3	7	1	1	2	5	3	3	0	4	35	0.00533829	Bacteria	U	U	U	U	U
Otu1187	6	6	14	1	4	2	5	1	8	3	4	5	59	0.00899883	Bacteria	Planctomycetes	Planctomycetia	Planctomycetales	Planctomycetaceae	U
Otu1188	3	1	0	0	1	2	4	1	1	3	3	4	23	0.00350802	Bacteria	U	U	U	U	U
Otu1189	9	7	5	11	11	8	8	11	11	10	7	5	103	0.0157098	Bacteria	U	U	U	U	U
Otu119	37	32	16	33	28	35	52	37	48	38	42	19	417	0.0636019	Bacteria	Acidobacteria	Acidobacteria_Gp2	U	U	Gp2
Otu1190	4	0	0	1	1	0	1	0	1	2	2	1	13	0.00198279	Bacteria	U	U	U	U	U
Otu1191	4	0	1	0	1	4	0	2	6	2	0	1	21	0.00320297	Bacteria	Candidatus_Saccharibacteria	U	U	U	Saccharibacteria_genera_incertae_sedis
Otu1192	4	1	6	1	1	0	0	1	7	3	2	1	27	0.00411811	Bacteria	U	U	U	U	U
Otu1193	0	1	4	3	0	4	2	2	0	2	4	2	24	0.00366054	Bacteria	Acidobacteria	Acidobacteria_Gp3	U	U	Gp3
Otu1194	4	2	4	2	2	3	3	3	1	1	2	1	28	0.00427063	Bacteria	Planctomycetes	Planctomycetia	Planctomycetales	Planctomycetaceae	U
Otu1195	2	1	4	2	9	8	0	1	0	0	0	2	29	0.00442315	Bacteria	Chlamydiae	U	U	U	U
Otu1196	1	2	8	1	3	2	1	3	1	1	2	2	27	0.00411811	Bacteria	U	U	U	U	U
Otu1197	3	12	18	14	10	9	6	11	18	11	10	11	133	0.0202855	Bacteria	Planctomycetes	U	U	U	U
Otu1198	12	15	19	17	19	13	12	6	21	15	9	17	175	0.0266914	Bacteria	Verrucomicrobia	Subdivision3	U	U	Subdivision3_genera_incertae_sedis
Otu1199	28	20	13	13	18	9	13	13	21	16	10	18	192	0.0292843	Bacteria	U	U	U	U	U
Otu12	652	601	383	782	547	713	572	623	425	621	609	412	6940	1.05851	Bacteria	Acidobacteria	Acidobacteria_Gp1	U	U	Gp1
Otu120	53	79	96	68	98	79	69	60	74	49	52	60	837	0.127661	Bacteria	Proteobacteria	Alphaproteobacteria	Rhizobiales	Roseiarcaceae	Roseiarcus
Otu1200	5	3	1	5	5	3	2	2	0	2	1	9	38	0.00579585	Bacteria	U	U	U	U	U
Otu1201	2	3	3	3	4	9	6	6	9	4	2	6	57	0.00869378	Bacteria	Chloroflexi	U	U	U	U
Otu1202	3	3	3	3	4	19	14	8	4	4	8	7	80	0.0122018	Bacteria	Chloroflexi	U	U	U	U
Otu1203	2	2	1	3	0	1	3	1	4	1	3	1	22	0.00335549	Bacteria	U	U	U	U	U
Otu1204	3	3	5	1	4	2	0	0	0	2	3	0	23	0.00350802	Bacteria	Bacteroidetes	Sphingobacteriia	Sphingobacteriales	Chitinophagaceae	U
Otu1206	4	2	3	3	3	2	5	4	5	1	4	7	43	0.00655847	Bacteria	Planctomycetes	Planctomycetia	U	U	U
Otu1207	3	3	11	2	1	3	5	2	2	3	6	5	46	0.00701603	Bacteria	Firmicutes	Bacilli	Bacillales	Paenibacillaceae_1	U
Otu1208	5	5	6	5	6	4	8	3	6	16	3	10	77	0.0117442	Bacteria	U	U	U	U	U
Otu1209	15	21	21	13	19	12	15	12	9	7	16	24	184	0.0280641	Bacteria	Proteobacteria	Deltaproteobacteria	Myxococcales	U	U
Otu121	56	54	23	27	46	37	78	53	78	53	61	49	615	0.0938013	Bacteria	U	U	U	U	U
Otu1210	5	2	5	4	1	4	8	2	1	4	5	1	42	0.00640594	Bacteria	Acidobacteria	Acidobacteria_Gp7	U	U	Gp7
Otu1211	5	3	8	3	4	2	4	4	4	2	6	7	52	0.00793117	Bacteria	Proteobacteria	U	U	U	U
Otu1212	1	1	2	1	1	3	1	0	2	0	0	0	12	0.00183027	Bacteria	Planctomycetes	Planctomycetia	U	U	U
Otu1213	0	5	3	0	1	2	2	2	3	2	5	0	25	0.00381306	Bacteria	U	U	U	U	U
Otu1214	0	1	0	5	4	0	2	1	0	2	1	1	17	0.00259288	Bacteria	U	U	U	U	U
Otu1215	1	2	1	1	2	0	1	2	1	4	2	0	17	0.00259288	Bacteria	U	U	U	U	U
Otu1216	1	0	0	0	1	2	3	4	0	0	0	0	11	0.00167775	Bacteria	U	U	U	U	U
Otu1217	7	14	10	19	14	14	9	11	9	11	8	18	144	0.0219632	Bacteria	U	U	U	U	U
Otu1218	5	4	0	6	0	0	2	1	3	1	2	5	29	0.00442315	Bacteria	U	U	U	U	U
Otu1219	4	3	2	1	3	0	0	0	1	2	1	0	17	0.00259288	Bacteria	U	U	U	U	U
Otu122	73	69	41	61	79	55	52	49	65	49	50	40	683	0.104173	Bacteria	Acidobacteria	Acidobacteria_Gp2	U	U	Gp2
Otu1220	0	5	0	1	35	7	5	22	8	5	3	5	96	0.0146422	Bacteria	U	U	U	U	U
Otu1221	1	2	2	3	1	6	1	3	1	0	2	0	22	0.00335549	Bacteria	U	U	U	U	U
Otu1222	1	0	1	3	1	0	0	2	0	0	2	4	14	0.00213531	Bacteria	Bacteroidetes	U	U	U	U
Otu1223	8	8	8	5	9	6	1	7	14	12	2	11	91	0.0138795	Bacteria	Planctomycetes	Planctomycetia	Planctomycetales	U	U
Otu1224	9	5	0	8	6	1	9	3	7	10	9	2	69	0.0105241	Bacteria	U	U	U	U	U
Otu1225	0	0	2	1	3	0	3	0	12	2	0	2	25	0.00381306	Bacteria	Firmicutes	Clostridia	Clostridiales	Ruminococcaceae	U
Otu1226	16	12	17	20	7	23	22	18	30	36	28	41	270	0.0411811	Bacteria	Actinobacteria	Actinobacteria	Actinomycetales	U	U
Otu1227	6	5	2	5	6	4	6	4	5	3	5	12	63	0.00960892	Bacteria	U	U	U	U	U
Otu1228	26	7	7	13	7	17	1	2	5	2	6	4	97	0.0147947	Bacteria	Acidobacteria	Acidobacteria_Gp6	U	U	Gp6
Otu1229	13	2	6	6	8	6	6	11	4	13	5	2	82	0.0125068	Bacteria	U	U	U	U	U
Otu123	49	56	58	75	78	60	81	86	105	72	63	113	896	0.13666	Bacteria	U	U	U	U	U
Otu1230	7	3	4	7	20	0	2	1	1	0	0	0	45	0.00686351	Bacteria	Proteobacteria	Gammaproteobacteria	Xanthomonadales	Xanthomonadaceae	U
Otu1231	2	3	1	6	0	2	0	0	2	5	0	7	28	0.00427063	Bacteria	U	U	U	U	U
Otu1232	1	0	1	4	3	1	0	0	0	0	0	1	11	0.00167775	Bacteria	Proteobacteria	Deltaproteobacteria	Myxococcales	U	U
Otu1233	2	1	1	5	2	1	1	2	0	2	1	3	21	0.00320297	Bacteria	U	U	U	U	U
Otu1234	2	7	2	3	3	1	3	2	6	1	6	0	36	0.00549081	Bacteria	Verrucomicrobia	Subdivision3	U	U	Subdivision3_genera_incertae_sedis
Otu1235	4	4	3	4	2	5	1	1	3	3	4	4	38	0.00579585	Bacteria	U	U	U	U	U
Otu1236	2	10	10	6	11	7	7	1	3	3	3	10	73	0.0111341	Bacteria	Chloroflexi	U	U	U	U
Otu1237	1	1	4	0	1	2	2	1	0	6	2	2	22	0.00335549	Bacteria	U	U	U	U	U
Otu1238	5	1	3	3	3	2	1	4	7	5	1	3	38	0.00579585	Bacteria	Proteobacteria	Deltaproteobacteria	U	U	U
Otu1239	1	3	2	0	1	1	2	0	2	0	2	0	14	0.00213531	Bacteria	Chloroflexi	Anaerolineae	Anaerolineales	Anaerolineaceae	U
Otu124	61	57	44	54	59	65	53	45	75	49	79	70	711	0.108443	Bacteria	U	U	U	U	U
Otu1240	5	0	2	8	6	4	6	7	6	2	8	3	57	0.00869378	Bacteria	Proteobacteria	Alphaproteobacteria	U	U	U
Otu1241	3	1	5	3	2	1	1	1	1	5	1	0	24	0.00366054	Bacteria	Verrucomicrobia	Verrucomicrobiae	Verrucomicrobiales	Verrucomicrobiaceae	U
Otu1242	1	2	0	2	0	0	1	3	5	1	2	1	18	0.0027454	Bacteria	Actinobacteria	Actinobacteria	U	U	U
Otu1243	2	5	6	5	11	5	5	7	5	6	5	11	73	0.0111341	Bacteria	U	U	U	U	U
Otu1244	1	3	0	1	5	3	2	1	1	1	1	3	22	0.00335549	Bacteria	Proteobacteria	Alphaproteobacteria	Rhodospirillales	Acetobacteraceae	U
Otu1245	4	6	4	4	2	4	4	0	4	0	2	4	38	0.00579585	Bacteria	Verrucomicrobia	Spartobacteria	U	U	Spartobacteria_genera_incertae_sedis
Otu1246	1	0	1	0	1	1	2	0	3	2	3	1	15	0.00228784	Bacteria	U	U	U	U	U
Otu1247	3	6	3	5	1	2	1	4	3	6	4	8	46	0.00701603	Bacteria	Actinobacteria	Actinobacteria	Actinomycetales	U	U
Otu1248	8	8	9	3	0	2	3	3	7	3	2	2	50	0.00762612	Bacteria	Acidobacteria	U	U	U	U
Otu1249	0	0	0	2	1	0	2	7	3	2	3	3	23	0.00350802	Bacteria	U	U	U	U	U
Otu125	22	23	16	28	12	23	40	31	24	52	28	15	314	0.0478921	Bacteria	Candidatus_Saccharibacteria	U	U	U	Saccharibacteria_genera_incertae_sedis
Otu1250	7	2	11	7	6	6	10	7	5	7	5	6	79	0.0120493	Bacteria	U	U	U	U	U
Otu1251	0	2	2	0	3	3	1	2	3	2	3	0	21	0.00320297	Bacteria	U	U	U	U	U
Otu1252	4	2	4	1	7	2	5	7	6	1	3	3	45	0.00686351	Bacteria	U	U	U	U	U
Otu1253	7	5	14	19	12	13	5	14	11	13	7	12	132	0.020133	Bacteria	Proteobacteria	Deltaproteobacteria	Myxococcales	Cystobacteraceae	Anaeromyxobacter
Otu1254	10	3	4	7	1	5	3	3	6	3	10	3	58	0.0088463	Bacteria	Proteobacteria	Alphaproteobacteria	Caulobacterales	Caulobacteraceae	U
Otu1255	8	4	7	7	3	3	5	3	8	2	2	2	54	0.00823621	Bacteria	Proteobacteria	Alphaproteobacteria	U	U	U
Otu1256	0	1	7	1	2	4	0	1	0	1	2	0	19	0.00289793	Bacteria	Actinobacteria	Actinobacteria	U	U	U
Otu1257	4	2	4	2	7	4	6	9	1	2	4	3	48	0.00732108	Bacteria	U	U	U	U	U
Otu1258	9	5	6	8	5	2	5	5	2	4	7	9	67	0.010219	Bacteria	Armatimonadetes	U	U	U	Armatimonadetes_gp5
Otu1259	0	0	7	9	4	4	2	4	1	0	2	5	38	0.00579585	Bacteria	Firmicutes	Clostridia	Clostridiales	Ruminococcaceae	U
Otu126	52	89	35	40	116	52	52	52	44	35	30	89	686	0.10463	Bacteria	Actinobacteria	Actinobacteria	Actinomycetales	Thermomonosporaceae	U
Otu1260	1	2	0	1	4	4	3	3	4	1	0	0	23	0.00350802	Bacteria	Proteobacteria	Alphaproteobacteria	Rhodospirillales	U	U
Otu1261	4	5	1	3	4	3	2	0	0	2	0	2	26	0.00396558	Bacteria	U	U	U	U	U
Otu1262	5	3	6	5	6	1	3	5	4	4	1	2	45	0.00686351	Bacteria	Acidobacteria	Acidobacteria_Gp2	U	U	Gp2
Otu1263	3	3	6	1	1	3	5	5	2	3	4	4	40	0.0061009	Bacteria	U	U	U	U	U
Otu1264	0	0	2	2	0	2	0	4	1	1	2	4	18	0.0027454	Bacteria	Chlamydiae	Chlamydiia	U	U	U
Otu1265	11	17	14	13	22	20	12	6	8	13	19	14	169	0.0257763	Bacteria	U	U	U	U	U
Otu1267	49	33	25	23	37	28	48	50	67	68	64	65	557	0.084955	Bacteria	Actinobacteria	Actinobacteria	U	U	U
Otu1268	0	0	9	1	1	0	0	2	2	1	2	0	18	0.0027454	Bacteria	U	U	U	U	U
Otu1269	0	1	0	0	0	1	2	0	4	0	1	0	9	0.0013727	Bacteria	U	U	U	U	U
Otu127	998	791	398	783	579	803	770	850	650	767	753	566	8708	1.32817	Bacteria	Acidobacteria	Acidobacteria_Gp1	U	U	Gp1
Otu1270	15	22	24	19	27	11	13	15	23	14	13	21	217	0.0330974	Bacteria	Firmicutes	Clostridia	Clostridiales	Ruminococcaceae	U
Otu1271	1	2	0	2	0	8	1	0	1	2	2	1	20	0.00305045	Bacteria	Acidobacteria	Acidobacteria_Gp13	U	U	Gp13
Otu1272	8	3	8	5	4	0	3	5	4	2	4	2	48	0.00732108	Bacteria	U	U	U	U	U
Otu1273	3	3	2	4	3	7	1	0	4	2	2	3	34	0.00518576	Bacteria	U	U	U	U	U
Otu1274	1	2	2	2	2	7	3	0	2	2	3	2	28	0.00427063	Bacteria	Proteobacteria	Deltaproteobacteria	Syntrophobacterales	Syntrophobacteraceae	Syntrophobacter
Otu1275	3	6	4	2	4	2	0	0	0	10	1	5	37	0.00564333	Bacteria	U	U	U	U	U
Otu1276	0	0	0	6	11	1	0	2	0	0	0	1	21	0.00320297	Bacteria	Proteobacteria	Gammaproteobacteria	Xanthomonadales	Xanthomonadaceae	Rhodanobacter
Otu1277	7	12	11	7	9	14	13	10	7	13	6	8	117	0.0178451	Bacteria	Proteobacteria	Deltaproteobacteria	Myxococcales	Cystobacteraceae	Anaeromyxobacter
Otu1278	6	11	13	7	7	7	3	8	16	6	2	7	93	0.0141846	Bacteria	Planctomycetes	Planctomycetia	Planctomycetales	Planctomycetaceae	Gimesia
Otu1279	0	1	0	3	5	4	2	2	3	5	4	2	31	0.0047282	Bacteria	U	U	U	U	U
Otu128	67	44	36	143	31	74	206	285	115	156	112	84	1353	0.206363	Bacteria	U	U	U	U	U
Otu1280	26	29	27	27	29	33	12	10	8	15	16	15	247	0.0376731	Bacteria	U	U	U	U	U
Otu1281	3	10	7	1	1	4	8	4	2	4	2	1	47	0.00716856	Bacteria	U	U	U	U	U
Otu1282	2	7	3	2	4	8	2	5	2	2	3	5	45	0.00686351	Bacteria	U	U	U	U	U
Otu1283	2	17	16	13	12	12	18	5	16	13	13	12	149	0.0227259	Bacteria	U	U	U	U	U
Otu1284	0	8	4	7	2	1	1	4	3	1	1	4	36	0.00549081	Bacteria	U	U	U	U	U
Otu1285	0	0	2	1	1	0	1	1	0	1	1	1	9	0.0013727	Bacteria	U	U	U	U	U
Otu1286	1	0	0	0	1	1	1	0	1	0	0	2	7	0.00106766	Bacteria	Planctomycetes	U	U	U	U
Otu1287	5	7	12	6	4	2	5	1	1	2	4	6	55	0.00838874	Bacteria	Spirochaetes	U	U	U	U
Otu1288	1	1	3	1	1	0	6	4	6	1	6	0	30	0.00457567	Bacteria	Actinobacteria	Actinobacteria	U	U	U
Otu1289	7	2	5	7	0	3	1	5	2	3	1	2	38	0.00579585	Bacteria	U	U	U	U	U
Otu129	49	55	62	37	52	65	32	32	46	50	46	64	590	0.0899883	Bacteria	Proteobacteria	Alphaproteobacteria	Rhizobiales	Hyphomicrobiaceae	Pedomicrobium
Otu1290	0	2	3	2	1	0	1	0	3	2	5	0	19	0.00289793	Bacteria	candidate_division_WPS-1	U	U	U	U
Otu1291	1	2	2	1	0	0	1	1	2	1	1	0	12	0.00183027	Bacteria	Chlamydiae	Chlamydiia	Chlamydiales	Parachlamydiaceae	U
Otu1292	21	18	42	21	28	12	13	15	19	20	17	21	247	0.0376731	Bacteria	Firmicutes	Clostridia	Clostridiales	Ruminococcaceae	U
Otu1293	4	2	1	3	0	3	1	2	1	0	2	1	20	0.00305045	Bacteria	Acidobacteria	Acidobacteria_Gp1	U	U	Gp1
Otu1294	2	1	2	2	1	3	1	2	2	2	4	4	26	0.00396558	Bacteria	Firmicutes	Bacilli	Bacillales	Planococcaceae	Bhargavaea
Otu1295	10	6	3	7	2	8	10	5	14	4	12	8	89	0.0135745	Bacteria	Actinobacteria	Actinobacteria	Gaiellales	U	U
Otu1296	6	9	9	2	7	11	6	5	10	7	7	4	83	0.0126594	Bacteria	U	U	U	U	U
Otu1297	6	9	8	7	9	7	9	5	6	2	5	8	81	0.0123543	Bacteria	Planctomycetes	Planctomycetia	Planctomycetales	Planctomycetaceae	U
Otu1298	1	1	7	16	4	3	2	2	2	3	1	9	51	0.00777865	Bacteria	U	U	U	U	U
Otu1299	8	13	12	9	7	13	5	9	8	2	3	9	98	0.0149472	Bacteria	U	U	U	U	U
Otu13	287	320	381	360	408	464	324	227	218	254	286	333	3862	0.589042	Bacteria	Firmicutes	Bacilli	Bacillales	Planococcaceae	Lysinibacillus
Otu130	88	94	78	88	57	89	39	44	72	82	50	42	823	0.125526	Bacteria	Proteobacteria	Alphaproteobacteria	U	U	U
Otu1300	17	1	1	6	6	0	2	2	6	3	0	0	44	0.00671099	Bacteria	Actinobacteria	Actinobacteria	Actinomycetales	U	U
Otu1301	3	10	0	7	8	12	5	3	9	5	14	8	84	0.0128119	Bacteria	Planctomycetes	Planctomycetia	U	U	U
Otu1302	7	9	13	4	8	4	6	4	5	8	6	8	82	0.0125068	Bacteria	Firmicutes	Clostridia	Clostridiales	Ruminococcaceae	U
Otu1303	8	9	4	0	3	2	4	2	4	1	1	2	40	0.0061009	Bacteria	Candidatus_Saccharibacteria	g:Saccharibacteria_genera_incertae_sedis	U	U	U
Otu1304	2	0	0	1	0	0	1	0	3	14	2	0	23	0.00350802	Bacteria	Firmicutes	Negativicutes	Selenomonadales	Veillonellaceae	U
Otu1305	1	6	4	1	3	7	3	1	2	1	2	38	69	0.0105241	Bacteria	U	U	U	U	U
Otu1306	0	0	2	0	1	3	0	3	1	0	3	3	16	0.00244036	Bacteria	Acidobacteria	Acidobacteria_Gp18	U	U	Gp18
Otu1307	3	4	8	3	3	1	2	4	6	2	0	0	36	0.00549081	Bacteria	U	U	U	U	U
Otu1308	1	3	4	0	1	0	0	0	4	2	0	2	17	0.00259288	Bacteria	Firmicutes	Clostridia	Clostridiales	Clostridiaceae_1	Clostridium_sensu_stricto
Otu1309	9	3	5	11	11	6	6	6	2	6	3	3	71	0.0108291	Bacteria	U	U	U	U	U
Otu131	110	66	51	70	83	99	69	69	41	58	81	56	853	0.130102	Bacteria	Acidobacteria	Acidobacteria_Gp1	U	U	Gp1
Otu1310	7	5	3	7	3	3	4	16	6	3	3	5	65	0.00991396	Bacteria	Verrucomicrobia	Subdivision3	U	U	Subdivision3_genera_incertae_sedis
Otu1311	3	4	8	1	1	1	4	3	8	1	1	3	38	0.00579585	Bacteria	Proteobacteria	Betaproteobacteria	U	U	U
Otu1312	2	1	0	0	1	1	2	0	3	6	1	2	19	0.00289793	Bacteria	U	U	U	U	U
Otu1313	3	4	2	1	1	2	0	0	0	1	0	1	15	0.00228784	Bacteria	U	U	U	U	U
Otu1314	2	5	17	1	1	2	3	1	5	4	7	10	58	0.0088463	Bacteria	Firmicutes	Clostridia	Clostridiales	Clostridiaceae_1	Clostridium_sensu_stricto
Otu1315	6	1	6	6	5	4	3	3	4	4	1	2	45	0.00686351	Bacteria	U	U	U	U	U
Otu1316	10	12	8	1	7	4	3	1	8	7	7	3	71	0.0108291	Bacteria	Planctomycetes	U	U	U	U
Otu1317	5	5	1	2	3	5	5	3	1	7	1	1	39	0.00594838	Bacteria	U	U	U	U	U
Otu1318	3	0	7	2	2	1	1	0	0	4	0	0	20	0.00305045	Bacteria	Chlamydiae	Chlamydiia	Chlamydiales	Parachlamydiaceae	U
Otu1319	9	14	16	25	19	21	20	13	11	9	8	24	189	0.0288268	Bacteria	U	U	U	U	U
Otu132	41	53	65	57	67	89	53	53	65	99	86	89	817	0.124611	Bacteria	U	U	U	U	U
Otu1320	5	1	1	8	3	3	5	7	5	6	1	4	49	0.0074736	Bacteria	Planctomycetes	Planctomycetia	Planctomycetales	Planctomycetaceae	U
Otu1321	0	1	16	0	0	1	2	2	0	0	0	2	24	0.00366054	Bacteria	Verrucomicrobia	Subdivision3	U	U	Subdivision3_genera_incertae_sedis
Otu1322	0	5	3	4	4	2	1	7	6	5	4	7	48	0.00732108	Bacteria	U	U	U	U	U
Otu1323	4	1	5	3	3	3	2	3	3	2	1	4	34	0.00518576	Bacteria	U	U	U	U	U
Otu1324	14	3	13	13	14	11	13	11	10	6	5	16	129	0.0196754	Bacteria	U	U	U	U	U
Otu1325	9	22	24	16	22	16	18	14	13	20	9	11	194	0.0295894	Bacteria	Planctomycetes	Planctomycetia	U	U	U
Otu1326	13	13	13	12	11	8	2	8	7	7	6	1	101	0.0154048	Bacteria	Planctomycetes	Planctomycetia	Planctomycetales	Planctomycetaceae	U
Otu1327	1	1	4	0	1	5	1	1	0	0	1	1	16	0.00244036	Bacteria	Chlamydiae	Chlamydiia	Chlamydiales	Parachlamydiaceae	U
Otu1328	0	0	4	8	2	5	1	1	0	2	2	6	31	0.0047282	Bacteria	Spirochaetes	Spirochaetia	Spirochaetales	U	U
Otu1329	1	2	1	1	4	2	5	11	3	10	10	9	59	0.00899883	Bacteria	Acidobacteria	U	U	U	U
Otu133	38	38	67	23	25	22	102	102	116	26	23	15	597	0.0910559	Bacteria	Proteobacteria	Alphaproteobacteria	Rhodospirillales	U	U
Otu1330	21	14	14	15	22	22	16	17	15	15	21	15	207	0.0315722	Bacteria	Proteobacteria	Alphaproteobacteria	U	U	U
Otu1331	1	0	0	3	0	0	4	3	0	1	1	4	17	0.00259288	Bacteria	U	U	U	U	U
Otu1332	4	2	4	4	3	3	2	1	4	3	2	4	36	0.00549081	Bacteria	Planctomycetes	U	U	U	U
Otu1333	11	13	6	14	8	12	8	16	7	10	9	0	114	0.0173876	Bacteria	Verrucomicrobia	Subdivision3	U	U	U
Otu1334	1	13	4	4	0	4	2	2	2	5	3	8	48	0.00732108	Bacteria	U	U	U	U	U
Otu1335	8	2	8	9	6	6	8	10	5	8	2	19	91	0.0138795	Bacteria	U	U	U	U	U
Otu1336	10	12	17	5	9	10	13	10	12	8	6	7	119	0.0181502	Bacteria	Planctomycetes	Planctomycetia	Planctomycetales	U	U
Otu1337	0	0	0	0	1	2	2	1	5	1	0	0	12	0.00183027	Bacteria	U	U	U	U	U
Otu1339	4	10	10	9	6	9	2	5	5	6	4	5	75	0.0114392	Bacteria	Planctomycetes	Planctomycetia	U	U	U
Otu134	33	29	44	30	20	36	34	30	29	29	25	37	376	0.0573485	Bacteria	Verrucomicrobia	Spartobacteria	U	U	Spartobacteria_genera_incertae_sedis
Otu1340	1	3	5	0	5	4	1	7	4	2	2	6	40	0.0061009	Bacteria	U	U	U	U	U
Otu1341	1	4	1	0	2	1	0	3	1	4	0	0	17	0.00259288	Bacteria	U	U	U	U	U
Otu1342	0	3	2	2	5	4	1	2	0	1	2	1	23	0.00350802	Bacteria	Proteobacteria	Alphaproteobacteria	Rhodospirillales	Acetobacteraceae	U
Otu1343	2	8	0	8	6	3	3	4	2	2	9	1	48	0.00732108	Bacteria	U	U	U	U	U
Otu1344	5	3	5	8	3	3	4	2	4	3	8	3	51	0.00777865	Bacteria	U	U	U	U	U
Otu1345	15	8	1	1	2	6	6	4	0	2	0	3	48	0.00732108	Bacteria	Planctomycetes	Planctomycetia	Planctomycetales	Planctomycetaceae	U
Otu1347	1	1	3	5	1	4	0	0	0	0	1	0	16	0.00244036	Bacteria	Bacteroidetes	Sphingobacteriia	Sphingobacteriales	Chitinophagaceae	U
Otu1348	0	0	5	0	3	1	1	0	0	0	0	0	10	0.00152522	Bacteria	Chlamydiae	Chlamydiia	Chlamydiales	U	U
Otu1349	4	3	2	5	9	7	0	0	0	1	0	1	32	0.00488072	Bacteria	Proteobacteria	Alphaproteobacteria	Rhizobiales	Methylobacteriaceae	Methylobacterium
Otu135	31	36	38	32	38	29	41	29	48	38	43	33	436	0.0664998	Bacteria	U	U	U	U	U
Otu1350	2	3	1	3	1	8	2	6	5	7	0	9	47	0.00716856	Bacteria	U	U	U	U	U
Otu1351	1	0	0	3	2	7	4	0	0	6	2	2	27	0.00411811	Bacteria	U	U	U	U	U
Otu1352	2	2	2	5	1	2	2	5	0	2	1	4	28	0.00427063	Bacteria	Proteobacteria	U	U	U	U
Otu1353	4	2	1	0	2	1	1	2	0	0	0	5	18	0.0027454	Bacteria	Actinobacteria	Actinobacteria	Actinomycetales	U	U
Otu1354	1	1	2	0	1	4	1	3	6	3	2	1	25	0.00381306	Bacteria	Acidobacteria	Acidobacteria_Gp6	U	U	Gp6
Otu1355	4	1	0	4	2	1	1	2	5	1	0	1	22	0.00335549	Bacteria	U	U	U	U	U
Otu1356	5	2	1	1	2	5	0	1	1	0	0	2	20	0.00305045	Bacteria	U	U	U	U	U
Otu1357	1	0	4	0	0	1	0	1	1	0	0	0	8	0.00122018	Bacteria	U	U	U	U	U
Otu1358	3	5	4	5	1	4	2	0	3	3	2	1	33	0.00503324	Bacteria	U	U	U	U	U
Otu1359	0	5	0	2	3	1	1	0	5	2	1	2	22	0.00335549	Bacteria	Planctomycetes	Planctomycetia	Planctomycetales	Planctomycetaceae	U
Otu136	55	60	38	26	45	62	42	28	22	52	50	61	541	0.0825147	Bacteria	Actinobacteria	Actinobacteria	Actinomycetales	U	U
Otu1360	8	12	18	10	10	19	12	5	6	5	9	9	123	0.0187603	Bacteria	Proteobacteria	Deltaproteobacteria	Desulfuromonadales	Geobacteraceae	Geobacter
Otu1361	3	4	5	3	1	5	1	1	3	1	1	0	28	0.00427063	Bacteria	Spirochaetes	Spirochaetia	U	U	U
Otu1362	14	3	3	7	5	4	3	5	0	3	4	1	52	0.00793117	Bacteria	U	U	U	U	U
Otu1363	2	0	4	1	2	3	0	1	5	0	0	2	20	0.00305045	Bacteria	U	U	U	U	U
Otu1364	3	2	7	9	3	6	9	3	12	4	5	7	70	0.0106766	Bacteria	Firmicutes	Clostridia	Clostridiales	Ruminococcaceae	U
Otu1365	5	4	1	0	1	0	0	3	7	5	1	4	31	0.0047282	Bacteria	Acidobacteria	Acidobacteria_Gp1	U	U	Gp1
Otu1366	1	0	0	0	2	1	2	0	1	1	1	1	10	0.00152522	Bacteria	Chloroflexi	Thermomicrobia	Sphaerobacterales	Sphaerobacteraceae	U
Otu1367	2	4	1	2	4	8	2	3	7	2	0	3	38	0.00579585	Bacteria	Verrucomicrobia	Subdivision3	U	U	Subdivision3_genera_incertae_sedis
Otu1369	0	2	3	3	3	2	2	3	1	4	5	1	29	0.00442315	Bacteria	U	U	U	U	U
Otu137	110	83	74	56	60	89	95	79	86	68	69	64	933	0.142303	Bacteria	Actinobacteria	Actinobacteria	Actinomycetales	Streptomycetaceae	Streptomyces
Otu1370	0	2	0	0	1	4	2	1	0	4	4	0	18	0.0027454	Bacteria	Proteobacteria	Alphaproteobacteria	U	U	U
Otu1371	6	10	12	4	14	20	9	5	7	7	8	13	115	0.0175401	Bacteria	Planctomycetes	U	U	U	U
Otu1372	2	1	5	3	2	1	3	2	6	4	4	1	34	0.00518576	Bacteria	Candidatus_Saccharibacteria	U	U	U	Saccharibacteria_genera_incertae_sedis
Otu1373	2	0	0	2	2	0	2	0	2	0	1	1	12	0.00183027	Bacteria	Proteobacteria	Deltaproteobacteria	U	U	U
Otu1374	1	1	5	1	4	3	0	2	1	0	2	2	22	0.00335549	Bacteria	U	U	U	U	U
Otu1375	1	4	3	5	6	3	3	0	0	0	0	1	26	0.00396558	Bacteria	U	U	U	U	U
Otu1376	7	6	254	6	13	9	12	6	17	4	4	12	350	0.0533829	Bacteria	Firmicutes	Bacilli	Bacillales	Bacillaceae_1	Bacillus
Otu1377	8	10	5	0	1	5	4	2	2	6	1	12	56	0.00854126	Bacteria	Planctomycetes	Planctomycetia	Planctomycetales	U	U
Otu1378	4	1	3	0	2	1	1	3	4	0	1	1	21	0.00320297	Bacteria	U	U	U	U	U
Otu1379	0	2	0	6	2	9	1	0	0	3	4	5	32	0.00488072	Bacteria	U	U	U	U	U
Otu138	12	64	20	50	68	21	27	17	13	8	14	17	331	0.0504849	Bacteria	U	U	U	U	U
Otu1380	3	3	1	3	0	3	0	2	5	2	0	7	29	0.00442315	Bacteria	Planctomycetes	Planctomycetia	Planctomycetales	Planctomycetaceae	U
Otu1381	3	5	0	2	3	3	4	2	4	1	3	2	32	0.00488072	Bacteria	Planctomycetes	Planctomycetia	U	U	U
Otu1382	6	3	5	5	13	17	8	3	0	7	1	7	75	0.0114392	Bacteria	Firmicutes	Bacilli	Bacillales	Bacillaceae_2	Oceanobacillus
Otu1383	2	4	0	5	2	2	2	0	1	1	6	0	25	0.00381306	Bacteria	U	U	U	U	U
Otu1385	2	7	8	7	6	5	3	5	4	4	10	3	64	0.00976144	Bacteria	Firmicutes	Bacilli	Bacillales	Alicyclobacillaceae	Alicyclobacillus
Otu1386	8	8	7	1	3	2	6	6	5	6	10	6	68	0.0103715	Bacteria	U	U	U	U	U
Otu1387	1	2	3	5	0	4	1	3	4	3	3	0	29	0.00442315	Bacteria	Proteobacteria	Alphaproteobacteria	U	U	U
Otu1388	30	28	35	28	29	29	20	36	21	18	29	39	342	0.0521627	Bacteria	U	U	U	U	U
Otu1389	7	1	7	12	1	1	7	3	1	1	1	2	44	0.00671099	Bacteria	Proteobacteria	U	U	U	U
Otu139	168	214	225	215	309	237	148	162	174	216	178	259	2505	0.382069	Bacteria	U	U	U	U	U
Otu1390	1	1	7	0	1	0	0	0	2	1	0	1	14	0.00213531	Bacteria	U	U	U	U	U
Otu1391	4	2	1	6	0	0	0	4	2	1	2	3	25	0.00381306	Bacteria	Proteobacteria	U	U	U	U
Otu1392	1	6	8	4	4	14	3	3	7	3	9	5	67	0.010219	Bacteria	Actinobacteria	Actinobacteria	Actinomycetales	Micromonosporaceae	Micromonospora
Otu1393	1	2	1	1	2	1	2	1	2	1	2	4	20	0.00305045	Bacteria	Proteobacteria	Alphaproteobacteria	Rhodospirillales	Acetobacteraceae	U
Otu1394	2	2	2	2	2	1	3	4	0	2	2	2	24	0.00366054	Bacteria	U	U	U	U	U
Otu1395	1	0	3	1	2	1	9	1	6	5	2	0	31	0.0047282	Bacteria	Acidobacteria	Acidobacteria_Gp13	U	U	Gp13
Otu1396	1	0	2	0	1	0	0	6	0	0	0	0	10	0.00152522	Bacteria	Nitrospirae	Nitrospira	Nitrospirales	Nitrospiraceae	Nitrospira
Otu1397	2	3	6	1	2	4	2	2	7	1	6	2	38	0.00579585	Bacteria	U	U	U	U	U
Otu1398	5	7	3	3	4	2	4	2	4	5	3	1	43	0.00655847	Bacteria	U	U	U	U	U
Otu1399	0	1	1	1	3	1	1	1	4	0	0	0	13	0.00198279	Bacteria	Proteobacteria	Betaproteobacteria	U	U	U
Otu14	405	456	446	383	437	426	344	282	358	353	457	484	4831	0.736836	Bacteria	Chloroflexi	Ktedonobacteria	U	U	U
Otu140	18	13	16	16	17	15	27	10	12	16	17	122	299	0.0456042	Bacteria	Firmicutes	Clostridia	Clostridiales	Clostridiaceae_1	Clostridium_sensu_stricto
Otu1400	1	2	0	0	1	1	0	2	3	0	1	0	11	0.00167775	Bacteria	U	U	U	U	U
Otu1401	2	1	6	1	1	2	7	7	2	3	2	1	35	0.00533829	Bacteria	U	U	U	U	U
Otu1402	3	2	6	11	8	13	7	7	5	2	6	2	72	0.0109816	Bacteria	Planctomycetes	Planctomycetia	U	U	U
Otu1403	12	7	8	10	8	6	11	14	7	13	7	21	124	0.0189128	Bacteria	Planctomycetes	Planctomycetia	Planctomycetales	Planctomycetaceae	U
Otu1404	4	6	13	6	7	5	6	7	5	7	8	7	81	0.0123543	Bacteria	U	U	U	U	U
Otu1405	1	0	1	2	3	2	0	2	3	1	1	4	20	0.00305045	Bacteria	Planctomycetes	U	U	U	U
Otu1406	4	5	4	8	5	2	5	2	6	0	4	6	51	0.00777865	Bacteria	U	U	U	U	U
Otu1407	0	4	3	1	0	2	0	1	0	4	0	0	15	0.00228784	Bacteria	Planctomycetes	Planctomycetia	Planctomycetales	U	U
Otu1408	4	3	4	1	8	7	4	5	2	3	1	11	53	0.00808369	Bacteria	Firmicutes	U	U	U	U
Otu1409	3	2	4	2	4	5	3	0	1	0	2	4	30	0.00457567	Bacteria	Chlamydiae	U	U	U	U
Otu141	31	35	37	26	42	34	21	16	18	40	21	23	344	0.0524677	Bacteria	Planctomycetes	Planctomycetia	U	U	U
Otu1410	3	2	1	1	2	5	0	4	2	5	3	5	33	0.00503324	Bacteria	U	U	U	U	U
Otu1411	1	7	2	6	1	7	2	1	0	4	3	3	37	0.00564333	Bacteria	Proteobacteria	Betaproteobacteria	U	U	U
Otu1412	4	3	16	3	3	5	4	7	5	5	5	12	72	0.0109816	Bacteria	U	U	U	U	U
Otu1413	2	4	1	1	1	1	2	2	1	0	0	3	18	0.0027454	Bacteria	Verrucomicrobia	U	U	U	U
Otu1414	0	0	1	1	1	2	1	1	0	1	1	3	12	0.00183027	Bacteria	U	U	U	U	U
Otu1415	5	9	2	2	2	3	3	0	8	3	2	5	44	0.00671099	Bacteria	U	U	U	U	U
Otu1416	0	0	0	1	2	0	1	3	4	4	0	2	17	0.00259288	Bacteria	Planctomycetes	Planctomycetia	Planctomycetales	Planctomycetaceae	U
Otu1417	0	2	0	2	0	1	2	2	1	1	4	2	17	0.00259288	Bacteria	Actinobacteria	Actinobacteria	Solirubrobacterales	U	U
Otu1418	5	2	5	3	4	5	9	4	3	3	1	8	52	0.00793117	Bacteria	Acidobacteria	Acidobacteria_Gp10	U	U	Gp10
Otu1419	2	6	9	7	8	4	7	2	3	4	6	8	66	0.0100665	Bacteria	Planctomycetes	Planctomycetia	U	U	U
Otu142	18	22	42	26	32	44	57	37	30	74	49	34	465	0.070923	Bacteria	U	U	U	U	U
Otu1420	0	1	2	1	5	2	3	2	3	2	3	5	29	0.00442315	Bacteria	Planctomycetes	Planctomycetia	Planctomycetales	U	U
Otu1421	2	0	5	0	1	1	1	0	1	1	0	1	13	0.00198279	Bacteria	U	U	U	U	U
Otu1422	1	4	1	1	1	3	2	3	0	1	2	0	19	0.00289793	Bacteria	U	U	U	U	U
Otu1423	7	6	3	7	4	9	11	3	9	5	6	12	82	0.0125068	Bacteria	Planctomycetes	Planctomycetia	U	U	U
Otu1424	4	3	0	2	0	1	1	1	0	6	2	4	24	0.00366054	Bacteria	Proteobacteria	U	U	U	U
Otu1425	2	4	5	3	3	5	2	4	11	3	1	1	44	0.00671099	Bacteria	Proteobacteria	Gammaproteobacteria	U	U	U
Otu1426	11	5	7	7	5	5	4	4	9	6	8	10	81	0.0123543	Bacteria	U	U	U	U	U
Otu1427	2	2	9	3	2	5	3	0	1	2	5	7	41	0.00625342	Bacteria	U	U	U	U	U
Otu1428	8	5	2	4	2	9	4	6	5	6	6	12	69	0.0105241	Bacteria	Firmicutes	Bacilli	Bacillales	U	U
Otu1429	0	5	0	2	1	1	1	0	5	4	0	0	19	0.00289793	Bacteria	Firmicutes	Bacilli	Bacillales	Paenibacillaceae_2	Aneurinibacillus
Otu143	59	68	71	60	82	75	66	62	52	58	75	100	828	0.126289	Bacteria	U	U	U	U	U
Otu1430	1	3	0	2	1	3	1	3	2	3	2	3	24	0.00366054	Bacteria	U	U	U	U	U
Otu1431	5	17	16	2	4	2	0	4	6	1	4	11	72	0.0109816	Bacteria	Acidobacteria	Acidobacteria_Gp1	U	U	U
Otu1432	4	3	1	1	3	5	2	0	7	3	0	2	31	0.0047282	Bacteria	U	U	U	U	U
Otu1433	5	3	4	1	0	2	2	0	0	1	0	7	25	0.00381306	Bacteria	Planctomycetes	U	U	U	U
Otu1434	2	2	5	1	4	4	3	2	6	1	5	4	39	0.00594838	Bacteria	U	U	U	U	U
Otu1435	4	2	4	2	5	1	9	0	0	3	2	1	33	0.00503324	Bacteria	U	U	U	U	U
Otu1436	0	0	3	0	0	0	0	0	2	0	0	1	6	0.000915135	U	U	U	U	U	U
Otu1437	6	4	0	1	10	7	2	0	1	2	10	3	46	0.00701603	Bacteria	Proteobacteria	Gammaproteobacteria	Xanthomonadales	Sinobacteraceae	Steroidobacter
Otu1438	9	15	15	21	12	11	12	10	14	13	13	24	169	0.0257763	Bacteria	Firmicutes	Clostridia	Clostridiales	Ruminococcaceae	U
Otu1439	8	3	21	20	11	11	2	8	17	5	7	7	120	0.0183027	Bacteria	Planctomycetes	Planctomycetia	Planctomycetales	Planctomycetaceae	U
Otu144	191	69	79	203	91	105	255	235	154	178	184	172	1916	0.292233	U	U	U	U	U	U
Otu1440	4	1	3	4	0	3	0	3	3	2	2	1	26	0.00396558	Bacteria	U	U	U	U	U
Otu1441	11	15	25	16	19	11	12	18	14	20	13	21	195	0.0297419	Bacteria	Firmicutes	Clostridia	Clostridiales	Clostridiaceae_1	Clostridium_sensu_stricto
Otu1442	3	1	1	0	0	2	0	1	1	0	0	0	9	0.0013727	Bacteria	U	U	U	U	U
Otu1443	0	4	16	8	3	3	1	4	4	9	4	2	58	0.0088463	Bacteria	U	U	U	U	U
Otu1444	1	6	13	4	0	3	0	4	3	0	1	1	36	0.00549081	Bacteria	Acidobacteria	U	U	U	U
Otu1445	0	10	8	2	2	0	2	2	0	0	0	3	29	0.00442315	Bacteria	Firmicutes	Negativicutes	Selenomonadales	U	U
Otu1446	0	4	4	1	0	3	3	0	1	2	1	3	22	0.00335549	Bacteria	U	U	U	U	U
Otu1447	3	1	1	2	1	0	2	1	5	2	4	2	24	0.00366054	Bacteria	Chlamydiae	Chlamydiia	Chlamydiales	U	U
Otu1448	3	1	4	0	2	0	0	3	0	3	1	1	18	0.0027454	Bacteria	Firmicutes	Bacilli	Bacillales	U	U
Otu1449	5	1	3	1	0	1	1	1	1	1	1	1	17	0.00259288	Bacteria	Firmicutes	Bacilli	Bacillales	Paenibacillaceae_1	Paenibacillus
Otu145	31	40	73	29	41	30	20	20	7	15	13	15	334	0.0509425	Bacteria	Proteobacteria	Alphaproteobacteria	Rhodospirillales	U	U
Otu1450	1	2	3	4	2	0	3	0	0	2	0	0	17	0.00259288	Bacteria	Proteobacteria	Alphaproteobacteria	Rhodospirillales	U	U
Otu1451	5	7	12	6	5	4	1	7	5	3	2	3	60	0.00915135	Bacteria	Planctomycetes	U	U	U	U
Otu1452	8	4	4	0	0	1	3	2	2	2	1	1	28	0.00427063	Bacteria	Proteobacteria	Gammaproteobacteria	U	U	U
Otu1453	2	2	6	3	2	0	4	5	5	2	4	1	36	0.00549081	Bacteria	Proteobacteria	Deltaproteobacteria	Syntrophobacterales	Syntrophobacteraceae	U
Otu1454	18	21	28	11	18	12	7	17	9	12	11	20	184	0.0280641	Bacteria	U	U	U	U	U
Otu1455	6	7	3	3	4	6	3	2	1	2	3	5	45	0.00686351	Bacteria	U	U	U	U	U
Otu1456	31	22	18	24	40	29	17	15	14	16	19	24	269	0.0410286	Bacteria	U	U	U	U	U
Otu1457	3	1	2	1	3	1	5	5	2	3	3	6	35	0.00533829	Bacteria	U	U	U	U	U
Otu1458	14	6	8	4	3	16	6	7	1	3	4	1	73	0.0111341	Bacteria	Acidobacteria	Acidobacteria_Gp1	U	U	Gp1
Otu1459	4	2	5	1	0	2	1	1	0	2	0	2	20	0.00305045	Bacteria	U	U	U	U	U
Otu146	33	25	35	16	23	20	26	34	38	26	18	36	330	0.0503324	Bacteria	U	U	U	U	U
Otu1460	1	2	2	2	3	2	1	4	5	4	1	1	28	0.00427063	Bacteria	U	U	U	U	U
Otu1461	1	1	0	9	1	7	0	0	2	0	4	14	39	0.00594838	Bacteria	U	U	U	U	U
Otu1462	1	1	6	2	0	0	1	1	0	1	1	0	14	0.00213531	Bacteria	U	U	U	U	U
Otu1463	13	5	12	8	3	9	9	4	1	10	9	9	92	0.0140321	Bacteria	Firmicutes	Clostridia	Clostridiales	U	U
Otu1464	2	0	2	1	0	0	1	0	2	0	9	2	19	0.00289793	Bacteria	U	U	U	U	U
Otu1465	21	5	6	5	6	12	13	19	35	16	20	13	171	0.0260813	Bacteria	Actinobacteria	Actinobacteria	U	U	U
Otu1466	3	9	6	3	3	4	2	2	1	2	2	7	44	0.00671099	Bacteria	Firmicutes	Clostridia	Clostridiales	Ruminococcaceae	U
Otu1467	4	4	2	6	2	2	3	4	5	2	0	3	37	0.00564333	Bacteria	Latescibacteria	g:Latescibacteria_genera_incertae_sedis	U	U	U
Otu1468	6	5	3	3	5	3	7	3	13	6	4	5	63	0.00960892	Bacteria	Actinobacteria	Actinobacteria	U	U	U
Otu1469	0	1	3	0	0	0	3	0	1	0	1	0	9	0.0013727	Bacteria	Chloroflexi	Anaerolineae	Anaerolineales	Anaerolineaceae	U
Otu147	469	687	629	635	945	597	587	618	518	742	631	827	7885	1.20264	Bacteria	U	U	U	U	U
Otu1470	7	6	6	2	6	8	3	0	1	2	3	6	50	0.00762612	Bacteria	Proteobacteria	Alphaproteobacteria	Rhizobiales	Rhizobiales_incertae_sedis	Alsobacter
Otu1471	0	0	1	3	0	1	0	4	2	0	0	1	12	0.00183027	Bacteria	Acidobacteria	Acidobacteria_Gp3	U	U	Gp3
Otu1472	12	16	21	10	8	13	14	12	10	9	7	10	142	0.0216582	Bacteria	Verrucomicrobia	Spartobacteria	U	U	Spartobacteria_genera_incertae_sedis
Otu1473	1	0	0	0	2	2	0	3	2	1	1	0	12	0.00183027	Bacteria	U	U	U	U	U
Otu1474	7	4	11	2	9	6	3	3	0	2	4	3	54	0.00823621	Bacteria	U	U	U	U	U
Otu1475	0	1	2	2	1	3	1	2	4	0	2	1	19	0.00289793	Bacteria	Planctomycetes	Planctomycetia	Planctomycetales	U	U
Otu1476	1	0	11	0	2	0	1	0	0	0	0	0	15	0.00228784	Bacteria	Proteobacteria	Betaproteobacteria	Burkholderiales	U	U
Otu1477	6	5	12	7	11	6	5	8	2	5	4	8	79	0.0120493	Bacteria	Firmicutes	Clostridia	U	U	U
Otu1478	21	15	11	18	12	16	13	11	11	14	13	14	169	0.0257763	Bacteria	Acidobacteria	Acidobacteria_Gp1	U	U	U
Otu1479	0	1	2	1	0	0	2	2	0	0	0	0	8	0.00122018	Bacteria	Proteobacteria	Gammaproteobacteria	Legionellales	Coxiellaceae	Aquicella
Otu148	72	47	29	35	28	33	64	83	109	52	61	55	668	0.101885	Bacteria	Actinobacteria	Actinobacteria	Gaiellales	Gaiellaceae	Gaiella
Otu1480	2	0	0	1	1	1	3	1	3	1	1	1	15	0.00228784	Bacteria	Planctomycetes	Planctomycetia	Planctomycetales	Planctomycetaceae	U
Otu1481	3	4	3	1	4	3	5	4	7	4	6	6	50	0.00762612	Bacteria	U	U	U	U	U
Otu1482	2	0	1	0	0	1	0	2	1	0	0	2	9	0.0013727	Bacteria	Candidatus_Saccharibacteria	g:Saccharibacteria_genera_incertae_sedis	U	U	U
Otu1483	2	4	1	6	0	3	1	1	1	2	1	4	26	0.00396558	Bacteria	Proteobacteria	Alphaproteobacteria	Rhizobiales	U	U
Otu1484	5	2	2	2	1	6	5	3	4	6	5	6	47	0.00716856	Bacteria	U	U	U	U	U
Otu1485	2	1	2	2	0	0	1	0	2	1	2	1	14	0.00213531	Bacteria	Chloroflexi	Anaerolineae	Anaerolineales	Anaerolineaceae	U
Otu1487	14	8	15	15	11	6	12	8	11	10	6	15	131	0.0199804	Bacteria	Acidobacteria	Acidobacteria_Gp3	U	U	Gp3
Otu1488	0	0	14	19	11	20	9	5	0	4	0	0	82	0.0125068	Bacteria	Proteobacteria	Deltaproteobacteria	Myxococcales	U	U
Otu1489	7	3	4	4	3	5	5	3	0	5	1	3	43	0.00655847	Bacteria	Verrucomicrobia	Spartobacteria	U	U	Spartobacteria_genera_incertae_sedis
Otu149	68	69	24	100	76	45	55	32	27	19	25	82	622	0.094869	Bacteria	Actinobacteria	Actinobacteria	Actinomycetales	Pseudonocardiaceae	Amycolatopsis
Otu1490	4	3	1	4	3	1	1	3	0	2	4	2	28	0.00427063	Bacteria	Candidatus_Saccharibacteria	U	U	U	Saccharibacteria_genera_incertae_sedis
Otu1491	0	2	6	5	0	8	0	0	2	0	3	0	26	0.00396558	Bacteria	Ignavibacteriae	Ignavibacteria	U	U	U
Otu1492	1	2	0	1	0	0	0	0	8	3	2	0	17	0.00259288	Bacteria	U	U	U	U	U
Otu1493	1	1	0	0	3	1	2	2	7	3	0	1	21	0.00320297	Bacteria	Proteobacteria	Alphaproteobacteria	Rhizobiales	U	U
Otu1495	4	1	0	1	4	4	0	1	0	2	0	1	18	0.0027454	Bacteria	Planctomycetes	U	U	U	U
Otu1496	0	2	2	0	1	0	5	2	3	0	2	6	23	0.00350802	Bacteria	U	U	U	U	U
Otu1497	0	0	1	0	0	1	0	0	0	0	7	0	9	0.0013727	Bacteria	U	U	U	U	U
Otu1498	2	1	8	3	3	4	3	3	7	1	5	5	45	0.00686351	Bacteria	U	U	U	U	U
Otu1499	8	2	7	5	5	7	5	11	4	1	4	5	64	0.00976144	Bacteria	Acidobacteria	Acidobacteria_Gp17	U	U	Gp17
Otu15	1211	1126	1031	990	1013	924	799	746	710	875	941	879	11245	1.71512	Bacteria	Chloroflexi	Anaerolineae	Anaerolineales	U	U
Otu150	40	37	55	64	27	39	24	24	28	29	23	52	442	0.0674149	Bacteria	Firmicutes	Clostridia	Clostridiales	Clostridiaceae_1	Clostridium_sensu_stricto
Otu1500	2	1	3	3	1	6	1	0	0	1	1	4	23	0.00350802	Bacteria	U	U	U	U	U
Otu1501	2	4	1	3	2	1	3	3	3	4	2	2	30	0.00457567	Bacteria	Acidobacteria	Acidobacteria_Gp13	U	U	Gp13
Otu1502	1	1	5	1	0	0	0	0	0	0	0	0	8	0.00122018	Bacteria	U	U	U	U	U
Otu1503	0	1	3	0	1	3	4	2	0	6	0	1	21	0.00320297	Bacteria	U	U	U	U	U
Otu1504	3	8	1	7	3	5	2	1	2	2	9	4	47	0.00716856	Bacteria	Proteobacteria	Deltaproteobacteria	Syntrophobacterales	Syntrophaceae	U
Otu1505	6	6	4	9	7	4	1	6	8	2	4	11	68	0.0103715	Bacteria	Proteobacteria	Deltaproteobacteria	U	U	U
Otu1506	3	3	5	3	0	0	2	1	0	2	3	1	23	0.00350802	Bacteria	Planctomycetes	Planctomycetia	Planctomycetales	U	U
Otu1507	1	0	0	1	1	0	2	1	1	3	1	2	13	0.00198279	Bacteria	U	U	U	U	U
Otu1508	3	4	2	6	0	3	3	0	4	1	1	0	27	0.00411811	Bacteria	Planctomycetes	Planctomycetia	Planctomycetales	Planctomycetaceae	U
Otu1509	2	4	5	1	1	0	1	5	2	1	0	0	22	0.00335549	Bacteria	Proteobacteria	Gammaproteobacteria	U	U	U
Otu151	53	30	23	32	19	44	26	40	38	37	45	48	435	0.0663473	Bacteria	Proteobacteria	Alphaproteobacteria	Caulobacterales	Caulobacteraceae	Phenylobacterium
Otu1510	6	11	18	16	17	10	8	7	14	9	16	10	142	0.0216582	Bacteria	Firmicutes	U	U	U	U
Otu1511	2	1	0	5	0	0	1	3	0	0	1	1	14	0.00213531	Bacteria	Verrucomicrobia	Subdivision3	U	U	Subdivision3_genera_incertae_sedis
Otu1512	0	1	0	1	0	0	3	2	1	2	2	0	12	0.00183027	Bacteria	U	U	U	U	U
Otu1513	8	6	4	7	2	4	4	6	4	7	5	21	78	0.0118968	Bacteria	U	U	U	U	U
Otu1514	4	10	9	2	1	4	7	9	5	4	9	11	75	0.0114392	Bacteria	Actinobacteria	Actinobacteria	U	U	U
Otu1515	1	4	1	3	2	4	3	1	2	0	1	1	23	0.00350802	Bacteria	Proteobacteria	Alphaproteobacteria	Rhizobiales	Hyphomicrobiaceae	U
Otu1516	0	4	1	0	5	4	3	3	1	0	2	3	26	0.00396558	Bacteria	Candidatus_Saccharibacteria	g:Saccharibacteria_genera_incertae_sedis	U	U	U
Otu1518	4	3	3	1	5	4	8	3	0	3	1	2	37	0.00564333	Bacteria	Firmicutes	U	U	U	U
Otu153	51	72	101	41	52	40	109	108	136	54	51	49	864	0.131779	Bacteria	Proteobacteria	Alphaproteobacteria	Rhodospirillales	Acetobacteraceae	U
Otu1530	4	0	2	2	0	1	0	0	2	0	2	2	15	0.00228784	Bacteria	U	U	U	U	U
Otu1531	1	1	1	3	1	0	4	2	2	0	1	4	20	0.00305045	Bacteria	U	U	U	U	U
Otu1532	1	4	4	1	4	0	0	1	1	0	0	0	16	0.00244036	Bacteria	Proteobacteria	Gammaproteobacteria	Legionellales	Coxiellaceae	U
Otu1533	5	3	2	2	3	4	2	1	0	2	3	6	33	0.00503324	Bacteria	Proteobacteria	Deltaproteobacteria	Desulfuromonadales	Geobacteraceae	Geobacter
Otu1534	0	0	1	0	2	1	0	0	1	0	1	0	6	0.000915135	Bacteria	Chlamydiae	Chlamydiia	Chlamydiales	U	U
Otu1535	2	4	4	0	4	4	1	2	1	2	1	5	30	0.00457567	Bacteria	Verrucomicrobia	Subdivision3	U	U	U
Otu1536	1	4	2	4	3	5	0	3	7	3	2	1	35	0.00533829	Bacteria	U	U	U	U	U
Otu1537	1	4	1	5	1	3	1	3	1	5	2	5	32	0.00488072	Bacteria	Planctomycetes	Planctomycetia	Planctomycetales	U	U
Otu1538	1	1	1	2	2	0	1	1	0	2	0	0	11	0.00167775	Bacteria	U	U	U	U	U
Otu1539	2	6	0	2	1	3	3	1	0	1	1	1	21	0.00320297	Bacteria	Planctomycetes	Planctomycetia	U	U	U
Otu154	51	38	46	27	40	54	37	37	30	42	65	62	529	0.0806844	Bacteria	Actinobacteria	Actinobacteria	Actinomycetales	Bogoriellaceae	Georgenia
Otu1540	0	4	5	2	2	3	2	1	0	0	1	4	24	0.00366054	Bacteria	Firmicutes	Clostridia	Clostridiales	Clostridiaceae_1	U
Otu1541	0	4	2	8	7	0	2	2	3	3	3	6	40	0.0061009	Bacteria	Planctomycetes	Planctomycetia	Planctomycetales	U	U
Otu1543	0	0	2	1	0	0	0	0	2	0	1	0	6	0.000915135	Bacteria	Planctomycetes	Planctomycetia	Planctomycetales	Planctomycetaceae	U
Otu1544	4	5	1	1	4	0	3	6	0	3	2	4	33	0.00503324	Bacteria	Chloroflexi	U	U	U	U
Otu1545	5	2	9	1	2	8	6	8	2	11	7	9	70	0.0106766	Bacteria	Proteobacteria	Deltaproteobacteria	Syntrophobacterales	Syntrophobacteraceae	U
Otu1546	3	0	3	11	5	5	1	2	1	2	1	2	36	0.00549081	Bacteria	U	U	U	U	U
Otu1547	4	3	1	2	1	3	1	0	1	0	2	2	20	0.00305045	Bacteria	U	U	U	U	U
Otu1548	11	25	15	21	19	13	16	12	12	16	10	12	182	0.0277591	Bacteria	U	U	U	U	U
Otu1549	7	2	1	6	7	21	2	7	3	2	7	11	76	0.0115917	Bacteria	U	U	U	U	U
Otu155	17	20	17	19	19	22	21	27	28	48	38	29	305	0.0465194	Bacteria	U	U	U	U	U
Otu1550	7	6	6	4	9	9	7	8	12	10	6	17	101	0.0154048	Bacteria	U	U	U	U	U
Otu1551	2	0	1	1	0	2	1	1	10	4	1	0	23	0.00350802	Bacteria	U	U	U	U	U
Otu1552	1	4	1	2	0	0	0	2	1	0	3	1	15	0.00228784	Bacteria	U	U	U	U	U
Otu1553	24	24	28	17	20	12	26	17	23	18	17	24	250	0.0381306	Bacteria	Verrucomicrobia	Subdivision3	U	U	U
Otu1554	2	1	8	5	8	2	2	0	4	0	1	0	33	0.00503324	Bacteria	Firmicutes	Bacilli	Bacillales	Bacillaceae_1	Bacillus
Otu1555	2	1	4	2	4	0	2	4	4	1	3	1	28	0.00427063	Bacteria	U	U	U	U	U
Otu1556	2	4	1	0	2	2	2	2	1	3	0	1	20	0.00305045	Bacteria	Planctomycetes	U	U	U	U
Otu1557	7	8	7	5	6	13	4	3	1	3	4	1	62	0.00945639	Bacteria	Chloroflexi	U	U	U	U
Otu1558	7	7	12	12	10	7	8	9	12	5	9	6	104	0.0158623	Bacteria	Planctomycetes	Planctomycetia	Planctomycetales	Planctomycetaceae	U
Otu1559	5	10	4	11	8	6	10	21	12	15	7	6	115	0.0175401	Bacteria	Acidobacteria	Acidobacteria_Gp1	U	U	Gp1
Otu156	26	39	40	24	54	34	24	15	19	18	37	35	365	0.0556707	Bacteria	Firmicutes	Bacilli	Bacillales	Planococcaceae	U
Otu1560	2	2	2	1	3	2	2	0	0	0	1	1	16	0.00244036	Bacteria	Candidatus_Saccharibacteria	g:Saccharibacteria_genera_incertae_sedis	U	U	U
Otu1561	0	0	2	0	1	0	2	0	4	1	4	1	15	0.00228784	Bacteria	U	U	U	U	U
Otu1562	4	1	0	1	1	1	3	4	1	4	1	3	24	0.00366054	Bacteria	Actinobacteria	Actinobacteria	U	U	U
Otu1563	5	1	2	2	2	2	4	1	8	4	2	3	36	0.00549081	Bacteria	Planctomycetes	Planctomycetia	Planctomycetales	Planctomycetaceae	U
Otu1564	8	9	4	5	12	7	3	4	5	7	3	6	73	0.0111341	Bacteria	Planctomycetes	Planctomycetia	Planctomycetales	U	U
Otu1565	3	1	6	2	3	3	2	1	4	3	2	3	33	0.00503324	Bacteria	U	U	U	U	U
Otu1566	2	3	3	3	0	2	3	2	2	5	1	3	29	0.00442315	Bacteria	Chloroflexi	Anaerolineae	Anaerolineales	Anaerolineaceae	U
Otu1567	0	1	2	0	4	2	3	1	1	1	3	4	22	0.00335549	Bacteria	Chloroflexi	Ktedonobacteria	Ktedonobacterales	Ktedonobacteraceae	U
Otu1568	11	10	12	12	8	12	11	9	11	19	14	14	143	0.0218107	Bacteria	Acidobacteria	Acidobacteria_Gp6	U	U	Gp6
Otu1569	2	2	1	1	2	1	2	1	0	0	2	1	15	0.00228784	Bacteria	U	U	U	U	U
Otu1570	2	0	3	0	1	1	2	1	3	2	0	1	16	0.00244036	Bacteria	Proteobacteria	Gammaproteobacteria	U	U	U
Otu1571	3	1	0	2	1	0	3	2	3	4	0	1	20	0.00305045	Bacteria	Acidobacteria	Acidobacteria_Gp6	U	U	Gp6
Otu1572	10	6	14	3	6	8	3	9	3	4	5	11	82	0.0125068	Bacteria	U	U	U	U	U
Otu1573	0	0	1	0	0	0	1	0	23	0	0	0	25	0.00381306	Bacteria	U	U	U	U	U
Otu1574	0	1	3	3	0	4	1	2	1	0	1	1	17	0.00259288	Bacteria	U	U	U	U	U
Otu1575	0	0	18	1	0	2	1	1	1	1	0	1	26	0.00396558	Bacteria	U	U	U	U	U
Otu1576	2	3	1	0	1	1	2	0	0	0	0	3	13	0.00198279	Bacteria	Proteobacteria	Gammaproteobacteria	U	U	U
Otu1577	7	1	11	17	1	1	12	17	11	13	9	7	107	0.0163199	Bacteria	Acidobacteria	Acidobacteria_Gp1	U	U	U
Otu1578	0	1	0	2	0	0	1	0	0	1	0	0	5	0.000762612	Bacteria	Chloroflexi	Anaerolineae	Anaerolineales	Anaerolineaceae	U
Otu1579	2	2	1	1	0	3	1	5	1	0	0	1	17	0.00259288	Bacteria	U	U	U	U	U
Otu158	51	61	51	66	72	68	65	51	67	78	62	73	765	0.11668	Bacteria	Acidobacteria	Acidobacteria_Gp3	U	U	Gp3
Otu1580	2	1	0	1	0	7	0	5	0	0	2	3	21	0.00320297	Bacteria	U	U	U	U	U
Otu1581	0	3	2	2	0	4	4	7	4	0	1	3	30	0.00457567	Bacteria	candidate_division_WPS-1	g:WPS-1_genera_incertae_sedis	U	U	U
Otu1582	3	1	5	2	10	2	4	3	1	1	2	1	35	0.00533829	Bacteria	U	U	U	U	U
Otu1583	3	4	5	8	2	6	5	5	0	2	3	4	47	0.00716856	Bacteria	U	U	U	U	U
Otu1584	3	5	2	1	1	4	1	4	0	4	6	5	36	0.00549081	Bacteria	U	U	U	U	U
Otu1585	4	4	7	4	6	4	5	0	1	5	3	5	48	0.00732108	Bacteria	U	U	U	U	U
Otu1586	3	1	3	2	4	3	5	2	7	3	2	2	37	0.00564333	Bacteria	U	U	U	U	U
Otu1587	3	3	4	2	1	3	2	2	4	3	0	3	30	0.00457567	Bacteria	U	U	U	U	U
Otu1588	0	3	3	3	0	2	0	1	0	0	3	7	22	0.00335549	Bacteria	Firmicutes	Clostridia	Clostridiales	Clostridiaceae_1	Clostridium_sensu_stricto
Otu1589	4	5	3	1	1	3	0	1	2	1	1	3	25	0.00381306	Bacteria	Proteobacteria	Alphaproteobacteria	Rhodospirillales	Rhodospirillaceae	U
Otu1590	0	1	3	3	3	1	1	1	1	1	2	2	19	0.00289793	Bacteria	Actinobacteria	Actinobacteria	Actinomycetales	Nocardiaceae	Rhodococcus
Otu1591	2	4	2	1	0	0	4	1	3	1	1	2	21	0.00320297	Bacteria	Planctomycetes	Planctomycetia	Planctomycetales	Planctomycetaceae	U
Otu1592	4	4	3	6	0	3	1	0	0	0	0	0	21	0.00320297	Bacteria	Bacteroidetes	U	U	U	U
Otu1593	6	4	4	5	3	2	9	5	5	5	3	2	53	0.00808369	Bacteria	Acidobacteria	Acidobacteria_Gp13	U	U	Gp13
Otu1594	3	0	2	1	2	0	1	1	3	1	6	2	22	0.00335549	Bacteria	U	U	U	U	U
Otu1595	5	3	3	5	5	1	2	1	0	1	0	4	30	0.00457567	Bacteria	Proteobacteria	Alphaproteobacteria	U	U	U
Otu1596	1	1	2	0	2	1	1	0	1	3	1	2	15	0.00228784	Bacteria	Planctomycetes	Planctomycetia	Planctomycetales	Planctomycetaceae	U
Otu1597	2	6	2	4	6	7	3	4	0	6	2	5	47	0.00716856	Bacteria	U	U	U	U	U
Otu1598	3	1	1	6	8	2	4	3	0	1	3	1	33	0.00503324	Bacteria	Firmicutes	Negativicutes	Selenomonadales	Veillonellaceae	U
Otu1599	3	5	10	2	9	5	11	3	4	6	6	9	73	0.0111341	Bacteria	Acidobacteria	Acidobacteria_Gp18	U	U	Gp18
Otu16	199	119	112	196	61	105	348	579	360	176	184	145	2584	0.394118	Bacteria	Proteobacteria	Betaproteobacteria	Burkholderiales	Burkholderiaceae	Burkholderia
Otu160	111	129	103	90	156	106	132	77	322	115	200	108	1649	0.25151	Bacteria	Chloroflexi	Ktedonobacteria	Ktedonobacterales	Ktedonobacteraceae	U
Otu1600	2	5	1	5	6	5	0	0	0	0	0	0	24	0.00366054	Bacteria	Proteobacteria	Alphaproteobacteria	U	U	U
Otu1601	1	3	4	3	2	0	3	1	0	3	1	2	23	0.00350802	Bacteria	U	U	U	U	U
Otu1602	2	0	1	0	1	0	3	1	0	0	5	0	13	0.00198279	Bacteria	U	U	U	U	U
Otu1603	9	11	26	14	11	15	4	12	5	9	8	12	136	0.0207431	Bacteria	Firmicutes	Negativicutes	Selenomonadales	U	U
Otu1605	0	0	4	6	1	0	2	1	2	0	0	1	17	0.00259288	Bacteria	U	U	U	U	U
Otu1606	2	1	1	5	0	2	7	4	4	4	5	2	37	0.00564333	Bacteria	Acidobacteria	Acidobacteria_Gp12	U	U	Gp12
Otu1607	5	8	3	10	3	7	5	5	11	8	10	7	82	0.0125068	Bacteria	Acidobacteria	Acidobacteria_Gp1	U	U	U
Otu1608	3	4	7	5	6	1	3	5	2	3	5	5	49	0.0074736	Bacteria	U	U	U	U	U
Otu1609	1	1	5	0	0	1	0	0	0	1	2	0	11	0.00167775	Bacteria	U	U	U	U	U
Otu161	24	48	43	26	39	62	33	19	30	60	46	57	487	0.0742785	Bacteria	U	U	U	U	U
Otu1610	2	3	4	7	4	6	0	4	1	4	3	5	43	0.00655847	Bacteria	Proteobacteria	Deltaproteobacteria	Myxococcales	U	U
Otu1611	0	0	6	0	0	0	0	1	0	0	0	0	7	0.00106766	Bacteria	Chloroflexi	U	U	U	U
Otu1612	4	9	10	6	15	8	9	9	7	8	12	16	113	0.017235	Bacteria	U	U	U	U	U
Otu1613	2	4	4	4	2	2	3	4	4	3	3	3	38	0.00579585	Bacteria	Proteobacteria	Deltaproteobacteria	Myxococcales	U	U
Otu1614	1	3	2	0	2	5	3	2	0	5	2	2	27	0.00411811	Bacteria	U	U	U	U	U
Otu1615	4	3	4	6	4	2	0	2	1	2	1	1	30	0.00457567	Bacteria	Planctomycetes	Planctomycetia	U	U	U
Otu1616	8	5	0	2	1	1	4	6	7	1	1	3	39	0.00594838	Bacteria	Actinobacteria	Actinobacteria	U	U	U
Otu1617	0	0	2	3	1	1	2	1	3	0	1	1	15	0.00228784	Bacteria	U	U	U	U	U
Otu1618	2	4	5	1	6	4	3	1	0	2	5	8	41	0.00625342	Bacteria	Firmicutes	Clostridia	Clostridiales	Ruminococcaceae	U
Otu1619	2	1	0	1	2	1	1	3	0	3	1	3	18	0.0027454	Bacteria	Firmicutes	Clostridia	Clostridiales	Ruminococcaceae	U
Otu162	60	60	73	54	75	36	36	46	75	83	46	78	722	0.110121	Bacteria	U	U	U	U	U
Otu1621	0	1	2	1	1	3	3	1	4	4	4	0	24	0.00366054	Bacteria	Planctomycetes	Planctomycetia	Planctomycetales	Planctomycetaceae	U
Otu1622	0	2	1	0	2	0	0	2	1	0	1	2	11	0.00167775	Bacteria	Chloroflexi	U	U	U	U
Otu1623	4	3	1	2	0	0	0	0	1	0	0	0	11	0.00167775	Bacteria	Proteobacteria	Alphaproteobacteria	Caulobacterales	Caulobacteraceae	Asticcacaulis
Otu1624	1	0	0	0	1	1	0	0	2	3	0	1	9	0.0013727	Bacteria	Proteobacteria	Gammaproteobacteria	U	U	U
Otu1625	2	1	3	0	2	0	2	5	1	0	2	1	19	0.00289793	Bacteria	U	U	U	U	U
Otu1626	0	0	0	0	0	0	3	2	0	1	0	1	7	0.00106766	Bacteria	Proteobacteria	Betaproteobacteria	U	U	U
Otu1627	1	1	0	0	3	3	1	0	3	0	2	2	16	0.00244036	Bacteria	U	U	U	U	U
Otu1628	4	1	1	1	3	0	0	0	1	0	2	3	16	0.00244036	Bacteria	Planctomycetes	U	U	U	U
Otu1629	1	3	1	1	5	1	4	1	5	1	0	0	23	0.00350802	Bacteria	U	U	U	U	U
Otu163	73	47	36	42	48	28	52	39	40	48	55	36	544	0.0829722	Bacteria	Actinobacteria	Actinobacteria	Actinomycetales	Nocardiaceae	Nocardia
Otu1630	0	0	2	2	1	0	8	4	0	6	2	0	25	0.00381306	Bacteria	Chlamydiae	Chlamydiia	Chlamydiales	U	U
Otu1631	4	3	0	3	5	3	4	4	4	7	10	5	52	0.00793117	Bacteria	Firmicutes	Clostridia	Clostridiales	Ruminococcaceae	U
Otu1632	0	2	3	2	4	0	1	1	0	2	1	0	16	0.00244036	Bacteria	Proteobacteria	Deltaproteobacteria	Syntrophobacterales	Syntrophobacteraceae	Syntrophobacter
Otu1633	6	7	4	6	18	8	8	6	14	15	6	14	112	0.0170825	Bacteria	Proteobacteria	Alphaproteobacteria	Rhizobiales	U	U
Otu1634	5	5	5	6	6	5	3	1	1	1	6	1	45	0.00686351	Bacteria	U	U	U	U	U
Otu1635	3	3	8	7	4	6	5	2	2	3	2	8	53	0.00808369	Bacteria	Firmicutes	Negativicutes	Selenomonadales	Veillonellaceae	U
Otu1636	5	4	12	6	6	6	6	6	4	3	5	6	69	0.0105241	Bacteria	Proteobacteria	Deltaproteobacteria	Myxococcales	U	U
Otu1637	2	1	3	1	1	6	2	4	1	1	3	0	25	0.00381306	Bacteria	U	U	U	U	U
Otu1639	1	2	3	4	5	3	2	1	0	2	3	4	30	0.00457567	Bacteria	U	U	U	U	U
Otu164	47	34	35	44	35	52	29	33	25	41	39	33	447	0.0681776	Bacteria	Proteobacteria	Alphaproteobacteria	Caulobacterales	Caulobacteraceae	Phenylobacterium
Otu1640	4	2	0	0	0	2	0	1	2	0	2	1	14	0.00213531	Bacteria	U	U	U	U	U
Otu1641	2	2	5	1	2	4	3	1	5	2	1	10	38	0.00579585	Bacteria	U	U	U	U	U
Otu1642	2	2	1	1	0	1	1	1	0	1	2	1	13	0.00198279	Bacteria	Actinobacteria	Actinobacteria	U	U	U
Otu1643	3	4	10	6	5	5	3	5	4	3	4	8	60	0.00915135	Bacteria	Proteobacteria	U	U	U	U
Otu1644	0	1	2	0	2	1	1	2	0	1	0	0	10	0.00152522	Bacteria	Planctomycetes	Planctomycetia	U	U	U
Otu1645	6	5	5	7	2	8	4	9	4	2	4	5	61	0.00930387	Bacteria	Acidobacteria	Acidobacteria_Gp13	U	U	Gp13
Otu1646	1	3	1	5	2	1	7	2	2	2	4	2	32	0.00488072	Bacteria	U	U	U	U	U
Otu1647	1	1	0	1	0	1	2	3	3	2	2	0	16	0.00244036	Bacteria	U	U	U	U	U
Otu1648	5	7	7	11	6	10	6	9	9	17	8	3	98	0.0149472	Bacteria	Acidobacteria	Acidobacteria_Gp18	U	U	Gp18
Otu1649	6	1	8	2	1	4	2	6	9	5	5	10	59	0.00899883	Bacteria	Actinobacteria	Actinobacteria	Gaiellales	Gaiellaceae	Gaiella
Otu166	40	49	37	43	47	53	43	40	52	33	38	50	525	0.0800743	Bacteria	U	U	U	U	U
Otu1660	1	6	3	3	1	1	2	1	1	1	4	1	25	0.00381306	Bacteria	Planctomycetes	Planctomycetia	U	U	U
Otu1661	0	0	0	3	0	1	0	0	1	0	1	1	7	0.00106766	Bacteria	U	U	U	U	U
Otu1662	1	0	2	0	1	0	6	2	1	3	2	1	19	0.00289793	Bacteria	Verrucomicrobia	Subdivision3	U	U	Subdivision3_genera_incertae_sedis
Otu1663	5	11	4	3	5	1	2	2	6	4	4	6	53	0.00808369	Bacteria	Proteobacteria	Deltaproteobacteria	Myxococcales	U	U
Otu1664	0	0	4	5	5	3	1	5	7	2	1	2	35	0.00533829	Bacteria	Planctomycetes	Planctomycetia	Planctomycetales	Planctomycetaceae	U
Otu1665	3	1	1	2	1	2	4	2	1	1	1	0	19	0.00289793	Bacteria	U	U	U	U	U
Otu1666	23	25	17	26	19	22	14	13	15	19	23	22	238	0.0363004	Bacteria	U	U	U	U	U
Otu1667	7	5	6	7	4	8	3	2	7	2	1	2	54	0.00823621	Bacteria	Verrucomicrobia	Subdivision3	U	U	Subdivision3_genera_incertae_sedis
Otu1668	1	0	2	1	1	1	0	0	2	1	2	2	13	0.00198279	Bacteria	Actinobacteria	Actinobacteria	U	U	U
Otu1669	3	7	12	8	4	4	2	7	0	3	4	6	60	0.00915135	Bacteria	U	U	U	U	U
Otu167	28	40	55	61	84	72	48	45	44	76	63	79	695	0.106003	Bacteria	U	U	U	U	U
Otu1670	0	0	0	0	2	2	1	0	0	2	0	0	7	0.00106766	Bacteria	Planctomycetes	Planctomycetia	Planctomycetales	Planctomycetaceae	Gemmata
Otu1671	0	0	0	8	0	0	0	0	0	1	0	0	9	0.0013727	Bacteria	Candidatus_Saccharibacteria	U	U	U	Saccharibacteria_genera_incertae_sedis
Otu1672	0	0	3	1	1	2	2	0	3	1	0	0	13	0.00198279	Bacteria	U	U	U	U	U
Otu1673	0	0	0	0	1	0	1	0	0	0	0	0	2	0.000305045	Bacteria	U	U	U	U	U
Otu1674	0	1	0	1	1	1	1	0	0	0	0	1	6	0.000915135	Bacteria	U	U	U	U	U
Otu1675	3	4	8	2	3	3	2	3	1	0	4	6	39	0.00594838	Bacteria	Planctomycetes	Planctomycetia	Planctomycetales	Planctomycetaceae	U
Otu1676	2	3	0	0	0	1	2	3	0	0	0	2	13	0.00198279	Bacteria	Proteobacteria	Alphaproteobacteria	Rhizobiales	U	U
Otu1677	4	2	3	0	2	5	5	8	2	2	5	8	46	0.00701603	Bacteria	Proteobacteria	Deltaproteobacteria	Syntrophobacterales	Syntrophobacteraceae	Syntrophobacter
Otu1678	1	0	1	0	1	1	1	1	1	0	0	0	7	0.00106766	Bacteria	Chloroflexi	U	U	U	U
Otu1679	1	1	1	3	0	2	1	0	6	2	0	4	21	0.00320297	Bacteria	U	U	U	U	U
Otu168	44	39	17	16	67	40	45	32	52	92	63	41	548	0.0835823	Bacteria	Actinobacteria	Actinobacteria	Actinomycetales	Geodermatophilaceae	U
Otu1680	2	1	4	0	3	3	1	1	2	1	2	3	23	0.00350802	Bacteria	Proteobacteria	Deltaproteobacteria	U	U	U
Otu1681	4	5	3	1	1	1	2	0	1	7	0	3	28	0.00427063	Bacteria	U	U	U	U	U
Otu1682	2	0	2	0	0	1	0	1	0	1	0	0	7	0.00106766	Bacteria	U	U	U	U	U
Otu1683	1	0	0	3	0	1	0	0	2	0	0	0	7	0.00106766	Bacteria	U	U	U	U	U
Otu1684	0	2	0	1	4	0	0	0	1	0	0	1	9	0.0013727	Bacteria	U	U	U	U	U
Otu1685	2	4	0	2	5	1	2	0	2	6	2	0	26	0.00396558	Bacteria	U	U	U	U	U
Otu1686	0	0	0	2	1	0	2	1	0	0	3	1	10	0.00152522	Bacteria	Armatimonadetes	U	U	U	U
Otu1687	0	1	7	0	1	0	1	2	1	1	3	0	17	0.00259288	Bacteria	Firmicutes	Bacilli	Bacillales	Paenibacillaceae_1	Paenibacillus
Otu1688	2	1	4	2	1	3	3	0	2	2	2	3	25	0.00381306	Bacteria	Proteobacteria	Deltaproteobacteria	Myxococcales	Vulgatibacteraceae	U
Otu1689	0	1	4	2	2	1	0	2	0	2	3	0	17	0.00259288	Bacteria	U	U	U	U	U
Otu169	10	32	30	12	35	17	11	15	12	30	19	24	247	0.0376731	Bacteria	Proteobacteria	Alphaproteobacteria	Rhizobiales	Bradyrhizobiaceae	Rhodoblastus
Otu1690	1	5	0	3	1	3	2	0	3	2	3	1	24	0.00366054	Bacteria	Chloroflexi	Ktedonobacteria	Ktedonobacterales	U	U
Otu1691	2	1	0	1	0	0	0	1	4	0	1	3	13	0.00198279	Bacteria	U	U	U	U	U
Otu1692	1	0	3	0	1	0	0	0	3	0	0	0	8	0.00122018	Bacteria	Proteobacteria	U	U	U	U
Otu1693	0	0	0	0	0	1	0	0	3	0	0	0	4	0.00061009	Bacteria	Verrucomicrobia	Spartobacteria	U	U	U
Otu1694	5	2	1	4	3	1	1	0	1	1	0	3	22	0.00335549	Bacteria	U	U	U	U	U
Otu1695	1	8	0	6	7	1	1	3	8	1	3	5	44	0.00671099	Bacteria	U	U	U	U	U
Otu1696	2	3	0	1	2	3	3	0	0	3	0	4	21	0.00320297	Bacteria	Proteobacteria	Betaproteobacteria	Burkholderiales	Oxalobacteraceae	U
Otu1697	1	3	0	1	0	0	0	2	0	0	1	0	8	0.00122018	Bacteria	Proteobacteria	Deltaproteobacteria	Syntrophobacterales	Syntrophobacteraceae	U
Otu1698	0	1	0	0	1	0	0	1	0	1	0	1	5	0.000762612	Bacteria	Chloroflexi	Thermomicrobia	Sphaerobacterales	Sphaerobacteraceae	Nitrolancea
Otu1699	0	0	0	0	0	0	0	0	2	1	1	0	4	0.00061009	Bacteria	U	U	U	U	U
Otu17	241	389	298	287	267	291	256	295	262	258	215	238	3297	0.502867	Bacteria	Verrucomicrobia	Spartobacteria	U	U	Spartobacteria_genera_incertae_sedis
Otu170	70	72	55	73	67	53	82	82	111	79	61	59	864	0.131779	Bacteria	Acidobacteria	Acidobacteria_Gp3	U	U	Gp3
Otu1700	0	0	0	1	0	0	1	0	4	0	0	0	6	0.000915135	Bacteria	U	U	U	U	U
Otu1701	1	0	0	2	1	2	3	2	3	1	1	1	17	0.00259288	Bacteria	Acidobacteria	Acidobacteria_Gp6	U	U	Gp6
Otu1702	1	1	3	2	1	2	3	2	3	1	0	8	27	0.00411811	Bacteria	U	U	U	U	U
Otu1703	4	1	2	0	2	4	1	1	5	3	0	0	23	0.00350802	Bacteria	Proteobacteria	Deltaproteobacteria	Myxococcales	Cystobacteraceae	U
Otu1704	0	0	0	4	0	0	0	0	0	0	0	0	4	0.00061009	Bacteria	U	U	U	U	U
Otu1705	1	6	10	2	2	4	0	6	2	5	2	9	49	0.0074736	Bacteria	U	U	U	U	U
Otu1706	3	11	8	8	4	7	7	5	2	5	7	10	77	0.0117442	Bacteria	Chloroflexi	U	U	U	U
Otu1707	0	0	0	1	0	1	0	2	0	0	0	4	8	0.00122018	Bacteria	Candidatus_Saccharibacteria	g:Saccharibacteria_genera_incertae_sedis	U	U	U
Otu1708	6	7	4	1	7	3	4	6	7	7	3	7	62	0.00945639	Bacteria	Planctomycetes	Planctomycetia	U	U	U
Otu1709	0	0	0	0	0	0	0	0	15	0	2	0	17	0.00259288	Bacteria	Proteobacteria	Gammaproteobacteria	Pseudomonadales	Moraxellaceae	Acinetobacter
Otu171	28	21	28	17	29	9	17	19	37	35	22	33	295	0.0449941	Bacteria	Actinobacteria	Actinobacteria	Actinomycetales	U	U
Otu1710	5	9	7	23	9	13	14	4	6	9	5	4	108	0.0164724	Bacteria	Acidobacteria	Acidobacteria_Gp1	U	U	U
Otu1711	10	5	11	3	6	9	8	5	8	3	7	7	82	0.0125068	Bacteria	Proteobacteria	Deltaproteobacteria	Syntrophobacterales	Syntrophobacteraceae	Syntrophobacter
Otu1712	0	1	0	2	2	0	2	1	0	1	3	0	12	0.00183027	Bacteria	Proteobacteria	Deltaproteobacteria	Syntrophobacterales	Syntrophobacteraceae	U
Otu1713	0	1	1	2	4	2	0	1	0	1	3	4	19	0.00289793	Bacteria	Firmicutes	Clostridia	Clostridiales	Ruminococcaceae	U
Otu1714	1	1	2	2	1	3	1	2	4	4	2	0	23	0.00350802	Bacteria	Spirochaetes	U	U	U	U
Otu1715	2	0	0	0	0	0	1	0	1	3	2	2	11	0.00167775	Bacteria	Acidobacteria	Acidobacteria_Gp13	U	U	Gp13
Otu1716	5	2	1	0	4	2	2	2	0	2	4	2	26	0.00396558	Bacteria	Firmicutes	U	U	U	U
Otu1717	0	2	0	3	5	5	1	0	0	0	0	0	16	0.00244036	Bacteria	Proteobacteria	Betaproteobacteria	Burkholderiales	U	U
Otu1718	1	0	3	0	0	0	1	1	4	0	0	1	11	0.00167775	Bacteria	Proteobacteria	Gammaproteobacteria	Legionellales	Legionellaceae	Legionella
Otu1719	2	1	1	3	1	1	1	0	3	2	0	1	16	0.00244036	Bacteria	U	U	U	U	U
Otu172	17	12	34	21	27	22	26	33	58	32	29	30	341	0.0520102	Bacteria	U	U	U	U	U
Otu1720	0	2	2	2	1	0	2	0	5	1	1	4	20	0.00305045	Bacteria	U	U	U	U	U
Otu1721	0	1	0	4	1	0	0	0	0	0	0	1	7	0.00106766	Bacteria	U	U	U	U	U
Otu1722	5	2	1	6	0	6	4	2	1	5	4	2	38	0.00579585	Bacteria	Proteobacteria	Deltaproteobacteria	U	U	U
Otu1723	0	1	4	4	2	2	0	2	1	1	2	4	23	0.00350802	Bacteria	U	U	U	U	U
Otu1724	3	6	4	14	1	4	1	3	7	4	3	6	56	0.00854126	Bacteria	Actinobacteria	Actinobacteria	Actinomycetales	Pseudonocardiaceae	U
Otu1725	3	5	4	3	5	1	0	4	3	3	4	7	42	0.00640594	Bacteria	U	U	U	U	U
Otu1726	3	1	0	1	2	0	2	1	0	0	1	1	12	0.00183027	Bacteria	Candidatus_Saccharibacteria	U	U	U	U
Otu1727	0	0	0	2	6	1	1	0	0	1	0	0	11	0.00167775	Bacteria	Firmicutes	Clostridia	Clostridiales	U	U
Otu1728	1	1	0	0	2	1	1	0	0	1	0	0	7	0.00106766	Bacteria	U	U	U	U	U
Otu1729	3	4	3	4	4	3	2	4	0	2	7	2	38	0.00579585	Bacteria	candidate_division_WPS-1	U	U	U	U
Otu173	20	35	37	28	39	17	18	23	11	24	23	22	297	0.0452992	Bacteria	Proteobacteria	Alphaproteobacteria	Rhodospirillales	Acetobacteraceae	U
Otu1730	1	0	5	3	2	0	1	0	0	2	1	4	19	0.00289793	Bacteria	Acidobacteria	U	U	U	U
Otu1731	0	0	0	0	1	2	2	2	3	2	2	2	16	0.00244036	Bacteria	U	U	U	U	U
Otu1732	1	0	1	1	0	1	0	1	0	1	0	3	9	0.0013727	Bacteria	Proteobacteria	Deltaproteobacteria	Myxococcales	Phaselicystidaceae	U
Otu1733	2	2	2	0	0	1	1	3	1	0	3	0	15	0.00228784	Bacteria	Chlamydiae	Chlamydiia	Chlamydiales	U	U
Otu1734	4	3	0	3	0	0	3	1	1	1	0	3	19	0.00289793	Bacteria	Planctomycetes	Planctomycetia	Planctomycetales	Planctomycetaceae	U
Otu1735	1	4	0	0	0	0	0	1	0	2	1	0	9	0.0013727	Bacteria	Actinobacteria	Actinobacteria	Actinomycetales	Nocardiaceae	Smaragdicoccus
Otu1736	1	0	1	2	0	1	2	0	0	1	0	3	11	0.00167775	Bacteria	U	U	U	U	U
Otu1737	2	2	0	1	2	1	2	0	0	1	1	0	12	0.00183027	Bacteria	U	U	U	U	U
Otu1738	0	4	1	3	2	6	2	2	4	3	1	0	28	0.00427063	Bacteria	U	U	U	U	U
Otu1739	0	1	1	0	1	1	0	0	0	3	2	2	11	0.00167775	Bacteria	Firmicutes	Bacilli	Bacillales	Paenibacillaceae_2	Aneurinibacillus
Otu174	48	7	29	8	18	14	29	34	26	61	40	23	337	0.0514001	Bacteria	Proteobacteria	Deltaproteobacteria	Myxococcales	U	U
Otu1740	34	43	60	42	41	32	30	40	43	29	27	49	470	0.0716856	Bacteria	Verrucomicrobia	Subdivision3	U	U	Subdivision3_genera_incertae_sedis
Otu1741	3	4	11	3	9	3	4	3	4	6	7	7	64	0.00976144	Bacteria	Firmicutes	Clostridia	Clostridiales	Ruminococcaceae	U
Otu1742	19	38	6	8	35	27	18	14	4	26	21	11	227	0.0346226	Bacteria	Proteobacteria	Alphaproteobacteria	Rhizobiales	U	U
Otu1743	8	5	9	5	0	3	2	6	0	1	2	2	43	0.00655847	Bacteria	Proteobacteria	Betaproteobacteria	U	U	U
Otu1744	2	0	0	0	1	2	0	0	1	1	1	0	8	0.00122018	Bacteria	Proteobacteria	Gammaproteobacteria	U	U	U
Otu1745	0	0	3	1	0	1	1	2	0	1	0	1	10	0.00152522	Bacteria	Firmicutes	Negativicutes	U	U	U
Otu1746	1	3	2	0	2	1	2	1	2	2	3	4	23	0.00350802	Bacteria	Planctomycetes	Planctomycetia	U	U	U
Otu1747	1	0	0	4	0	1	1	14	2	0	1	0	24	0.00366054	Bacteria	U	U	U	U	U
Otu1748	1	0	3	1	0	2	3	12	1	1	1	2	27	0.00411811	Bacteria	Proteobacteria	Gammaproteobacteria	Methylococcales	Methylococcaceae	Methylomonas
Otu175	77	70	26	73	51	75	44	64	36	42	33	33	624	0.095174	Bacteria	Acidobacteria	Acidobacteria_Gp3	U	U	U
Otu1750	11	8	4	2	10	4	6	4	3	8	6	6	72	0.0109816	Bacteria	Proteobacteria	Deltaproteobacteria	Myxococcales	Cystobacteraceae	Anaeromyxobacter
Otu1751	2	4	7	4	4	4	1	3	2	7	0	6	44	0.00671099	Bacteria	Proteobacteria	U	U	U	U
Otu1752	15	12	20	13	8	8	43	56	34	24	18	11	262	0.0399609	Bacteria	Proteobacteria	Betaproteobacteria	Burkholderiales	Burkholderiaceae	Burkholderia
Otu1753	2	2	2	5	0	3	0	0	3	4	1	0	22	0.00335549	Bacteria	U	U	U	U	U
Otu1754	0	0	1	0	3	1	3	0	0	1	1	2	12	0.00183027	Bacteria	Chloroflexi	Anaerolineae	Anaerolineales	Anaerolineaceae	U
Otu1755	1	4	8	5	2	3	8	0	2	6	4	10	53	0.00808369	Bacteria	U	U	U	U	U
Otu1756	117	122	161	120	148	100	112	113	98	123	111	116	1441	0.219785	Bacteria	U	U	U	U	U
Otu1757	0	0	0	0	2	2	2	0	0	2	1	2	11	0.00167775	Bacteria	Actinobacteria	Actinobacteria	Actinomycetales	Pseudonocardiaceae	Saccharomonospora
Otu1758	1	0	1	0	2	0	3	4	2	1	1	4	19	0.00289793	Bacteria	Planctomycetes	U	U	U	U
Otu1759	0	0	5	1	0	0	0	0	0	1	1	1	9	0.0013727	Bacteria	U	U	U	U	U
Otu176	31	37	13	42	38	31	53	75	45	40	45	30	480	0.0732108	Bacteria	candidate_division_WPS-1	U	U	U	WPS-1_genera_incertae_sedis
Otu1760	1	0	0	2	1	5	0	0	1	0	1	1	12	0.00183027	Bacteria	Planctomycetes	Planctomycetia	U	U	U
Otu1761	3	1	1	0	0	1	3	1	0	0	0	2	12	0.00183027	Bacteria	Chlamydiae	Chlamydiia	Chlamydiales	Parachlamydiaceae	U
Otu1762	7	5	6	2	6	9	8	1	7	6	6	2	65	0.00991396	Bacteria	Planctomycetes	Planctomycetia	Planctomycetales	Planctomycetaceae	U
Otu1763	3	5	6	1	1	3	3	2	1	4	1	5	35	0.00533829	Bacteria	U	U	U	U	U
Otu1764	2	2	2	1	0	4	1	0	3	2	0	0	17	0.00259288	Bacteria	candidate_division_WPS-1	U	U	U	U
Otu1765	1	1	0	2	3	0	3	0	2	3	4	3	22	0.00335549	Bacteria	U	U	U	U	U
Otu1766	0	1	0	1	0	0	1	0	0	0	0	2	5	0.000762612	Bacteria	Planctomycetes	Planctomycetia	Planctomycetales	Planctomycetaceae	U
Otu1767	1	0	1	1	0	1	2	0	0	0	1	0	7	0.00106766	Bacteria	Planctomycetes	U	U	U	U
Otu1768	1	0	0	0	0	0	2	0	3	1	0	3	10	0.00152522	Bacteria	Chloroflexi	U	U	U	U
Otu1769	1	2	1	2	5	3	3	2	0	0	5	5	29	0.00442315	Bacteria	U	U	U	U	U
Otu177	31	36	34	31	39	30	40	19	33	24	21	37	375	0.0571959	Bacteria	U	U	U	U	U
Otu1770	2	1	2	0	2	1	0	1	0	1	0	3	13	0.00198279	Bacteria	U	U	U	U	U
Otu1772	3	4	6	2	6	7	2	1	0	1	4	1	37	0.00564333	Bacteria	Planctomycetes	Planctomycetia	Planctomycetales	Planctomycetaceae	U
Otu1773	0	0	2	0	0	0	1	0	0	0	1	1	5	0.000762612	Bacteria	Chlamydiae	Chlamydiia	Chlamydiales	U	U
Otu1774	3	0	2	1	6	4	1	5	2	3	4	3	34	0.00518576	Bacteria	Firmicutes	Bacilli	Bacillales	Paenibacillaceae_1	Paenibacillus
Otu1775	0	2	0	3	1	1	1	0	3	0	1	1	13	0.00198279	Bacteria	U	U	U	U	U
Otu1776	1	0	5	1	1	0	1	0	0	0	1	2	12	0.00183027	Bacteria	Chloroflexi	U	U	U	U
Otu1777	1	4	0	2	0	2	1	1	5	0	1	1	18	0.0027454	Bacteria	Verrucomicrobia	Spartobacteria	U	U	Spartobacteria_genera_incertae_sedis
Otu1778	5	4	3	2	2	3	3	2	2	4	1	5	36	0.00549081	Bacteria	Verrucomicrobia	Spartobacteria	U	U	Spartobacteria_genera_incertae_sedis
Otu1779	1	4	10	0	3	4	1	2	2	0	1	1	29	0.00442315	Bacteria	Firmicutes	Clostridia	U	U	U
Otu178	25	9	9	43	17	32	11	13	3	42	16	20	240	0.0366054	Bacteria	Bacteroidetes	Sphingobacteriia	Sphingobacteriales	Sphingobacteriaceae	Mucilaginibacter
Otu1780	3	4	17	9	5	3	4	3	1	2	5	6	62	0.00945639	Bacteria	U	U	U	U	U
Otu1781	3	7	4	4	6	4	2	2	5	1	1	1	40	0.0061009	Bacteria	Proteobacteria	Alphaproteobacteria	Rhodospirillales	U	U
Otu1782	0	1	0	0	1	2	3	1	0	1	1	4	14	0.00213531	Bacteria	U	U	U	U	U
Otu1783	1	2	2	3	4	1	0	2	3	4	2	3	27	0.00411811	Bacteria	U	U	U	U	U
Otu1784	2	3	1	1	2	1	0	2	6	2	1	13	34	0.00518576	Bacteria	U	U	U	U	U
Otu1785	1	0	0	0	2	1	0	0	2	0	1	1	8	0.00122018	Bacteria	Planctomycetes	U	U	U	U
Otu1786	0	1	0	0	2	0	0	0	2	1	1	5	12	0.00183027	Bacteria	U	U	U	U	U
Otu1787	1	1	1	2	3	2	1	1	5	4	4	0	25	0.00381306	Bacteria	U	U	U	U	U
Otu1788	7	4	0	1	1	3	3	6	2	8	4	12	51	0.00777865	Bacteria	Actinobacteria	Actinobacteria	Acidimicrobiales	U	U
Otu1789	0	2	0	0	2	2	0	0	1	0	2	2	11	0.00167775	Bacteria	U	U	U	U	U
Otu179	51	56	84	67	64	58	55	47	63	39	53	67	704	0.107376	Bacteria	Firmicutes	Bacilli	Bacillales	Paenibacillaceae_2	U
Otu1790	1	2	1	4	3	3	1	0	1	2	2	1	21	0.00320297	Bacteria	Firmicutes	Clostridia	Clostridiales	Ruminococcaceae	U
Otu1791	1	0	5	0	1	1	2	1	3	6	1	1	22	0.00335549	Bacteria	U	U	U	U	U
Otu1792	1	0	0	0	0	1	0	0	1	0	1	0	4	0.00061009	Bacteria	Planctomycetes	U	U	U	U
Otu1793	2	4	2	1	2	2	0	0	0	0	1	0	14	0.00213531	Bacteria	Chlamydiae	Chlamydiia	U	U	U
Otu1794	16	11	3	21	4	8	5	3	4	19	14	2	110	0.0167775	Bacteria	Actinobacteria	Actinobacteria	Actinomycetales	Thermomonosporaceae	U
Otu1795	1	0	1	1	0	2	1	0	0	0	0	3	9	0.0013727	Bacteria	Chloroflexi	Anaerolineae	Anaerolineales	U	U
Otu1796	4	5	2	3	11	7	5	4	5	3	2	6	57	0.00869378	Bacteria	Proteobacteria	Alphaproteobacteria	Sphingomonadales	Sphingomonadaceae	U
Otu1797	0	1	1	0	2	1	0	0	2	0	0	0	7	0.00106766	Bacteria	U	U	U	U	U
Otu1798	4	1	0	2	4	1	1	0	1	1	1	0	16	0.00244036	Bacteria	U	U	U	U	U
Otu1799	2	1	5	1	2	1	2	0	0	1	0	0	15	0.00228784	Bacteria	Planctomycetes	Planctomycetia	Planctomycetales	U	U
Otu18	350	916	211	198	375	224	294	338	325	204	267	333	4035	0.615428	Bacteria	Actinobacteria	Actinobacteria	Actinomycetales	Catenulisporaceae	Catenulispora
Otu180	135	131	137	87	145	125	106	91	99	77	143	122	1398	0.213226	Bacteria	Actinobacteria	Actinobacteria	Actinomycetales	Streptomycetaceae	Streptomyces
Otu1800	2	4	2	4	3	6	0	5	1	1	1	1	30	0.00457567	Bacteria	U	U	U	U	U
Otu1801	1	0	5	0	0	0	3	0	0	0	0	0	9	0.0013727	Bacteria	Candidatus_Saccharibacteria	U	U	U	Saccharibacteria_genera_incertae_sedis
Otu1802	1	0	0	0	0	7	1	1	0	0	0	0	10	0.00152522	Bacteria	Candidatus_Saccharibacteria	U	U	U	Saccharibacteria_genera_incertae_sedis
Otu1803	0	0	2	1	1	1	6	3	4	4	3	0	25	0.00381306	Bacteria	Proteobacteria	Alphaproteobacteria	Rhodospirillales	U	U
Otu1804	2	2	1	0	1	2	6	0	3	1	2	0	20	0.00305045	Bacteria	U	U	U	U	U
Otu1805	0	0	0	0	1	2	1	0	0	0	0	2	6	0.000915135	Bacteria	U	U	U	U	U
Otu1806	1	1	1	0	3	1	1	2	0	0	1	1	12	0.00183027	Bacteria	Firmicutes	Clostridia	Clostridiales	Ruminococcaceae	U
Otu1807	2	1	3	2	0	2	3	1	2	2	0	3	21	0.00320297	Bacteria	Actinobacteria	Actinobacteria	Acidimicrobiales	U	U
Otu1808	5	8	8	9	7	5	6	10	4	8	11	12	93	0.0141846	Bacteria	Acidobacteria	Acidobacteria_Gp3	U	U	Gp3
Otu1809	3	2	4	0	3	1	4	1	3	5	1	3	30	0.00457567	Bacteria	U	U	U	U	U
Otu181	10	12	16	60	12	19	54	61	25	20	11	23	323	0.0492648	Bacteria	U	U	U	U	U
Otu1810	0	0	0	1	1	0	4	1	3	0	4	2	16	0.00244036	Bacteria	U	U	U	U	U
Otu1811	1	1	1	2	0	0	2	0	0	0	0	0	7	0.00106766	Bacteria	Candidatus_Saccharibacteria	g:Saccharibacteria_genera_incertae_sedis	U	U	U
Otu1812	1	1	0	0	3	0	1	0	0	0	0	3	9	0.0013727	Bacteria	Firmicutes	Clostridia	Clostridiales	Ruminococcaceae	U
Otu1813	0	1	1	1	3	0	1	5	0	2	2	0	16	0.00244036	Bacteria	Proteobacteria	Deltaproteobacteria	Myxococcales	Polyangiaceae	U
Otu1814	0	2	2	2	2	4	2	0	6	3	3	2	28	0.00427063	Bacteria	U	U	U	U	U
Otu1815	2	0	4	0	0	1	0	0	2	1	0	0	10	0.00152522	Bacteria	Chlamydiae	Chlamydiia	U	U	U
Otu1816	1	1	0	0	2	0	1	2	2	2	3	4	18	0.0027454	Bacteria	Planctomycetes	Planctomycetia	U	U	U
Otu1817	5	10	8	10	6	7	10	7	4	6	11	6	90	0.013727	Bacteria	Verrucomicrobia	Subdivision3	U	U	Subdivision3_genera_incertae_sedis
Otu1818	1	3	1	2	0	2	2	4	1	3	2	1	22	0.00335549	Bacteria	U	U	U	U	U
Otu1819	2	2	1	0	0	0	0	0	2	1	0	1	9	0.0013727	Bacteria	Chlamydiae	Chlamydiia	Chlamydiales	Parachlamydiaceae	U
Otu182	95	61	44	44	42	50	31	41	65	48	43	45	609	0.0928862	Bacteria	U	U	U	U	U
Otu1820	2	4	0	2	2	2	0	0	2	5	0	0	19	0.00289793	Bacteria	Actinobacteria	Actinobacteria	Actinomycetales	Nocardioidaceae	Actinopolymorpha
Otu1821	0	0	0	0	1	0	0	2	2	2	0	1	8	0.00122018	Bacteria	U	U	U	U	U
Otu1822	0	4	0	1	1	1	2	3	0	3	0	1	16	0.00244036	Bacteria	U	U	U	U	U
Otu1823	0	3	0	3	1	2	0	0	0	4	2	1	16	0.00244036	Bacteria	Spirochaetes	Spirochaetia	Spirochaetales	Spirochaetaceae	U
Otu1824	0	2	1	2	1	0	2	0	2	2	1	1	14	0.00213531	Bacteria	U	U	U	U	U
Otu1825	0	0	3	0	0	0	1	0	0	0	0	0	4	0.00061009	Bacteria	Planctomycetes	Planctomycetia	Planctomycetales	Planctomycetaceae	U
Otu1826	0	1	0	1	2	0	1	1	0	0	1	2	9	0.0013727	Bacteria	Chloroflexi	Anaerolineae	Anaerolineales	Anaerolineaceae	U
Otu1827	0	1	4	4	0	1	0	1	0	2	0	0	13	0.00198279	Bacteria	U	U	U	U	U
Otu1828	0	1	6	1	0	0	0	2	0	0	0	1	11	0.00167775	Bacteria	U	U	U	U	U
Otu1829	8	2	8	5	5	3	8	2	1	5	7	8	62	0.00945639	Bacteria	Acidobacteria	Acidobacteria_Gp6	U	U	Gp6
Otu183	74	60	38	35	37	36	87	71	112	57	55	49	711	0.108443	Bacteria	Planctomycetes	Planctomycetia	Planctomycetales	Planctomycetaceae	U
Otu1830	1	1	5	0	5	1	1	2	1	2	0	3	22	0.00335549	Bacteria	U	U	U	U	U
Otu1831	1	0	0	0	1	0	1	1	2	1	0	0	7	0.00106766	Bacteria	U	U	U	U	U
Otu1832	1	1	1	0	0	1	0	1	3	0	0	0	8	0.00122018	Bacteria	Firmicutes	Clostridia	Clostridiales	Ruminococcaceae	U
Otu1833	2	1	0	0	0	2	3	1	1	2	0	1	13	0.00198279	Bacteria	Planctomycetes	U	U	U	U
Otu1834	0	1	0	0	0	0	1	0	0	1	0	0	3	0.000457567	Bacteria	U	U	U	U	U
Otu1835	7	1	4	2	8	13	7	10	3	8	24	8	95	0.0144896	Bacteria	Actinobacteria	Actinobacteria	Actinomycetales	U	U
Otu1836	2	0	0	2	2	0	5	1	4	2	2	2	22	0.00335549	Bacteria	U	U	U	U	U
Otu1837	1	0	0	1	0	1	1	0	2	2	0	0	8	0.00122018	Bacteria	U	U	U	U	U
Otu1838	4	2	1	1	1	1	4	2	5	1	3	4	29	0.00442315	Bacteria	Proteobacteria	U	U	U	U
Otu1839	7	6	3	12	7	9	0	0	0	1	1	0	46	0.00701603	Bacteria	Bacteroidetes	Sphingobacteriia	Sphingobacteriales	Sphingobacteriaceae	U
Otu184	46	47	71	55	60	51	50	32	33	61	45	46	597	0.0910559	Bacteria	U	U	U	U	U
Otu1840	10	9	20	11	21	11	6	5	11	9	9	13	135	0.0205905	Bacteria	Proteobacteria	Deltaproteobacteria	Myxococcales	Polyangiaceae	U
Otu1841	0	0	0	4	2	2	2	4	2	1	3	2	22	0.00335549	Bacteria	Firmicutes	U	U	U	U
Otu1842	2	0	3	1	5	0	0	0	0	2	3	3	19	0.00289793	Bacteria	U	U	U	U	U
Otu1843	7	2	2	5	1	3	1	2	2	2	2	2	31	0.0047282	Bacteria	Verrucomicrobia	Opitutae	Opitutales	Opitutaceae	Opitutus
Otu1844	1	1	2	0	0	4	3	2	0	6	1	8	28	0.00427063	Bacteria	Proteobacteria	Deltaproteobacteria	Myxococcales	U	U
Otu1845	0	0	1	1	0	0	1	0	1	0	0	0	4	0.00061009	Bacteria	U	U	U	U	U
Otu1846	7	1	3	2	2	5	2	5	1	4	0	7	39	0.00594838	Bacteria	Proteobacteria	Deltaproteobacteria	Myxococcales	U	U
Otu1847	1	4	2	1	3	0	0	2	0	0	1	1	15	0.00228784	Bacteria	Proteobacteria	Betaproteobacteria	U	U	U
Otu1848	6	1	3	2	10	6	7	4	6	7	6	2	60	0.00915135	Bacteria	Verrucomicrobia	Spartobacteria	U	U	Spartobacteria_genera_incertae_sedis
Otu1849	0	1	4	2	1	1	1	0	1	2	5	1	19	0.00289793	Bacteria	U	U	U	U	U
Otu185	72	63	90	48	53	66	33	27	37	42	58	48	637	0.0971568	Bacteria	Actinobacteria	Actinobacteria	Actinomycetales	Nocardioidaceae	U
Otu1850	2	1	1	0	2	1	3	0	1	1	1	0	13	0.00198279	Bacteria	U	U	U	U	U
Otu1851	2	0	1	0	1	1	2	0	0	2	1	0	10	0.00152522	Bacteria	Chloroflexi	Thermomicrobia	Sphaerobacterales	Sphaerobacteraceae	U
Otu1852	0	0	0	0	0	1	0	1	0	0	0	3	5	0.000762612	Bacteria	Proteobacteria	Alphaproteobacteria	U	U	U
Otu1853	1	1	0	4	3	5	4	1	2	2	1	5	29	0.00442315	Bacteria	U	U	U	U	U
Otu1854	2	0	1	0	0	0	1	1	1	0	0	2	8	0.00122018	Bacteria	U	U	U	U	U
Otu1855	5	5	1	4	5	0	2	2	4	3	2	1	34	0.00518576	Bacteria	Proteobacteria	Deltaproteobacteria	Bdellovibrionales	U	U
Otu1856	2	0	2	1	1	0	0	0	7	1	0	3	17	0.00259288	Bacteria	Chloroflexi	U	U	U	U
Otu1857	0	3	1	2	0	1	0	2	0	0	1	0	10	0.00152522	Bacteria	Planctomycetes	Planctomycetia	Planctomycetales	U	U
Otu1858	4	5	3	2	4	3	2	0	2	0	0	0	25	0.00381306	Bacteria	Proteobacteria	Alphaproteobacteria	Rhodospirillales	g:Reyranella	U
Otu1859	5	5	4	1	1	0	2	1	1	1	3	1	25	0.00381306	Bacteria	Actinobacteria	U	U	U	U
Otu186	23	12	28	18	24	23	30	17	23	23	27	19	267	0.0407235	Bacteria	Proteobacteria	Alphaproteobacteria	Rhodospirillales	Acetobacteraceae	U
Otu1860	14	12	12	12	7	10	9	18	14	2	10	9	129	0.0196754	Bacteria	Verrucomicrobia	Spartobacteria	U	U	Spartobacteria_genera_incertae_sedis
Otu1861	1	2	0	0	1	1	1	2	4	0	1	1	14	0.00213531	Bacteria	U	U	U	U	U
Otu1862	0	0	5	2	0	0	1	0	0	2	0	1	11	0.00167775	Bacteria	U	U	U	U	U
Otu1863	2	3	3	1	3	0	1	3	3	3	2	6	30	0.00457567	Bacteria	U	U	U	U	U
Otu1864	5	2	3	7	4	4	2	2	2	1	1	1	34	0.00518576	Bacteria	Acidobacteria	Acidobacteria_Gp6	U	U	Gp6
Otu1865	0	0	1	2	0	0	5	10	11	1	1	1	32	0.00488072	Bacteria	U	U	U	U	U
Otu1866	3	1	2	2	3	1	2	2	0	0	0	2	18	0.0027454	Bacteria	Planctomycetes	U	U	U	U
Otu1867	3	2	12	1	4	4	5	3	1	3	4	5	47	0.00716856	Bacteria	Firmicutes	Clostridia	Clostridiales	Ruminococcaceae	Clostridium_III
Otu1868	8	19	15	9	10	9	12	7	10	4	7	5	115	0.0175401	Bacteria	Chloroflexi	U	U	U	U
Otu1869	0	0	9	0	0	0	0	0	0	0	0	0	9	0.0013727	Bacteria	Parcubacteria	U	U	U	U
Otu187	45	31	41	29	32	49	23	13	17	26	37	25	368	0.0561283	Bacteria	U	U	U	U	U
Otu1870	2	0	0	0	0	0	3	2	1	0	0	0	8	0.00122018	Bacteria	U	U	U	U	U
Otu1871	0	0	0	0	2	2	1	4	3	0	2	1	15	0.00228784	Bacteria	Planctomycetes	Planctomycetia	Planctomycetales	U	U
Otu1872	1	0	0	0	1	2	1	0	3	1	3	0	12	0.00183027	Bacteria	Acidobacteria	Acidobacteria_Gp13	U	U	Gp13
Otu1874	1	3	5	0	2	1	3	1	0	2	1	2	21	0.00320297	Bacteria	U	U	U	U	U
Otu1875	0	1	0	0	0	0	0	2	0	0	0	0	3	0.000457567	Bacteria	U	U	U	U	U
Otu1876	5	5	7	3	4	4	4	1	0	5	1	10	49	0.0074736	Bacteria	Acidobacteria	Acidobacteria_Gp3	U	U	Gp3
Otu1877	3	2	1	1	1	0	1	1	3	0	2	7	22	0.00335549	Bacteria	U	U	U	U	U
Otu1878	8	3	1	2	0	2	3	4	4	5	5	2	39	0.00594838	Bacteria	Acidobacteria	Acidobacteria_Gp1	U	U	Gp1
Otu1879	2	1	2	5	3	1	1	11	1	3	2	6	38	0.00579585	Bacteria	Verrucomicrobia	Subdivision3	U	U	Subdivision3_genera_incertae_sedis
Otu188	76	133	101	80	143	79	90	90	73	113	98	122	1198	0.182722	Bacteria	U	U	U	U	U
Otu1880	1	6	0	2	1	8	4	0	7	0	1	1	31	0.0047282	Bacteria	U	U	U	U	U
Otu1881	2	0	2	0	0	3	1	1	4	0	0	1	14	0.00213531	Bacteria	Planctomycetes	Planctomycetia	U	U	U
Otu1882	44	57	43	61	50	55	64	60	85	46	76	71	712	0.108596	Bacteria	U	U	U	U	U
Otu1883	1	0	2	0	1	0	2	1	0	1	2	1	11	0.00167775	Bacteria	Firmicutes	Negativicutes	U	U	U
Otu1884	1	0	1	4	1	2	1	1	0	2	1	0	14	0.00213531	Bacteria	Firmicutes	Clostridia	Clostridiales	Clostridiaceae_1	Clostridium_sensu_stricto
Otu1885	0	0	0	0	3	1	0	0	1	0	2	0	7	0.00106766	Bacteria	U	U	U	U	U
Otu1886	1	1	0	2	0	1	2	2	0	0	1	2	12	0.00183027	Bacteria	U	U	U	U	U
Otu1887	1	2	1	2	5	2	1	1	0	3	1	1	20	0.00305045	Bacteria	Bacteroidetes	Sphingobacteriia	Sphingobacteriales	Chitinophagaceae	U
Otu1888	0	1	1	3	0	1	2	1	1	2	1	0	13	0.00198279	Bacteria	U	U	U	U	U
Otu1889	0	0	0	2	8	0	0	1	1	1	1	1	15	0.00228784	Bacteria	Actinobacteria	Actinobacteria	Actinomycetales	U	U
Otu189	23	25	22	10	11	20	23	20	22	19	4	19	218	0.0332499	Bacteria	Actinobacteria	Actinobacteria	U	U	U
Otu1890	4	1	0	0	1	0	1	1	1	3	1	2	15	0.00228784	Bacteria	U	U	U	U	U
Otu1891	0	1	3	2	1	3	0	0	0	1	0	0	11	0.00167775	Bacteria	U	U	U	U	U
Otu1892	0	5	3	0	2	1	2	0	0	2	3	6	24	0.00366054	Bacteria	U	U	U	U	U
Otu1893	1	0	3	1	2	4	0	0	3	0	2	9	25	0.00381306	Bacteria	U	U	U	U	U
Otu1894	2	3	2	4	6	1	3	4	3	4	3	2	37	0.00564333	Bacteria	U	U	U	U	U
Otu1895	1	0	1	4	2	2	0	0	0	0	0	0	10	0.00152522	Bacteria	U	U	U	U	U
Otu1896	4	0	6	3	3	4	3	4	3	1	5	3	39	0.00594838	Bacteria	U	U	U	U	U
Otu1897	3	2	6	2	0	2	3	1	2	0	3	1	25	0.00381306	Bacteria	U	U	U	U	U
Otu1898	5	12	3	2	1	14	0	1	0	0	2	0	40	0.0061009	Bacteria	Acidobacteria	Acidobacteria_Gp3	U	U	U
Otu1899	1	1	0	1	3	1	0	2	0	1	2	2	14	0.00213531	Bacteria	U	U	U	U	U
Otu19	238	84	80	145	161	250	198	256	246	300	340	305	2603	0.397016	Bacteria	Actinobacteria	Actinobacteria	Actinomycetales	Micrococcaceae	Sinomonas
Otu190	15	14	27	23	18	14	31	33	19	29	41	14	278	0.0424013	Bacteria	U	U	U	U	U
Otu1900	0	0	29	0	0	0	0	0	0	0	0	0	29	0.00442315	Bacteria	Proteobacteria	Deltaproteobacteria	Myxococcales	Polyangiaceae	U
Otu1901	4	0	2	2	0	1	0	0	1	2	0	0	12	0.00183027	Bacteria	U	U	U	U	U
Otu1902	0	1	3	5	1	2	1	1	0	3	2	5	24	0.00366054	Bacteria	Firmicutes	Clostridia	U	U	U
Otu1903	4	4	0	4	2	6	3	0	2	4	5	2	36	0.00549081	Bacteria	U	U	U	U	U
Otu1904	0	1	1	1	2	2	0	4	0	3	2	1	17	0.00259288	Bacteria	Verrucomicrobia	Subdivision3	U	U	Subdivision3_genera_incertae_sedis
Otu1905	0	6	3	5	2	1	2	3	5	3	4	4	38	0.00579585	Bacteria	Planctomycetes	U	U	U	U
Otu1906	2	2	2	4	1	1	0	0	0	1	1	0	14	0.00213531	Bacteria	U	U	U	U	U
Otu1907	0	0	0	2	3	1	0	0	0	2	1	2	11	0.00167775	Bacteria	Firmicutes	Clostridia	Clostridiales	Lachnospiraceae	U
Otu1908	2	0	0	2	2	0	3	1	2	0	0	3	15	0.00228784	Bacteria	U	U	U	U	U
Otu1909	0	0	0	0	0	0	0	0	3	0	1	0	4	0.00061009	Bacteria	Verrucomicrobia	Subdivision3	U	U	Subdivision3_genera_incertae_sedis
Otu191	124	76	53	57	57	47	35	43	46	32	38	48	656	0.100055	Bacteria	Actinobacteria	Actinobacteria	Actinomycetales	Pseudonocardiaceae	Kutzneria
Otu1910	4	2	5	0	1	2	2	2	1	1	2	0	22	0.00335549	Bacteria	U	U	U	U	U
Otu1911	0	1	0	0	0	3	0	0	5	1	1	2	13	0.00198279	Bacteria	Firmicutes	Clostridia	Clostridiales	U	U
Otu1912	5	0	1	6	1	3	0	0	4	3	4	2	29	0.00442315	Bacteria	Bacteroidetes	Sphingobacteriia	Sphingobacteriales	Chitinophagaceae	U
Otu1913	2	1	2	0	1	6	0	2	1	1	1	1	18	0.0027454	Bacteria	Chlamydiae	Chlamydiia	Chlamydiales	Parachlamydiaceae	U
Otu1914	2	3	3	3	3	4	2	1	3	4	5	9	42	0.00640594	Bacteria	Proteobacteria	Deltaproteobacteria	Myxococcales	U	U
Otu1915	4	7	0	3	2	2	3	4	2	2	4	2	35	0.00533829	Bacteria	U	U	U	U	U
Otu1916	2	0	1	3	3	3	4	2	3	2	1	1	25	0.00381306	Bacteria	Acidobacteria	Acidobacteria_Gp16	U	U	U
Otu1917	2	1	2	4	2	7	2	1	3	4	3	4	35	0.00533829	Bacteria	U	U	U	U	U
Otu1918	3	0	0	0	0	0	0	0	0	0	0	0	3	0.000457567	Bacteria	U	U	U	U	U
Otu1919	5	4	4	3	5	6	0	2	4	0	14	6	53	0.00808369	Bacteria	Actinobacteria	Actinobacteria	Actinomycetales	Nocardiaceae	Nocardia
Otu192	31	42	55	39	49	47	36	18	32	29	22	42	442	0.0674149	Bacteria	U	U	U	U	U
Otu1920	7	11	17	4	15	13	10	9	1	5	12	10	114	0.0173876	Bacteria	U	U	U	U	U
Otu1921	0	0	0	0	0	0	7	5	6	0	0	0	18	0.0027454	Bacteria	U	U	U	U	U
Otu1922	1	1	0	3	0	0	0	1	0	0	2	4	12	0.00183027	Bacteria	Firmicutes	Bacilli	U	U	U
Otu1923	3	6	5	4	8	3	3	1	1	0	9	3	46	0.00701603	Bacteria	Proteobacteria	Deltaproteobacteria	Desulfobacterales	U	U
Otu1924	1	1	2	2	0	0	5	0	0	0	0	0	11	0.00167775	Bacteria	Verrucomicrobia	Subdivision3	U	U	Subdivision3_genera_incertae_sedis
Otu1925	1	0	0	0	0	0	1	0	2	0	0	0	4	0.00061009	Bacteria	U	U	U	U	U
Otu1926	0	0	0	3	0	0	3	0	2	4	1	0	13	0.00198279	Bacteria	U	U	U	U	U
Otu1927	3	4	12	2	4	3	1	4	8	5	5	1	52	0.00793117	Bacteria	U	U	U	U	U
Otu1928	0	2	1	4	1	8	2	1	2	4	3	6	34	0.00518576	Bacteria	BRC1	U	U	U	BRC1_genera_incertae_sedis
Otu1929	3	3	2	1	1	1	2	2	2	2	0	1	20	0.00305045	Bacteria	U	U	U	U	U
Otu193	5	34	6	19	15	10	28	22	4	82	6	5	236	0.0359953	Bacteria	U	U	U	U	U
Otu1930	0	2	1	0	2	3	3	0	0	1	0	1	13	0.00198279	Bacteria	Firmicutes	Clostridia	Clostridiales	Clostridiaceae_1	U
Otu1931	0	0	0	0	1	0	0	1	4	0	0	0	6	0.000915135	Bacteria	Firmicutes	Clostridia	Clostridiales	Ruminococcaceae	Clostridium_IV
Otu1932	2	3	0	0	4	0	0	1	1	1	1	0	13	0.00198279	Bacteria	Planctomycetes	Planctomycetia	Planctomycetales	Planctomycetaceae	U
Otu1933	11	7	7	5	13	4	2	2	0	6	3	5	65	0.00991396	Bacteria	U	U	U	U	U
Otu1934	1	2	1	0	0	2	0	0	2	0	0	0	8	0.00122018	Bacteria	Planctomycetes	U	U	U	U
Otu1935	0	0	1	3	0	0	1	0	3	1	2	1	12	0.00183027	Bacteria	U	U	U	U	U
Otu1936	0	0	0	2	0	0	0	0	0	0	0	2	4	0.00061009	Bacteria	Acidobacteria	Acidobacteria_Gp12	U	U	Gp12
Otu1937	0	2	2	0	2	0	0	0	5	0	0	1	12	0.00183027	Bacteria	U	U	U	U	U
Otu1938	0	5	3	7	4	4	3	4	0	1	3	0	34	0.00518576	Bacteria	Firmicutes	Bacilli	Bacillales	Paenibacillaceae_1	Cohnella
Otu1939	0	1	3	0	3	2	1	4	0	1	1	0	16	0.00244036	Bacteria	Acidobacteria	Acidobacteria_Gp2	U	U	Gp2
Otu194	31	59	72	67	150	50	42	21	41	37	42	36	648	0.0988346	Bacteria	Proteobacteria	Betaproteobacteria	Burkholderiales	U	U
Otu1940	0	2	0	2	0	2	2	1	1	2	2	2	16	0.00244036	Bacteria	Proteobacteria	Deltaproteobacteria	U	U	U
Otu1941	2	0	2	3	0	2	3	4	2	3	3	0	24	0.00366054	Bacteria	U	U	U	U	U
Otu1942	1	1	3	1	3	3	4	2	2	2	2	3	27	0.00411811	Bacteria	U	U	U	U	U
Otu1943	4	1	1	2	1	1	0	2	0	0	1	3	16	0.00244036	Bacteria	Firmicutes	Clostridia	Clostridiales	Clostridiaceae_1	U
Otu1944	2	2	4	2	4	2	0	0	4	2	0	3	25	0.00381306	Bacteria	U	U	U	U	U
Otu1945	5	0	0	1	1	2	0	1	0	1	0	1	12	0.00183027	Bacteria	Proteobacteria	Alphaproteobacteria	Rhizobiales	Methylobacteriaceae	Methylobacterium
Otu1946	10	2	2	4	6	3	7	9	3	4	6	4	60	0.00915135	Bacteria	Planctomycetes	Planctomycetia	Planctomycetales	Planctomycetaceae	U
Otu1947	12	23	17	17	9	16	13	8	14	12	15	22	178	0.027149	Bacteria	Proteobacteria	Deltaproteobacteria	U	U	U
Otu1948	1	3	5	0	0	0	5	2	0	0	1	2	19	0.00289793	Bacteria	U	U	U	U	U
Otu1949	12	13	9	6	19	15	15	15	21	15	10	16	166	0.0253187	Bacteria	Planctomycetes	Planctomycetia	Planctomycetales	Planctomycetaceae	U
Otu195	28	41	27	31	43	22	19	17	25	26	27	22	328	0.0500274	Bacteria	U	U	U	U	U
Otu1950	0	3	0	1	3	2	1	1	5	3	0	2	21	0.00320297	Bacteria	U	U	U	U	U
Otu1951	3	6	7	4	4	6	5	2	0	5	2	2	46	0.00701603	Bacteria	Actinobacteria	Actinobacteria	Solirubrobacterales	U	U
Otu1952	2	7	12	10	13	3	4	9	3	8	4	6	81	0.0123543	Bacteria	Proteobacteria	Alphaproteobacteria	Rhodospirillales	Acetobacteraceae	U
Otu1953	0	1	0	1	0	0	2	0	5	1	2	1	13	0.00198279	Bacteria	candidate_division_WPS-1	U	U	U	WPS-1_genera_incertae_sedis
Otu1954	4	4	2	4	2	4	5	4	0	5	4	8	46	0.00701603	Bacteria	U	U	U	U	U
Otu1955	2	3	6	7	1	5	4	7	4	0	6	5	50	0.00762612	Bacteria	Firmicutes	Negativicutes	Selenomonadales	Veillonellaceae	U
Otu1956	1	0	1	1	2	3	0	0	1	2	0	0	11	0.00167775	Bacteria	Actinobacteria	Actinobacteria	U	U	U
Otu1957	19	21	28	18	18	18	16	23	19	20	27	22	249	0.0379781	Bacteria	Acidobacteria	Acidobacteria_Gp1	U	U	Gp1
Otu1958	6	3	14	1	4	6	5	4	4	2	3	5	57	0.00869378	Bacteria	Spirochaetes	Spirochaetia	Spirochaetales	Spirochaetaceae	U
Otu1959	1	1	0	3	0	0	0	2	0	0	1	1	9	0.0013727	Bacteria	Planctomycetes	Planctomycetia	Planctomycetales	Planctomycetaceae	U
Otu196	63	80	31	25	47	84	12	22	11	127	19	36	557	0.084955	Bacteria	U	U	U	U	U
Otu1960	1	0	0	3	3	1	2	1	2	2	0	0	15	0.00228784	Bacteria	U	U	U	U	U
Otu1961	3	2	2	0	1	0	3	3	0	2	2	2	20	0.00305045	Bacteria	Proteobacteria	Alphaproteobacteria	Rhodospirillales	Acetobacteraceae	U
Otu1962	1	2	1	2	1	0	0	1	2	0	0	0	10	0.00152522	Bacteria	Planctomycetes	U	U	U	U
Otu1963	5	5	6	4	6	3	2	3	5	5	0	4	48	0.00732108	Bacteria	Acidobacteria	Acidobacteria_Gp3	U	U	Gp3
Otu1964	0	1	2	1	3	11	2	0	0	0	1	4	25	0.00381306	Bacteria	U	U	U	U	U
Otu1965	1	0	1	1	2	3	3	3	2	4	1	1	22	0.00335549	Bacteria	Proteobacteria	Alphaproteobacteria	Caulobacterales	Caulobacteraceae	U
Otu1966	2	2	0	4	4	5	1	4	3	1	3	0	29	0.00442315	Bacteria	Planctomycetes	U	U	U	U
Otu1967	0	9	0	0	0	0	0	0	0	0	0	0	9	0.0013727	Bacteria	Proteobacteria	Gammaproteobacteria	U	U	U
Otu1968	7	1	2	4	2	2	0	2	3	0	3	1	27	0.00411811	Bacteria	Acidobacteria	Acidobacteria_Gp2	U	U	Gp2
Otu1969	1	1	0	4	3	1	1	1	0	0	0	0	12	0.00183027	Bacteria	U	U	U	U	U
Otu197	45	40	27	14	24	22	40	21	50	24	33	17	357	0.0544505	Bacteria	Actinobacteria	Actinobacteria	U	U	U
Otu1970	6	11	10	7	8	10	6	6	3	5	5	4	81	0.0123543	Bacteria	Verrucomicrobia	Subdivision3	U	U	Subdivision3_genera_incertae_sedis
Otu1971	0	7	1	0	2	1	0	0	2	3	2	2	20	0.00305045	Bacteria	Acidobacteria	Acidobacteria_Gp3	U	U	Gp3
Otu1972	1	1	0	0	0	2	0	0	0	2	0	0	6	0.000915135	Bacteria	Chloroflexi	Anaerolineae	Anaerolineales	Anaerolineaceae	U
Otu1973	7	2	5	3	4	7	2	5	3	3	2	1	44	0.00671099	Bacteria	Acidobacteria	Acidobacteria_Gp6	U	U	Gp6
Otu1974	1	6	1	4	5	3	0	0	0	0	1	0	21	0.00320297	Bacteria	U	U	U	U	U
Otu1975	2	5	3	6	1	1	6	2	3	4	7	8	48	0.00732108	Bacteria	Proteobacteria	Deltaproteobacteria	U	U	U
Otu1976	0	5	4	3	1	3	1	1	4	3	2	4	31	0.0047282	Bacteria	U	U	U	U	U
Otu1977	14	14	26	25	18	14	23	14	13	12	12	20	205	0.0312671	Bacteria	U	U	U	U	U
Otu1978	0	0	0	4	0	1	0	0	1	0	1	2	9	0.0013727	Bacteria	U	U	U	U	U
Otu1979	4	3	4	1	2	0	2	3	0	1	1	3	24	0.00366054	Bacteria	BRC1	U	U	U	BRC1_genera_incertae_sedis
Otu198	36	60	37	29	27	26	34	60	54	24	11	12	410	0.0625342	Bacteria	Proteobacteria	Alphaproteobacteria	Rhodospirillales	Rhodospirillaceae	U
Otu1980	0	1	3	4	0	2	0	3	1	3	2	0	19	0.00289793	Bacteria	U	U	U	U	U
Otu1981	0	1	1	1	2	2	1	4	1	0	1	2	16	0.00244036	Bacteria	Planctomycetes	Planctomycetia	Planctomycetales	Planctomycetaceae	U
Otu1982	8	13	13	19	11	13	8	5	4	10	17	12	133	0.0202855	Bacteria	U	U	U	U	U
Otu1983	1	2	2	3	1	2	2	1	2	2	4	4	26	0.00396558	Bacteria	Proteobacteria	Deltaproteobacteria	U	U	U
Otu1984	0	0	0	1	1	0	1	0	0	0	0	0	3	0.000457567	Bacteria	U	U	U	U	U
Otu1985	0	0	0	1	0	0	3	0	3	0	0	1	8	0.00122018	Bacteria	Proteobacteria	Alphaproteobacteria	Rhodospirillales	Acetobacteraceae	U
Otu1986	12	13	7	7	14	15	16	23	30	11	16	15	179	0.0273015	Bacteria	Actinobacteria	Actinobacteria	Solirubrobacterales	U	U
Otu1987	0	1	0	1	1	1	0	0	0	0	0	0	4	0.00061009	Bacteria	Planctomycetes	Planctomycetia	U	U	U
Otu1988	3	1	1	0	0	1	1	0	1	0	0	0	8	0.00122018	Bacteria	U	U	U	U	U
Otu199	58	59	68	85	48	54	83	72	58	74	58	63	780	0.118968	Bacteria	Acidobacteria	Acidobacteria_Gp3	U	U	Gp3
Otu1990	2	0	2	2	2	0	2	1	4	1	1	1	18	0.0027454	Bacteria	U	U	U	U	U
Otu1991	2	0	3	1	0	0	3	1	3	1	0	3	17	0.00259288	Bacteria	U	U	U	U	U
Otu1992	3	1	0	3	1	2	3	0	4	0	1	0	18	0.0027454	Bacteria	U	U	U	U	U
Otu1993	3	0	1	2	4	4	1	2	0	0	1	1	19	0.00289793	Bacteria	Actinobacteria	Actinobacteria	Actinomycetales	U	U
Otu1994	2	0	2	3	0	0	1	3	1	0	0	2	14	0.00213531	Bacteria	U	U	U	U	U
Otu1995	0	5	1	0	0	0	0	0	0	0	1	0	7	0.00106766	Bacteria	Proteobacteria	Deltaproteobacteria	Syntrophobacterales	Syntrophobacteraceae	Syntrophobacter
Otu1996	1	1	0	3	1	2	3	1	1	0	1	0	14	0.00213531	Bacteria	Actinobacteria	Actinobacteria	Actinomycetales	Nocardiaceae	Nocardia
Otu1997	2	0	3	2	1	1	2	0	4	0	2	4	21	0.00320297	Bacteria	U	U	U	U	U
Otu1998	0	1	0	0	0	0	3	0	1	1	0	0	6	0.000915135	Bacteria	Proteobacteria	Deltaproteobacteria	U	U	U
Otu1999	74	67	59	93	77	74	52	58	68	67	106	75	870	0.132695	Bacteria	Acidobacteria	Acidobacteria_Gp1	U	U	Gp1
Otu2	1246	1271	1795	1920	2746	2091	1383	1053	858	1097	1315	1419	18194	2.77499	Bacteria	Firmicutes	Bacilli	Bacillales	U	U
Otu20	375	300	194	442	381	469	318	403	364	541	465	307	4559	0.69535	Bacteria	Acidobacteria	Acidobacteria_Gp1	U	U	U
Otu200	35	61	113	146	93	171	53	47	18	40	56	60	893	0.136203	Bacteria	Firmicutes	Bacilli	Bacillales	Bacillaceae_2	Oceanobacillus
Otu2000	0	1	0	1	1	0	0	0	0	0	1	1	5	0.000762612	Bacteria	Planctomycetes	Planctomycetia	Planctomycetales	Planctomycetaceae	U
Otu2001	0	2	4	0	0	1	3	2	1	0	0	0	13	0.00198279	Bacteria	U	U	U	U	U
Otu2002	1	2	2	2	4	6	2	3	7	4	3	7	43	0.00655847	Bacteria	Planctomycetes	Planctomycetia	Planctomycetales	Planctomycetaceae	U
Otu2003	1	4	2	1	0	4	2	0	0	1	2	0	17	0.00259288	Bacteria	U	U	U	U	U
Otu2004	0	1	1	0	1	0	0	3	0	0	1	4	11	0.00167775	Bacteria	U	U	U	U	U
Otu2005	3	0	4	3	1	1	2	1	3	2	3	4	27	0.00411811	Bacteria	Firmicutes	Clostridia	Clostridiales	Ruminococcaceae	U
Otu2006	1	2	1	4	4	4	1	2	4	0	1	0	24	0.00366054	Bacteria	U	U	U	U	U
Otu2007	0	2	1	0	2	3	2	1	0	4	0	0	15	0.00228784	Bacteria	Bacteroidetes	U	U	U	U
Otu2008	1	0	0	1	1	3	0	1	3	2	3	0	15	0.00228784	Bacteria	U	U	U	U	U
Otu2009	6	2	1	3	2	4	2	1	2	0	2	3	28	0.00427063	Bacteria	U	U	U	U	U
Otu201	97	92	87	76	85	70	62	55	69	59	55	123	930	0.141846	Bacteria	Actinobacteria	Actinobacteria	Actinomycetales	Micromonosporaceae	U
Otu2010	3	3	0	1	7	1	2	3	5	1	0	0	26	0.00396558	Bacteria	Planctomycetes	U	U	U	U
Otu2011	0	1	0	2	5	1	1	0	1	1	1	1	14	0.00213531	Bacteria	Proteobacteria	Deltaproteobacteria	Myxococcales	U	U
Otu2012	2	7	0	2	7	5	3	2	3	1	1	3	36	0.00549081	Bacteria	Planctomycetes	Planctomycetia	Planctomycetales	U	U
Otu2013	0	0	2	0	0	1	0	0	1	1	0	2	7	0.00106766	Bacteria	U	U	U	U	U
Otu2014	0	1	2	1	0	3	0	0	2	3	2	0	14	0.00213531	Bacteria	U	U	U	U	U
Otu2015	1	0	3	3	4	1	2	1	3	2	6	3	29	0.00442315	Bacteria	Acidobacteria	Acidobacteria_Gp3	U	U	Gp3
Otu2016	4	1	3	1	3	6	2	1	4	1	1	2	29	0.00442315	Bacteria	Actinobacteria	Actinobacteria	Actinomycetales	Streptosporangiaceae	Nonomuraea
Otu2017	2	3	1	1	2	1	1	2	3	2	3	3	24	0.00366054	Bacteria	U	U	U	U	U
Otu2018	0	0	0	0	2	2	1	1	2	0	0	1	9	0.0013727	Bacteria	Proteobacteria	U	U	U	U
Otu2019	17	10	9	17	16	16	10	5	6	12	7	14	139	0.0212006	Bacteria	Planctomycetes	Planctomycetia	Planctomycetales	Planctomycetaceae	U
Otu202	65	44	53	48	61	52	45	31	48	48	45	52	592	0.0902933	Bacteria	Planctomycetes	Planctomycetia	Planctomycetales	Planctomycetaceae	Aquisphaera
Otu2020	3	6	3	9	2	7	2	2	1	1	5	2	43	0.00655847	Bacteria	U	U	U	U	U
Otu2021	2	0	0	0	0	0	0	1	4	0	1	0	8	0.00122018	Bacteria	U	U	U	U	U
Otu2022	3	0	0	0	1	0	0	0	0	1	0	0	5	0.000762612	Bacteria	U	U	U	U	U
Otu2023	1	1	0	3	4	3	0	0	3	0	0	4	19	0.00289793	Bacteria	U	U	U	U	U
Otu2024	1	5	0	0	2	2	1	2	1	1	2	3	20	0.00305045	Bacteria	U	U	U	U	U
Otu2025	1	0	0	0	0	2	0	0	0	0	3	4	10	0.00152522	Bacteria	U	U	U	U	U
Otu2026	4	2	1	0	0	1	3	0	1	2	2	5	21	0.00320297	Bacteria	Proteobacteria	Deltaproteobacteria	Syntrophobacterales	U	U
Otu2027	0	3	1	2	1	1	3	0	2	2	5	3	23	0.00350802	Bacteria	U	U	U	U	U
Otu2028	1	1	2	1	0	1	0	1	0	0	0	1	8	0.00122018	Bacteria	U	U	U	U	U
Otu2029	5	0	2	1	0	2	7	4	6	1	2	2	32	0.00488072	Bacteria	Planctomycetes	Planctomycetia	Planctomycetales	Planctomycetaceae	U
Otu203	23	21	19	17	24	30	18	12	31	14	26	27	262	0.0399609	Bacteria	U	U	U	U	U
Otu2030	0	3	1	2	4	6	1	1	3	1	0	1	23	0.00350802	Bacteria	U	U	U	U	U
Otu2031	7	9	5	6	4	7	7	10	15	7	13	10	100	0.0152522	Bacteria	Actinobacteria	Actinobacteria	U	U	U
Otu2032	1	0	0	1	2	0	3	0	1	0	2	0	10	0.00152522	Bacteria	U	U	U	U	U
Otu2033	0	1	0	3	7	0	1	0	0	0	0	0	12	0.00183027	Bacteria	U	U	U	U	U
Otu2034	11	11	10	15	7	6	11	8	6	12	7	5	109	0.016625	Bacteria	Acidobacteria	Acidobacteria_Gp1	U	U	U
Otu2035	1	1	1	0	2	3	1	0	1	0	1	1	12	0.00183027	Bacteria	Planctomycetes	Planctomycetia	U	U	U
Otu2036	2	0	0	2	2	1	4	0	3	2	1	1	18	0.0027454	Bacteria	U	U	U	U	U
Otu2037	7	2	3	3	3	1	1	2	7	0	2	0	31	0.0047282	Bacteria	Acidobacteria	Acidobacteria_Gp7	U	U	Gp7
Otu2038	0	1	1	0	0	1	0	0	2	1	1	1	8	0.00122018	Bacteria	Acidobacteria	Acidobacteria_Gp18	U	U	Gp18
Otu2039	0	0	1	2	1	2	1	1	0	2	1	4	15	0.00228784	Bacteria	Planctomycetes	Planctomycetia	Planctomycetales	Planctomycetaceae	U
Otu204	8	28	24	17	22	26	9	11	17	12	20	17	211	0.0321822	Bacteria	Proteobacteria	Alphaproteobacteria	Rhizobiales	U	U
Otu2040	0	0	0	0	0	2	1	0	1	1	1	1	7	0.00106766	Bacteria	U	U	U	U	U
Otu2042	9	16	8	5	16	8	3	9	6	12	10	12	114	0.0173876	Bacteria	Actinobacteria	Actinobacteria	Actinomycetales	Micromonosporaceae	U
Otu2043	0	0	2	1	1	0	0	2	0	0	1	2	9	0.0013727	Bacteria	Proteobacteria	Betaproteobacteria	U	U	U
Otu2044	0	0	1	1	4	0	1	2	3	1	0	1	14	0.00213531	Bacteria	U	U	U	U	U
Otu2045	0	0	0	2	0	1	0	0	2	0	1	0	6	0.000915135	Bacteria	Proteobacteria	Alphaproteobacteria	Rhodospirillales	U	U
Otu2046	4	3	0	1	2	2	4	1	2	1	0	1	21	0.00320297	Bacteria	Acidobacteria	Acidobacteria_Gp3	U	U	Gp3
Otu2047	1	0	0	2	0	2	3	1	3	0	2	1	15	0.00228784	Bacteria	Chloroflexi	U	U	U	U
Otu2048	3	7	13	11	10	2	4	10	6	5	10	13	94	0.0143371	Bacteria	U	U	U	U	U
Otu2049	6	3	10	2	3	8	4	2	4	8	5	5	60	0.00915135	Bacteria	Verrucomicrobia	Subdivision3	g:Subdivision3_genera_incertae_sedis	U	U
Otu205	34	27	17	27	17	22	24	22	17	20	25	21	273	0.0416386	Bacteria	Acidobacteria	Acidobacteria_Gp3	U	U	Gp3
Otu2050	5	1	1	2	1	7	1	0	0	0	1	0	19	0.00289793	Bacteria	Chlamydiae	Chlamydiia	U	U	U
Otu2051	0	0	0	0	2	0	8	0	0	1	0	1	12	0.00183027	Bacteria	Candidatus_Saccharibacteria	g:Saccharibacteria_genera_incertae_sedis	U	U	U
Otu2052	0	1	1	2	1	0	0	0	0	1	0	0	6	0.000915135	Bacteria	Acidobacteria	Acidobacteria_Gp4	U	U	Gp4
Otu2053	0	2	6	2	1	1	2	0	5	1	0	1	21	0.00320297	Bacteria	Proteobacteria	Deltaproteobacteria	Myxococcales	U	U
Otu2054	15	26	36	33	41	45	20	20	34	33	29	48	380	0.0579585	Bacteria	Planctomycetes	Planctomycetia	Planctomycetales	Planctomycetaceae	Aquisphaera
Otu2055	1	1	3	4	3	6	4	3	0	4	0	3	32	0.00488072	Bacteria	BRC1	U	U	U	BRC1_genera_incertae_sedis
Otu2056	0	0	2	0	0	0	0	2	0	1	1	0	6	0.000915135	Bacteria	U	U	U	U	U
Otu2057	0	0	0	0	0	0	0	1	3	0	0	1	5	0.000762612	Bacteria	Proteobacteria	Gammaproteobacteria	Xanthomonadales	Xanthomonadaceae	U
Otu2058	1	2	3	6	6	4	2	4	3	2	1	5	39	0.00594838	Bacteria	U	U	U	U	U
Otu2059	0	0	0	4	0	1	2	5	2	3	2	0	19	0.00289793	Bacteria	Actinobacteria	Actinobacteria	U	U	U
Otu206	64	55	42	29	37	50	59	48	70	71	91	45	661	0.100817	Bacteria	Actinobacteria	Actinobacteria	Actinomycetales	U	U
Otu2060	0	2	0	2	0	1	4	0	1	0	0	1	11	0.00167775	Bacteria	Proteobacteria	Betaproteobacteria	U	U	U
Otu2061	8	10	11	13	15	13	8	12	19	9	5	12	135	0.0205905	Bacteria	U	U	U	U	U
Otu2062	1	0	0	1	4	3	1	1	3	2	1	3	20	0.00305045	Bacteria	U	U	U	U	U
Otu2063	2	1	5	2	3	4	3	1	9	2	4	5	41	0.00625342	Bacteria	Proteobacteria	Deltaproteobacteria	Myxococcales	U	U
Otu2064	1	1	3	2	2	0	5	5	3	3	2	1	28	0.00427063	Bacteria	U	U	U	U	U
Otu2065	1	0	1	3	1	0	1	1	0	0	2	2	12	0.00183027	Bacteria	Proteobacteria	Deltaproteobacteria	Myxococcales	Polyangiaceae	U
Otu2066	18	18	20	28	27	21	18	16	17	22	25	33	263	0.0401134	Bacteria	Actinobacteria	Actinobacteria	Actinomycetales	Kineosporiaceae	U
Otu2067	4	4	6	5	5	4	6	9	3	4	6	8	64	0.00976144	Bacteria	Verrucomicrobia	Spartobacteria	g:Spartobacteria_genera_incertae_sedis	U	U
Otu2068	0	3	1	1	1	2	0	1	3	0	1	0	13	0.00198279	Bacteria	Actinobacteria	Actinobacteria	U	U	U
Otu2069	42	33	7	9	28	29	30	28	5	42	40	33	326	0.0497223	Bacteria	Actinobacteria	Actinobacteria	U	U	U
Otu207	28	7	23	12	24	19	17	14	10	13	13	46	226	0.0344701	Bacteria	Firmicutes	Negativicutes	Selenomonadales	Veillonellaceae	U
Otu2070	3	1	0	1	1	0	0	0	0	1	0	1	8	0.00122018	Bacteria	Actinobacteria	Actinobacteria	Actinomycetales	Nocardiaceae	Nocardia
Otu2071	0	1	4	0	1	3	0	0	0	0	1	0	10	0.00152522	Bacteria	Bacteroidetes	Sphingobacteriia	Sphingobacteriales	Chitinophagaceae	U
Otu2072	0	0	0	0	0	0	0	0	5	0	0	0	5	0.000762612	Bacteria	Planctomycetes	Planctomycetia	Planctomycetales	Planctomycetaceae	U
Otu2073	2	2	3	3	1	0	2	1	3	4	1	0	22	0.00335549	Bacteria	Chloroflexi	Anaerolineae	Anaerolineales	U	U
Otu2074	0	1	0	0	1	3	1	4	6	3	1	3	23	0.00350802	Bacteria	Firmicutes	Clostridia	Clostridiales	Ruminococcaceae	U
Otu2075	1	1	4	4	5	3	0	6	6	2	1	1	34	0.00518576	Bacteria	U	U	U	U	U
Otu2076	1	1	0	1	2	3	1	0	0	2	2	1	14	0.00213531	Bacteria	U	U	U	U	U
Otu2077	0	1	1	0	1	0	1	2	2	0	1	2	11	0.00167775	Bacteria	U	U	U	U	U
Otu2078	7	4	7	1	1	0	1	1	2	2	7	0	33	0.00503324	Bacteria	Candidatus_Saccharibacteria	U	U	U	Saccharibacteria_genera_incertae_sedis
Otu2079	0	0	0	1	0	0	1	1	1	1	5	0	10	0.00152522	Bacteria	U	U	U	U	U
Otu208	63	53	47	41	54	45	46	31	35	66	59	39	579	0.0883105	Bacteria	Actinobacteria	Actinobacteria	Actinomycetales	Thermomonosporaceae	U
Otu2080	2	1	1	1	0	0	2	1	0	1	0	1	10	0.00152522	Bacteria	Firmicutes	Negativicutes	Selenomonadales	Veillonellaceae	U
Otu2081	0	0	1	0	0	0	0	2	0	1	2	0	6	0.000915135	Bacteria	Firmicutes	Clostridia	Clostridiales	Ruminococcaceae	U
Otu2082	0	0	0	1	0	4	0	0	0	0	0	0	5	0.000762612	Bacteria	U	U	U	U	U
Otu2083	2	1	1	0	1	0	1	1	0	0	2	2	11	0.00167775	Bacteria	Proteobacteria	Alphaproteobacteria	Rhodospirillales	Acetobacteraceae	U
Otu2084	8	5	4	4	12	2	5	2	7	3	3	11	66	0.0100665	Bacteria	U	U	U	U	U
Otu2085	3	1	1	0	0	0	1	2	0	4	0	1	13	0.00198279	Bacteria	Actinobacteria	Actinobacteria	Actinomycetales	Nocardioidaceae	Nocardioides
Otu2086	4	3	4	4	0	1	0	0	0	1	3	0	20	0.00305045	Bacteria	U	U	U	U	U
Otu2087	4	7	3	4	4	1	4	3	1	2	1	10	44	0.00671099	Bacteria	U	U	U	U	U
Otu2088	1	3	0	3	0	0	0	0	4	1	0	2	14	0.00213531	Bacteria	U	U	U	U	U
Otu2089	0	2	3	0	4	1	1	1	0	1	2	3	18	0.0027454	Bacteria	U	U	U	U	U
Otu209	44	53	51	74	85	71	36	41	42	38	49	56	640	0.0976144	Bacteria	U	U	U	U	U
Otu2090	1	2	5	12	2	3	8	3	7	11	9	4	67	0.010219	Bacteria	Acidobacteria	Acidobacteria_Gp16	U	U	U
Otu2091	0	0	2	3	0	1	2	0	0	2	0	1	11	0.00167775	Bacteria	U	U	U	U	U
Otu2092	6	6	3	3	3	12	0	0	0	3	0	2	38	0.00579585	Bacteria	U	U	U	U	U
Otu2093	1	1	0	2	2	1	0	1	2	1	4	4	19	0.00289793	Bacteria	Proteobacteria	Deltaproteobacteria	U	U	U
Otu2094	7	4	4	1	3	3	5	1	3	1	3	2	37	0.00564333	Bacteria	U	U	U	U	U
Otu2095	0	2	0	0	1	0	0	0	0	0	0	4	7	0.00106766	Bacteria	Firmicutes	Bacilli	Bacillales	U	U
Otu2096	4	0	2	2	3	0	2	2	1	2	2	4	24	0.00366054	Bacteria	Actinobacteria	Actinobacteria	U	U	U
Otu2098	1	1	3	1	1	0	0	1	3	2	0	4	17	0.00259288	Bacteria	U	U	U	U	U
Otu2099	0	2	2	1	0	2	2	0	1	1	1	2	14	0.00213531	Bacteria	U	U	U	U	U
Otu21	327	618	559	443	624	446	366	357	287	381	365	499	5272	0.804099	Bacteria	Proteobacteria	Alphaproteobacteria	Rhizobiales	Hyphomicrobiaceae	Rhodomicrobium
Otu210	33	8	16	50	39	35	1	2	2	2	2	2	192	0.0292843	Bacteria	Bacteroidetes	Sphingobacteriia	Sphingobacteriales	Sphingobacteriaceae	Mucilaginibacter
Otu2100	0	2	4	1	3	0	4	0	4	0	1	0	19	0.00289793	Bacteria	Firmicutes	Clostridia	Clostridiales	U	U
Otu2101	2	1	2	0	4	3	0	1	2	1	1	3	20	0.00305045	Bacteria	U	U	U	U	U
Otu2102	0	2	1	3	0	1	3	0	0	1	1	7	19	0.00289793	Bacteria	U	U	U	U	U
Otu2103	5	16	10	10	17	14	8	10	10	17	5	14	136	0.0207431	Bacteria	U	U	U	U	U
Otu2104	0	3	3	3	1	1	2	1	1	0	1	5	21	0.00320297	Bacteria	U	U	U	U	U
Otu2105	1	1	1	1	0	0	3	3	0	1	1	0	12	0.00183027	Bacteria	Proteobacteria	U	U	U	U
Otu2106	3	2	1	0	0	0	4	1	0	1	1	0	13	0.00198279	Bacteria	Proteobacteria	Gammaproteobacteria	Methylococcales	Methylococcaceae	U
Otu2107	0	9	0	0	0	4	0	0	0	3	1	0	17	0.00259288	Bacteria	Candidatus_Saccharibacteria	U	U	U	Saccharibacteria_genera_incertae_sedis
Otu2108	0	3	0	0	1	4	1	1	1	0	0	5	16	0.00244036	Bacteria	U	U	U	U	U
Otu2109	0	0	1	0	0	1	0	0	0	1	0	0	3	0.000457567	Bacteria	Proteobacteria	U	U	U	U
Otu211	30	16	15	20	12	10	11	12	23	61	4	12	226	0.0344701	Bacteria	Proteobacteria	Alphaproteobacteria	Rhodospirillales	U	U
Otu2110	1	1	2	0	0	2	0	1	0	0	1	2	10	0.00152522	Bacteria	Candidatus_Saccharibacteria	U	U	U	Saccharibacteria_genera_incertae_sedis
Otu2111	2	1	2	1	2	3	1	1	4	1	2	0	20	0.00305045	Bacteria	Firmicutes	U	U	U	U
Otu2112	26	1	8	8	3	26	63	34	152	19	18	24	382	0.0582636	Bacteria	Proteobacteria	Gammaproteobacteria	Xanthomonadales	Xanthomonadaceae	U
Otu2113	0	2	0	1	1	0	0	0	0	0	1	0	5	0.000762612	Bacteria	Actinobacteria	Actinobacteria	Actinomycetales	U	U
Otu2114	1	1	0	2	3	3	0	1	1	2	1	4	19	0.00289793	Bacteria	Firmicutes	Bacilli	Bacillales	U	U
Otu2115	2	4	2	0	1	0	1	3	0	1	0	2	16	0.00244036	Bacteria	Firmicutes	U	U	U	U
Otu2116	1	1	5	0	1	0	2	1	0	1	1	1	14	0.00213531	Bacteria	U	U	U	U	U
Otu2117	0	1	0	1	0	0	2	0	1	0	2	0	7	0.00106766	Bacteria	U	U	U	U	U
Otu2118	0	7	4	3	1	2	1	0	1	0	1	2	22	0.00335549	Bacteria	U	U	U	U	U
Otu2119	0	3	0	3	2	3	4	3	3	5	0	4	30	0.00457567	Bacteria	U	U	U	U	U
Otu212	11	15	16	14	15	16	12	10	15	22	12	13	171	0.0260813	Bacteria	Chloroflexi	Anaerolineae	Anaerolineales	Anaerolineaceae	U
Otu2120	0	2	5	1	1	0	0	0	1	0	0	1	11	0.00167775	Bacteria	Firmicutes	Clostridia	U	U	U
Otu2121	1	0	1	1	1	0	2	2	0	0	0	0	8	0.00122018	U	U	U	U	U	U
Otu2122	3	0	2	0	0	0	0	0	0	0	0	0	5	0.000762612	Bacteria	Acidobacteria	Acidobacteria_Gp3	g:Gp3	U	U
Otu2123	4	1	0	1	4	4	1	5	7	3	3	4	37	0.00564333	Bacteria	U	U	U	U	U
Otu2124	1	3	2	2	2	3	0	1	0	1	4	4	23	0.00350802	Bacteria	U	U	U	U	U
Otu2125	0	0	0	0	0	0	2	0	0	0	1	1	4	0.00061009	Bacteria	candidate_division_WPS-2	U	U	U	WPS-2_genera_incertae_sedis
Otu2126	2	0	0	1	2	0	0	0	0	1	0	0	6	0.000915135	Bacteria	Proteobacteria	Deltaproteobacteria	Myxococcales	U	U
Otu2127	2	1	2	2	4	2	1	2	0	0	3	3	22	0.00335549	Bacteria	Firmicutes	Negativicutes	Selenomonadales	U	U
Otu2128	1	3	4	3	1	1	4	1	0	2	3	8	31	0.0047282	Bacteria	Planctomycetes	Planctomycetia	Planctomycetales	Planctomycetaceae	U
Otu2129	0	0	2	1	1	3	1	3	0	3	0	1	15	0.00228784	Bacteria	U	U	U	U	U
Otu213	15	39	18	13	24	29	11	13	26	19	13	25	245	0.037368	Bacteria	Proteobacteria	Alphaproteobacteria	Rhizobiales	U	U
Otu2130	4	3	1	0	1	1	3	2	0	1	1	2	19	0.00289793	Bacteria	U	U	U	U	U
Otu2131	16	14	14	10	19	15	10	7	14	14	12	16	161	0.0245561	Bacteria	Chloroflexi	U	U	U	U
Otu2132	8	14	12	13	19	20	8	8	8	13	18	19	160	0.0244036	Bacteria	U	U	U	U	U
Otu2133	0	2	6	1	3	0	0	0	0	0	0	0	12	0.00183027	Bacteria	Candidatus_Saccharibacteria	U	U	U	Saccharibacteria_genera_incertae_sedis
Otu2134	0	4	14	2	1	0	3	1	2	1	2	0	30	0.00457567	Bacteria	U	U	U	U	U
Otu2135	1	1	0	2	0	4	0	2	4	0	2	1	17	0.00259288	Bacteria	U	U	U	U	U
Otu2136	0	0	1	1	1	0	1	2	0	0	1	4	11	0.00167775	Bacteria	Verrucomicrobia	Spartobacteria	U	U	Spartobacteria_genera_incertae_sedis
Otu2137	1	2	1	0	2	1	2	1	1	0	0	2	13	0.00198279	Bacteria	U	U	U	U	U
Otu2138	0	1	8	0	3	2	1	0	0	1	1	3	20	0.00305045	Bacteria	U	U	U	U	U
Otu2139	3	3	4	1	4	1	2	0	3	1	1	1	24	0.00366054	Bacteria	Planctomycetes	Planctomycetia	U	U	U
Otu214	123	86	88	42	44	57	92	58	89	84	105	96	964	0.147032	Bacteria	Actinobacteria	Actinobacteria	Actinomycetales	U	U
Otu2142	1	0	0	0	0	0	1	2	3	0	0	1	8	0.00122018	Bacteria	Planctomycetes	Planctomycetia	Planctomycetales	Planctomycetaceae	U
Otu2143	0	2	0	0	0	1	2	2	4	4	0	0	15	0.00228784	Bacteria	U	U	U	U	U
Otu2144	1	0	1	4	0	2	4	1	3	2	3	1	22	0.00335549	Bacteria	U	U	U	U	U
Otu2145	29	18	12	7	8	14	13	17	21	22	24	16	201	0.030657	Bacteria	Actinobacteria	Actinobacteria	Solirubrobacterales	U	U
Otu2146	0	1	2	1	0	2	1	1	2	2	3	1	16	0.00244036	Bacteria	U	U	U	U	U
Otu2147	0	0	2	2	0	2	1	0	0	0	0	1	8	0.00122018	Bacteria	Firmicutes	Clostridia	Clostridiales	Clostridiaceae_1	U
Otu2148	1	0	0	3	1	2	0	3	0	3	0	1	14	0.00213531	Bacteria	Proteobacteria	Deltaproteobacteria	U	U	U
Otu2149	2	2	0	0	0	2	0	1	0	1	0	2	10	0.00152522	Bacteria	Verrucomicrobia	Subdivision3	U	U	Subdivision3_genera_incertae_sedis
Otu215	20	17	12	21	10	16	22	28	30	27	26	23	252	0.0384357	Bacteria	Proteobacteria	Alphaproteobacteria	Caulobacterales	Caulobacteraceae	U
Otu2150	2	0	3	0	2	4	2	6	2	3	3	3	30	0.00457567	Bacteria	U	U	U	U	U
Otu2151	0	0	2	0	1	0	0	1	0	0	1	1	6	0.000915135	Bacteria	Firmicutes	Clostridia	Clostridiales	Clostridiaceae_1	Oxobacter
Otu2152	0	1	1	0	0	1	0	0	1	0	0	0	4	0.00061009	Bacteria	U	U	U	U	U
Otu2153	4	2	5	3	5	0	3	1	2	3	2	3	33	0.00503324	Bacteria	Firmicutes	Bacilli	Bacillales	Paenibacillaceae_1	Brevibacillus
Otu2154	2	1	0	3	3	2	1	4	0	3	2	2	23	0.00350802	Bacteria	Firmicutes	Clostridia	Clostridiales	Ruminococcaceae	U
Otu2155	0	1	5	1	0	1	0	0	2	0	5	0	15	0.00228784	Bacteria	Gemmatimonadetes	Gemmatimonadetes	U	U	U
Otu2156	3	3	0	0	2	1	2	0	0	1	2	0	14	0.00213531	Bacteria	Planctomycetes	Planctomycetia	Planctomycetales	Planctomycetaceae	U
[truncated: 2,069 more rows]

## Sheet: Table S8
Table S8 Absolute and relative abundance of fungal OTUs in microcosms without pesticide (N) and with pesticide (Y) carbofuran (Car), at 15 and 30 days.
[truncated: 822 more rows]

[truncated: 6 more sheets: Table S9, Table S10, Table S11, Table S12, Table S13, Table S14]
